# Supplementary material for: Electron Transport in a Dioxygenase-Ferredoxin Complex: Long Range Charge Coupling between the Rieske and Non-Heme Iron Center
Source: PLoS One. 2016 Sep 22;11(9):e0162031. doi: 10.1371/journal.pone.0162031 (PMC5033481; doi:10.1371/journal.pone.0162031)
Supplement: S2 File — This file contains various tables used to construct the average bond length for the Rieske, tables showing all the available experimental data, fits of the raw g09 data to the experimental data, etc. (XLSX) [file pone.0162031.s002.xlsx]

## Sheet: Rieske bonds (avg)
pdb	r(Fe1-Fe2)	r(Fe1-Sb1)	r(Fe1-Sb2)	r(Fe2-Sb1)	r(Fe2-Sb2)	r(Fe1-Sg1)	r(Fe1-Sg2)	r(Fe2-Nd3)	r(Fe2-Nd4)	th(S1-Fe1-S2)	th(S1-Fe2-S2)	th(Sg-Fe1-Sg)	th(Nd-Fe2-Nd)
1EG9	2.7966	2.3277	2.338	2.2334	2.3194	2.0818	2.0873	2.3887	2.2629	103.372	107.028	91.0227	110.998
1FQT	2.6684	2.1811	2.2069	2.1674	2.2211	2.2836	2.2999	2.1013	2.0777	105.051	105.026	109.368	95.7814
	2.6589	2.1898	2.1914	2.1743	2.1856	2.2817	2.3055	2.0873	2.075	104.663	105.391	108.764	96.7548
1NDO	2.7652	2.3092	2.2109	2.1764	2.325	2.1697	2.2703	2.2255	1.9942	103.798	104.378	112.098	90.0376
	2.6943	2.2772	2.2096	2.1928	2.3502	2.2901	2.2446	2.1678	1.9815	107.657	105.695	110.085	90.2628
	2.7729	2.3503	2.2734	2.2332	2.3386	2.2781	2.2543	2.0722	2.046	104.943	106.642	110.793	93.7394
1O7G	2.6775	2.229	2.2288	2.241	2.2345	2.3102	2.3028	2.1311	2.0747	106.446	105.844	107.838	88.3022
1O7H	2.6776	2.2042	2.2018	2.1753	2.2246	2.1803	2.2851	2.0897	1.8989	104.754	104.959	108.214	94.4807
1O7M	2.6638	2.2196	2.2	2.2255	2.2358	2.307	2.3275	2.1182	2.1695	106.743	105.317	108.611	87.4141
1O7N	2.693	2.2002	2.2354	2.2573	2.2233	2.3475	2.3186	2.135	2.1092	106.306	104.779	109.251	89.3377
1O7P	2.703	2.258	2.214	2.2037	2.3026	2.2301	2.3189	2.126	1.9812	106.38	105.206	108.682	91.5764
1O7W	2.6946	2.2389	2.2104	2.2295	2.2621	2.2545	2.3085	2.185	2.0131	106.385	104.954	108.084	90.5312
1RFS	2.7159	2.3544	2.343	2.2833	2.3117	2.3119	2.2365	2.1922	2.2335	105.698	109.138	110.188	90.5171
1RIE	2.7101	2.2358	2.2491	2.2336	2.2518	2.2926	2.2176	2.1552	2.1332	105.635	105.62	105.611	90.7767
1SJG	2.6162	2.2018	2.1875	2.2242	2.1761	2.2611	2.2403	2.0612	2.0627	107.124	106.733	115.615	114.534
1ULI	2.6915	2.1831	2.1908	2.2119	2.2307	2.3103	2.282	2.0682	2.2193	105.686	103.381	111.897	91.2889
	2.6863	2.2049	2.2119	2.2285	2.2325	2.316	2.3141	2.2492	2.265	106.194	104.693	113.489	95.296
	2.6864	2.2017	2.2317	2.2032	2.2328	2.2988	2.2539	2.2079	2.1509	105.442	105.358	113.939	88.2094
1ULJ	2.7822	2.2	2.2086	2.1941	2.2342	2.3218	2.2692	2.3795	2.1203	102.24	101.608	117.763	77.9047
	2.743	2.2217	2.2206	2.1985	2.2152	2.2991	2.4304	2.3101	2.0206	102.941	103.877	107.737	80.3946
	2.7607	2.1743	2.2028	2.1829	2.2215	2.3602	2.3439	2.1546	2.1819	102.487	101.605	107.98	94.6684
1UUV	2.6481	2.2203	2.204	2.1911	2.2385	2.3339	2.3243	2.1422	2.0451	106.531	106.34	108.022	90.614
1UUW	2.682	2.2127	2.1706	2.191	2.2252	2.2674	2.352	2.3974	1.9584	105.123	104.015	108.034	88.2764
1VCK	2.6839	2.2554	2.2253	2.2375	2.2225	2.3303	2.2512	2.1153	2.1645	105.835	106.547	110.062	94.3133
1WQL	2.6863	2.2361	2.239	2.2137	2.2236	2.4428	2.2992	2.2089	2.1769	105.212	106.499	111.426	87.2755
1WW9	2.7054	2.2558	2.2421	2.2558	2.2787	2.3135	2.2904	2.1398	2.1296	107.011	105.77	108.43	87.7257
1Z01	2.6244	2.1858	2.1812	2.224	2.2506	2.3704	2.329	2.1638	2.1983	109.067	105.284	105.063	96.1074
	2.6432	2.186	2.1922	2.222	2.2366	2.3931	2.4054	2.1844	2.1926	107.911	105.119	105.199	96.2159
	2.6101	2.1725	2.1853	2.1563	2.2066	2.3205	2.3684	2.2837	2.1778	106.547	106.366	104.147	95.752
	2.6651	2.1995	2.2148	2.1775	2.1989	2.3574	2.3512	2.1901	2.1986	104.696	105.991	107.1	93.0048
	2.5991	2.2076	2.2017	2.2749	2.2574	2.3566	2.4228	2.2139	2.2014	111.115	106.701	105.498	93.1238
	2.6203	2.1405	2.1889	2.1751	2.1765	2.3201	2.3673	2.3065	2.2128	106.11	105.343	106.878	91.9006
1Z02	2.6389	2.1755	2.2585	2.162	2.2048	2.3735	2.3954	2.4397	2.3342	105.062	107.404	86.969	102.185
	2.6435	2.1939	2.2325	2.2294	2.2148	2.3441	2.3616	2.4668	2.4198	107.111	106.496	85.4337	102.338
	2.6836	2.2404	2.3264	2.2293	2.1831	2.3577	2.2972	2.4134	2.4589	103.969	109.269	84.8984	101.257
	2.6483	2.2415	2.2354	2.2119	2.2157	2.3142	2.3462	2.3793	2.3085	106.113	107.827	87.1209	103.614
	2.6874	2.2814	2.2696	2.2397	2.2813	2.2786	2.3426	2.447	2.4672	106.822	107.849	87.7772	102.045
	2.6444	2.2013	2.2146	2.2149	2.2685	2.3122	2.4101	2.4627	2.4407	108.168	105.812	87.7342	104.045
1Z03	2.6406	2.2131	2.246	2.2311	2.2354	2.127	2.2106	2.3117	2.2865	107.514	107.257	93.3216	105.96
	2.6154	2.2347	2.2274	2.2148	2.1522	2.1512	2.1975	2.397	2.353	105.648	108.997	93.2182	104.993
	2.6204	2.1464	2.2009	2.1968	2.1874	2.236	2.165	2.2912	2.3153	106.863	105.582	93.2217	105.013
	2.6719	2.2045	2.2694	2.2006	2.2345	2.1355	2.1943	2.3615	2.3292	105.594	106.932	93.4651	104.895
	2.6924	2.2576	2.269	2.2107	2.2188	2.1403	2.1648	2.3541	2.3484	104.439	107.743	96.4273	104.724
	2.6259	2.1667	2.2375	2.1799	2.2462	2.2514	2.1639	2.4019	2.4009	107.35	106.58	94.1297	107.008
2B1X	2.7555	2.2209	2.2395	2.2452	2.2258	2.3389	2.2346	2.0839	2.1189	103.719	103.374	111.034	92.4084
	2.7585	2.1892	2.179	2.2239	2.2115	2.3148	2.2162	2.0868	2.155	103.31	101.138	109.685	90.7495
	2.7144	2.2098	2.2278	2.2522	2.224	2.3237	2.2563	2.1651	2.2438	105.523	104.233	111.511	88.5102
2B24	2.6952	2.1692	2.2115	2.2049	2.2004	2.2876	2.3654	2.362	1.9341	104.724	103.902	104.692	79.0152
	2.5973	2.1647	2.1665	2.1364	2.1765	2.6038	2.233	2.3268	2.0562	105.644	106.286	95.1104	79.0505
	2.7001	2.1889	2.1937	2.1951	2.1719	2.4001	2.3455	2.1743	2.1165	102.43	102.94	99.9308	83.4194
2BMO	2.702	2.2062	2.2126	2.2314	2.2056	2.3466	2.3029	2.1535	2.1279	104.978	104.366	108.039	88.7327
2BMQ	2.6849	2.1938	2.1927	2.2208	2.2018	2.3699	2.3118	2.1636	2.0853	105.413	104.198	106.916	89.4272
2BMR	2.698	2.2016	2.2229	2.2412	2.1988	2.3513	2.2958	2.1587	2.1167	105.154	104.632	107.895	87.6047
2CKF	2.6804	2.2174	2.0802	2.0526	2.2239	2.3543	2.3489	2.2531	2.1926	102.171	102.851	106.396	87.8829
	2.69	2.1998	2.2273	2.224	2.2407	2.2154	2.3526	2.1962	2.0182	105.511	104.255	107.937	88.2894
	2.7729	2.1944	2.2032	2.1715	2.2225	2.3516	2.2746	2.3332	2.3201	101.669	101.779	104.884	83.3507
2DE5	2.7662	2.2997	2.3719	2.2457	2.3625	2.3487	2.2427	2.0653	2.0766	105.723	107.811	110.319	86.8985
	2.7688	2.1557	2.3288	2.301	2.3056	2.2706	2.2987	2.2314	2.1061	106.899	102.956	109.904	89.6046
	2.7567	2.2914	2.3273	2.2773	2.3114	2.2039	2.3615	2.2569	2.0816	105.914	106.913	110.412	89.331
	2.7324	2.2618	2.29	2.3096	2.2491	2.3562	2.3318	2.1339	2.1747	106.251	106.012	109.406	98.8382
	2.6938	2.2111	2.1375	2.1959	2.2771	2.3876	2.3054	2.0524	2.1857	106.663	102.483	107.583	98.5402
	2.765	2.2383	2.3603	2.3015	2.3987	2.2819	2.3377	2.1389	2.1491	108.436	105.077	110.512	101.339
2DE6	2.7646	2.241	2.3016	2.2608	2.2966	2.3508	2.2411	2.1682	2.093	105.396	104.913	109.012	87.4994
	2.7174	2.2426	2.3011	2.2836	2.274	2.313	2.3167	2.2546	2.1425	106.873	106.409	109.167	85.4835
	2.707	2.2845	2.2711	2.27	2.2884	2.2952	2.3297	2.1705	2.1269	107.146	107.048	108.825	87.0017
	2.7146	2.2421	2.237	2.2934	2.2054	2.3506	2.3115	2.1856	2.1798	105.828	105.152	108.959	96.9938
	2.7333	2.2276	2.2459	2.2683	2.3531	2.3664	2.3338	2.1331	2.2328	108.406	103.453	109.001	102.067
	2.7178	2.2316	2.2993	2.2829	2.3022	2.3234	2.3288	2.0847	2.2004	107.507	105.688	109.083	99.8809
2DE7	2.7193	2.296	2.2897	2.2233	2.3082	2.3657	2.236	2.1921	2.1383	105.852	107.669	108.309	84.8268
	2.7531	2.1422	2.2855	2.2714	2.2484	2.2097	2.3134	2.2016	2.0431	105.539	102.561	110.228	88.9148
	2.8036	2.2407	2.273	2.3124	2.3181	2.1246	2.3536	2.2708	1.9997	106.25	102.479	109.125	91.9319
	2.6936	2.1597	2.1503	2.204	2.2335	2.2168	2.3219	2.0582	2.0758	106.126	101.85	109.909	102.54
	2.7329	2.2975	2.2472	2.1621	2.3453	2.3578	2.3204	2.0462	2.186	105.142	106.328	107.3	101.191
	2.711	2.2379	2.2639	2.2915	2.3554	2.3425	2.3331	2.1357	2.1858	109.754	104.808	107.126	101.798
2E4P	2.7583	2.1815	2.1812	2.1574	2.1888	2.3229	2.3014	2.1816	2.2886	100.967	101.494	112.219	94.8698
	2.7912	2.1742	2.1813	2.1912	2.1942	2.3566	2.2082	2.1657	2.2521	100.909	99.9668	111.077	95.0703
2E4Q	2.6935	2.2226	2.1922	2.1547	2.2326	2.3604	2.3189	2.2012	2.1993	104.058	104.97	108.999	91.7878
	2.7023	2.2058	2.206	2.2164	2.2093	2.3197	2.3255	2.1285	2.1852	104.713	104.251	112.007	95.1924
2GBW	2.7332	2.2095	2.2116	2.2115	2.2231	2.3474	2.3571	2.0734	2.1131	103.691	103.244	108.014	90.5176
	2.7382	2.224	2.2161	2.2401	2.2462	2.3098	2.2894	2.0987	2.1301	104.861	103.337	109.712	87.9585
	2.6918	2.2001	2.2344	2.2226	2.2755	2.3402	2.2358	2.2019	2.1064	106.758	104.602	107.585	90.6927
2GBX	3.0658	2.1944	2.1952	2.1943	2.1963	2.3125	2.2961	2.2187	2.1535	90.3336	90.3055	128.735	90.3799
	3.0636	2.1945	2.1959	2.1958	2.1955	2.585	2.0906	2.2799	2.1837	89.9964	89.9712	116.844	89.299
	3.0813	2.1949	2.1949	2.1963	2.196	2.6789	2.0691	2.2055	2.1373	90.8597	90.7953	116.673	91.8153
2HMJ	2.7153	2.2203	2.2446	2.2364	2.2211	2.1232	2.1106	2.3444	2.3453	104.732	104.979	87.3832	109.233
2HMK	2.6806	2.2234	2.2413	2.2033	2.2339	2.1495	2.1183	2.3527	2.367	105.214	106.149	88.6134	108.784
2HML	2.714	2.2125	2.2234	2.2101	2.2037	2.1487	2.1308	2.2933	2.3271	103.901	104.636	88.8769	108.096
2HMM	2.6705	2.1765	2.2278	2.1882	2.1907	2.1777	2.1329	2.3237	2.3485	104.543	105.415	88.187	108.662
2HMN	2.6847	2.2113	2.2137	2.1891	2.2049	2.1495	2.0638	2.3212	2.3367	104.35	105.397	88.182	109.579
2HMO	2.7004	2.2082	2.2327	2.1908	2.2	2.1459	2.128	2.3497	2.3406	103.602	105.275	89.5221	109.677
2I7F	2.7611	2.2187	2.248	2.1808	2.2156	2.3152	2.2378	2.2267	2.128	101.778	104.058	110.45	96.6752
	2.7122	2.2025	2.229	2.2045	2.2032	2.2847	2.2966	2.1624	1.995	103.827	104.621	107.816	96.9202
2XR8	3.0186	2.1999	2.1917	2.1922	2.1887	2.1211	2.1355	2.2987	2.3763	91.6666	91.9552	93.7497	125.647
	3.017	2.1988	2.1946	2.1907	2.1871	2.0695	2.2371	2.3345	2.2709	91.3055	91.7234	96.5841	125.365
	3.0282	2.1962	2.1982	2.1976	2.1793	2.1278	2.1346	2.3339	2.2941	91.5047	91.9768	92.1659	127.1
	3.0426	2.1979	2.1955	2.1937	2.1893	2.2203	2.1459	2.359	2.2488	92.0625	92.3471	93.9145	125.216
	3.0523	2.1944	2.2001	2.2	2.1828	2.3533	2.1725	2.3512	2.2401	91.5638	91.879	89.8491	124.414
	3.0318	2.193	2.191	2.1914	2.185	2.1769	2.1813	2.5228	2.2512	92.2817	92.4861	96.5893	123.741
	3.0572	2.2019	2.1937	2.2069	2.1875	2.2078	2.1768	2.343	2.2897	91.7695	91.8019	91.5957	129.388
	3.0268	2.2008	2.1994	2.1965	2.1798	2.0129	2.1851	2.3973	2.2557	92.319	92.9707	96.6166	125.609
	3.0332	2.1966	2.1899	2.1945	2.1863	2.2561	2.0981	2.1982	2.1889	92.1569	92.3086	93.2457	120.666
	3.0377	2.1985	2.1959	2.1965	2.1926	2.3198	2.1325	2.325	2.1371	92.0473	92.1917	90.818	124.841
	3.0336	2.198	2.1909	2.1965	2.1819	2.3135	1.9797	2.2478	2.2756	92.2317	92.5172	96.0788	121.927
	3.0342	2.199	2.1971	2.1944	2.1743	2.8449	2.0549	2.2717	2.3433	91.8069	92.5485	100.047	122.917
2XRX	3.0202	2.196	2.1972	2.1942	2.1821	2.1997	2.0341	2.1358	2.3571	92.6023	93.0658	94.8191	123.61
	3.0373	2.1951	2.1915	2.1912	2.182	2.1509	2.0407	2.1407	2.4751	91.8073	92.1683	93.0365	128.205
	3.0024	2.1982	2.1886	2.1857	2.1873	2.1024	2.105	2.3401	2.2997	92.6817	93.0608	93.4801	121.991
	3.0405	2.1946	2.1902	2.1945	2.1895	2.2051	2.0676	2.3964	2.3286	92.0962	92.1195	93.1123	117.907
	3.0406	2.196	2.1946	2.1877	2.1859	2.0729	2.0279	2.2055	2.3195	91.7088	92.1693	96.2485	119.091
	3.0675	2.1968	2.1973	2.1998	2.1951	2.2685	2.0935	2.1675	2.4675	90.3973	90.3744	90.1475	129.75
	3.0188	2.199	2.1937	2.1944	2.1807	2.0578	2.0394	2.2855	2.2257	92.3323	92.8096	96.7357	119.357
	3.0409	2.1999	2.1925	2.1954	2.1895	2.0323	2.1892	2.4724	2.0554	92.1722	92.3749	97.5094	125.949
	3.024	2.1997	2.1916	2.1892	2.1833	2.1599	1.9975	2.2733	2.3406	92.4487	92.9615	100.045	119.163
	3.0507	2.194	2.1972	2.199	2.1907	2.4904	2.0577	2.1703	2.3908	90.6678	90.7073	90.058	125.86
	3.0384	2.1923	2.1902	2.1932	2.1889	2.0157	2.4151	2.6265	1.9749	91.8325	91.8413	94.6727	120.695
	3.0751	2.1988	2.197	2.1974	2.1948	2.2394	2.0232	2.1612	2.2417	91.1116	91.2072	95.1748	125.912
2XSH	2.9036	2.1974	2.1692	2.1859	2.1827	2.1156	2.054	2.3735	2.2914	96.6832	96.6266	94.324	116.792
	2.8384	2.1835	2.177	2.1791	2.186	2.2287	2.0089	2.4447	2.3817	98.8565	98.7136	92.5566	118.206
	2.8794	2.2056	2.1641	2.1997	2.1846	2.1343	2.0995	2.2138	2.2878	97.7498	97.3177	89.6087	116.908
	3.1035	2.1983	2.1918	2.1901	2.1957	2.4301	1.7623	2.0273	2.5499	89.8565	89.9671	89.0702	108.154
	3.106	2.1914	2.1839	2.1913	2.1842	2.3121	2.0369	2.3665	2.4541	89.4162	89.4149	85.6474	117.45
	2.9908	2.204	2.1817	2.1727	2.1987	2.324	1.9865	2.3577	2.4323	93.626	94.0253	91.3694	118.114
2XSO	2.8409	2.2237	2.1877	2.1922	2.1956	2.0927	2.1777	2.0137	2.3263	98.8304	99.559	95.5824	115.293
	2.7833	2.1993	2.1908	2.1967	2.1944	2.1769	2.1937	2.2783	2.2524	101.209	101.178	85.8826	112.871
	2.8232	2.213	2.166	2.1754	2.1813	2.3408	1.9046	2.1856	2.4343	98.826	99.5192	89.9168	114.554
	2.854	2.1947	2.169	2.1751	2.1788	2.4442	1.9114	2.2089	2.6084	97.6074	97.9043	81.9957	108.968
	2.8287	2.1671	2.18	2.1941	2.1665	2.284	1.9914	2.2946	2.2703	99.1332	98.7195	88.8491	112.29
	3.0517	2.221	2.18	2.1688	2.2264	2.43	2.3287	2.6089	2.0712	92.0565	92.2112	92.5887	125.705
	2.9523	2.1824	2.1908	2.212	2.1638	2.2731	2.0164	2.3053	2.1868	94.8025	94.7221	90.5881	113.44
	3.0611	2.2095	2.1803	2.2112	2.2078	1.8832	2.3399	2.3904	2.5932	89.7982	89.0525	99.3269	122.191
	3.087	2.1972	2.1906	2.2065	2.1617	2.3446	1.9178	2.2121	2.3983	89.8771	90.3867	93.7661	120.492
	2.9824	2.2027	2.1978	2.201	2.196	2.639	2.1991	2.412	2.4153	93.287	93.3849	74.1063	126.799
	2.8589	2.1855	2.1535	2.1652	2.2036	2.531	2.0209	2.4413	2.4094	98.3486	97.4478	92.8619	108.296
	3.0191	2.1981	2.2075	2.1948	2.1891	2.4515	1.7109	2.6565	2.676	87.1266	87.6668	94.3252	94.4139
2YFI	2.9085	2.1991	2.1767	2.1825	2.1967	2.0887	2.1331	2.357	2.1936	96.7699	96.6706	93.7645	116.75
	2.9545	2.1925	2.1989	2.2041	2.1786	2.2085	2.0216	2.246	2.2629	95.159	95.408	93.2947	118.394
	2.9806	2.2057	2.184	2.1921	2.1904	2.1206	2.0454	2.2571	2.1768	94.1134	94.3135	95.1549	120.108
	3.0694	2.1983	2.1948	2.1969	2.1905	2.4509	1.9763	2.0974	2.3848	91.0004	91.1556	87.9994	115.513
	3.0567	2.1948	2.1898	2.1902	2.1899	2.3971	2.0657	2.3606	2.3345	91.4822	91.6039	89.6817	122.076
	3.082	2.1984	2.1915	2.1947	2.194	2.2317	1.9831	2.3218	2.407	90.7549	90.788	99.9717	119.132
2YFJ	2.9325	2.1989	2.1794	2.1828	2.1948	2.1434	2.1018	2.3729	2.206	95.6794	95.6991	94.765	118.831
	2.9722	2.1958	2.1905	2.1982	2.183	2.1549	2.0223	2.2417	2.2346	94.4627	94.6052	94.809	119.612
	2.9866	2.1992	2.1877	2.1964	2.1891	2.089	2.0758	2.2146	2.1811	94.0424	94.08	94.7589	118.147
	3.048	2.1909	2.1902	2.1903	2.1883	2.3593	2.0198	2.3329	2.3223	91.6913	91.7598	89.5154	119.282
	3.072	2.1963	2.1934	2.1984	2.191	2.4068	1.9543	2.1685	2.284	91.1212	91.1295	88.4303	117.438
	3.0739	2.1967	2.1907	2.1936	2.194	2.2296	1.9576	2.3107	2.3715	91.0175	91.0114	99.3166	117.305
2YVJ	2.6842	2.2027	2.2121	2.2151	2.2081	2.4573	1.8147	2.6761	1.6593	104.683	104.405	116.97	72.7131
2ZYL	2.8033	2.2719	2.1654	2.1725	2.2582	2.1337	2.0261	2.2069	2.308	100.477	100.693	94.2758	114.319
3EN1	2.663	2.2378	2.2119	2.0977	2.1306	2.2921	2.0381	2.0823	2.1799	100.348	107.843	124.675	80.8468
3EQQ	2.7796	2.1644	2.1882	2.1898	2.1641	2.4429	1.8586	2.0901	2.0561	98.0736	98.0351	110.898	89.1033
3GCF	2.7026	2.2452	2.2137	2.202	2.3108	2.3178	2.2558	2.1241	2.0962	106.834	104.986	105.591	88.9572
	2.7021	2.2503	2.1798	2.2113	2.3118	2.2978	2.3027	2.1153	2.077	107.351	104.192	107.024	88.7593
	2.72	2.2648	2.1798	2.2021	2.2987	2.3333	2.2377	2.1016	2.0529	106.053	104.17	106.917	88.2795
	2.7314	2.2154	2.2085	2.2324	2.297	2.3203	2.2377	2.1226	2.0925	106.555	103.039	107.268	89.4073
	2.7211	2.2014	2.1707	2.2243	2.2454	2.3031	2.2323	2.129	2.116	105.573	102.341	107.055	87.3935
	2.6982	2.206	2.1909	2.2013	2.2908	2.3028	2.2254	2.1357	2.0994	106.84	103.61	108.285	88.8627
	2.7272	2.2262	2.2388	2.2357	2.3022	2.343	2.33	2.1421	2.1571	106.631	104.185	111.302	89.3289
	2.7178	2.2142	2.2234	2.2398	2.2676	2.3701	2.3714	2.2149	2.1595	106.303	103.967	110.295	89.4461
	2.7007	2.2419	2.1924	2.2314	2.2822	2.3625	2.3516	2.1546	2.1476	107.085	104.402	109.789	88.435
	2.6949	2.1824	2.1449	2.1835	2.3023	2.337	2.3165	2.1924	2.2029	107.284	101.923	107.543	88.8909
	2.6918	2.1632	2.1382	2.1853	2.2587	2.2995	2.3604	2.14	2.1984	106.407	101.611	109.096	89.4922
	2.7387	2.1493	2.1608	2.2236	2.2594	2.2853	2.2862	2.1721	2.1712	105.782	100.121	109.287	90.316
	2.8383	2.251	2.2335	2.2097	2.2605	2.2747	2.1904	2.0379	2.0868	101.103	101.542	113.991	92.7495
	2.8127	2.2608	2.1943	2.266	2.2479	2.3451	2.1984	2.034	2.1693	103.229	101.372	113.969	89.9489
	2.7897	2.2706	2.1824	2.2328	2.2489	2.256	2.2099	1.9987	2.1622	103.139	102.236	113.737	91.3908
3GKE	2.6784	2.195	2.2005	2.1892	2.2242	2.1023	2.1502	2.2839	2.2747	105.342	104.731	90.9341	107.363
	2.6805	2.1881	2.2306	2.2413	2.202	2.3321	2.3386	2.0953	2.1104	105.952	105.114	108.819	94.4007
	2.7279	2.2239	2.2069	2.2281	2.2216	2.1267	2.0939	2.2872	2.2925	104.467	103.843	91.1745	107.668
3GKQ	2.7687	2.315	2.2195	2.2328	2.332	2.266	2.2919	2.1266	2.0343	105.538	104.542	107.378	90.4912
	2.7662	2.2808	2.3352	2.3102	2.3145	2.2712	2.2826	2.1323	2.1233	106.553	106.269	108.401	88.8535
	2.7705	2.2885	2.2855	2.3017	2.2908	2.257	2.2055	2.0818	2.1028	105.755	105.149	108.434	90.9041
	2.7408	2.2707	2.2513	2.2389	2.2794	2.286	2.2528	2.1382	2.0536	105.252	105.37	107.903	88.9532
	2.7287	2.2933	2.2368	2.1663	2.25	2.3228	2.2304	2.1304	2.0501	102.934	106.717	107.142	89.9817
	2.7766	2.3295	2.3237	2.2585	2.3441	2.3212	2.2334	2.034	2.1463	105.427	107.086	108.536	88.7196
3GKQ'	2.7661	2.3156	2.225	2.2167	2.3168	2.2634	2.291	2.1382	2.0416	104.749	104.976	108.276	89.6971
	2.7449	2.2735	2.3253	2.3037	2.3133	2.2688	2.288	2.1332	2.1302	107.111	106.504	108.064	88.3395
	2.7502	2.293	2.2805	2.3015	2.2902	2.2767	2.2212	2.0703	2.0923	106.435	105.832	107.951	90.0786
	2.7286	2.263	2.2367	2.228	2.2819	2.2733	2.2686	2.1487	2.0803	105.547	105.202	107.637	88.2066
	2.7007	2.2952	2.226	2.1801	2.2627	2.3116	2.2503	2.14	2.0495	104.536	107.182	106.777	88.969
	2.7659	2.3178	2.3113	2.2643	2.3254	2.3028	2.2315	2.0416	2.1415	105.573	106.869	108.756	88.309
3GL0	2.7113	2.2153	2.2298	2.197	2.2163	2.263	2.2775	2.0603	2.1438	103.928	104.986	108.681	91.9234
	2.6777	2.2135	2.2298	2.2444	2.1959	2.3347	2.3587	2.1158	2.1104	105.775	105.869	108.657	90.4496
	2.7262	2.2415	2.2239	2.2228	2.2138	2.2914	2.3123	2.1658	2.112	103.952	104.906	107.646	91.9207
3GL2	2.7619	2.2005	2.2092	2.2035	2.2234	2.1561	2.1084	2.1355	2.1955	102.626	102.065	93.2789	110.885
	2.7437	2.1977	2.1925	2.2118	2.1889	2.3429	2.2688	2.1084	2.0357	102.922	102.581	107.332	96.1413
	2.7895	2.2039	2.1815	2.2123	2.1981	2.1054	2.0939	2.3525	2.2024	101.657	100.865	92.1196	108.792
3GZX	2.9488	2.1883	2.1917	2.1892	2.1922	2.3264	2.2093	2.1234	2.1439	95.2811	95.2412	115.42	93.702
3GZY	2.6463	2.2341	2.2951	2.2531	2.1882	2.3686	2.3042	2.3354	2.1648	106.079	109.146	109.229	83.531
3N0Q	2.7034	2.2393	2.2019	2.1914	2.2243	2.2975	2.2908	2.1338	2.156	104.285	105.142	107.933	91.609
total	2.79994	2.21745	2.21627	2.21161	2.22979	2.28382	2.20756	2.22676	2.20221	101.509	101.24	102.192	101.111
pdb	r(Fe1-Fe2)	r(Fe1-Sb1)	r(Fe1-Sb2)	r(Fe2-Sb1)	r(Fe2-Sb2)	r(Fe1-Sg1)	r(Fe1-Sg2)	r(Fe2-Nd3)	r(Fe2-Nd4)	th(S1-Fe1-S2)	th(S1-Fe2-S2)	th(Sg-Fe1-Sg)	th(Nd-Fe2-Nd)

## Sheet: 4-Cys-Fe2S2 normal modes
state	oxidized																	oxidized				reduced								reduced
	observed frequencies																	calculated				observed frequencies								calculated
Normal Mode	Adr	Pdx	Cp Fd	Sc Fd	Adr	Pu Fd	Cp Fd	Rc Fd	So Fd	Adr	Tv Fd	So Fd	Pa Fd	Hh Fd	S-o-xyl	SEt	SMet	no AF spin correction		AF spin correction		Adr	Pdx	Cp Fd	So Cp	Pdx	Adr	Rc Fd	NRVS	AF spin correction
C2, D2, D2h	ref (a) [cm-1]	ref (a) [cm-1]	ref (a) [cm-1]	ref (a) [cm-1]	ref (b) [cm-1]	ref (b) [cm-1]	ref (b) [cm-1]	ref (c) [cm-1]	ref (d) [cm-1]	ref (d) [cm-1]	ref (e) [cm-1]	ref (f) [cm-1]	ref (f) [cm-1]	ref (f) [cm-1]	ref (g) [cm-1]	ref (g) [cm-1]	ref (g) [cm-1]	raw data [cm-1]	scaled data [cm-1]	raw data [cm-1]	scaled data [cm-1]	ref (a) [cm-1]	ref (a) [cm-1]	ref (a) [cm-1]	ref (a) [cm-1]	ref (b) [cm-1]	ref (b) [cm-1]	ref (b) [cm-1]	ref (b) [cm-1]	raw data [cm-1]	scaled data [cm-1]
B1,Bub,B2ub	421	426	404	427	421	421	426	428	424	419	415				415	411	409	452.4	425.256	403.4	427.604	398	406	390	404	406	398	400	399.5	369.4	406.34
A1,Agb,Agb	393	400	387	395	393	357	395	397	393	391	392	392	388	389	387	387	385	439.2	412.848	368.2	390.292	377	381	370	385	381	377	382	380.9	348.4	383.24
A1,Bub,B3ub	349	350	366	367	349	367	367	369	369	369	352	360	360	360	342	345	345	393.5	369.89	323.1	342.486	307	307	310	313	307	307	314	304.4	282.8	311.08
B2,Aut, B1ut	341	344	353	357	341	357	357	355	336	336	348	338	336	337	327	325	329	329.3	309.542	310.6	329.236		319	328	325	319		324	326.2	243.7	268.07
B2,Bgt,B2gt	341	344	353	357												326		304.9	286.606	296.7	314.502							302	303.1	228.8	251.68
A1,Agt,Agt	329	338	335	338	329	339	339	340	236	312	336	325	323	323	323	331	322	381.2	358.328	287.4	304.644	307	307	310	313	307	307	306	291.2	238.2	262.02
B1,Agb,B1gb	317	320	313	329	317	329	329	330	310	326	319				313	317	313	339.2	318.848	281.9	298.814	276	273	280	278	273	276	290	289.1	259	284.9
A1,But,B3ut	291	291	290	283	291	282	282	286	284	289	287	283	281	280	276	262	279	288.4	271.096	246.2	260.972	258	273	267	263	273	276	276	269.6	215.5	237.05
AgFe-Fe															197	205	210	216.6	203.604	196.9	208.714									99.6	109.56
(a) From Fu et al., J. Biol. Chem. 267, 15502 (1992): (Adr) Adrenodoxin, (Pdx) Putidaredoxin, (Cp Fd) C. pasteurianum ferredoxin and (So Fd) Spinacia oleracea (spinach) ferredoxin
(b) From Han et al. JACS, 111, 3505 (1989): (Adr) Bovin Adrenodoxin, (Pu Fd) P. umbilicalis ferredoxin and (Cp Fd) C. pasteurianum red paramagneitc protein.
(c) From Xiao et al. Biochemistry, 47, 6612 (2008): (Pdx) Putidaredoxin, (Adr) Adrenodoxin, (Rc Fd) Rhodobacter capsulatus ferredoxin and
(d) From Vittal et al. JACS, 105, 6462 (1983): (So Fd) Spinacia oleracea (spinach) ferredoxin and (Adr) bovin Adrenodoxin
(e) From Vidakovic et al., J. Biol Chem, 271, 14734 (1996): (Tv Fd) Trichomonas vaginalis ferredoxin
(f) From Ozaki et al. FEBS letters, 152, 236 (1983): (So Fd) Spinacia oleracea (spinach) ferredoxin, (Pa Fd) Phytolacca americana ferredoxin and (Hh Fd) Halobacterium halobium ferdoxin.
(g) From Han et al. JACS, 111, 3496 (1989): and (S-o-xyl) ([2Fe-2S](o-xylylenedithiolate)2 structure, (SMet) [2Fe-2S](SEt)4, and (SMet) the same [2Fe-2S](SMe)4 structure calculated in this work
(*) No AF spin correlation means that the calculation was done assuming the multiplicity is one but without using GIFA to restructure the spins.
shortened version
state	oxidized					reduced
	observed			calculated		observed frequencies		calculated
	Adr	Pdx	SMet	raw	scaled	Adr	Pdx	raw	scaled
Normal Mode	ref (a) [cm-1]	ref (a) [cm-1]	ref (g) [cm-1]	[cm-1]	[cm-1]	ref (a) [cm-1]	ref (a) [cm-1]	[cm-1]	[cm-1]
B1,Bub,B2ub	421	426	409	403.4	427.604	398	406	369.4	406.34
A1,Agb,Agb	393	400	385	368.2	390.292	377	381	348.4	383.24
A1,Bub,B3ub	349	350	345	323.1	342.486	307	307	282.8	311.08
B2,Aut, B1ut	341	344	329	310.6	329.236		319	243.7	268.07
B2,Bgt,B2gt	341	344		296.7	314.502			228.8	251.68
A1,Agt,Agt	329	338	322	287.4	304.644	307	307	238.2	262.02
B1,Agb,B1gb	317	320	313	281.9	298.814	276	273	259	284.9
A1,But,B3ut	291	291	279	246.2	260.972	258	273	215.5	237.05
AgFe-Fe			210	196.9	208.714			99.6	109.56

## Sheet: 4Cys-Fe2S2 force constants
	Force constants
mode	ref (a)		ref (b)		calculated
	[mdyne/Å]	[kcal/molÅ2]	[mdyne/Å]	[kcal/molÅ2]	[mdyne/Å]	[kcal/molÅ2]
K[Fe-S(b)]	1.37	197.143	1.44	207.216	1.45	208.655
K[Fe-S(t)]	1.14	164.046	1.13	162.607	1.19	171.241
K[S-C]	2.5	359.75	2	287.8
K[C-C]	4.8	690.72	2.5	359.75
H[Fe-S(b)-Fe]	0.45	64.755	0.27	38.853	1.26	181.314
H[S(b)-Fe-S(b)]	0.4	57.56	0.25	35.975	1.12	161.168
H[S(b)-Fe-S(t)]	0.38	54.682	0.25	35.975	1.26	181.314
H[S(t)-Fe-S(t)]	0.35	50.365	0.2	28.78	0.627	90.2253
H[Fe-S-C]	0.35	50.365	0.15	21.585
H[S-C-C]	0.82	117.998	0.15	21.585
F[Fe-Fe]	0.19	27.341	0.27	38.853	0.23	33.097
(a) From Han et al. JACS, 111, 3496 (1989)
(b) From Vittal et al., JACS, 105, 6462 (1983)

## Sheet: Rieske normal modes
		oxidized									reduced
state	observed frequencies								calculated frequencies		observed		calculated
	Pu Fd	Adr	m(Pu Fd)	Pu Fd	Rs Fd	St Fd	Ana	Trp	used AF spin coupling		Pu Fd	Ana	used spin correlation
normal mode	Ref (a) [cm-1]	Ref (b) [cm-1]	Ref (c) [cm-1]	Ref (c) [cm-1]	Ref (d) [cm-1]	Ref (d) [cm-1]	Ref (e) [cm-1]	Ref (f) [cm-1]	raw data [cm-1]	scaled [cm-1]	ref (a) [cm-1]	Ref (e) [cm-1]	raw data [cm-1]	scaled [cm-1]
B1 [Bub]	426	421	420	426	424	425	433	424	420.1	432.703	406	408	411.5	415.615
A1 [Agb]	400	393	389	395	403	407	410	403	395.7	407.571	381	377	383.4	387.234
					398	391	385	385	395.7	407.571
His wabble	-	-	360	367	380	376	362	360	362.8	373.684		[362]	367.9	371.579
His wabble	-	-	360	357	366	364	362	360	362.7	373.581		[362]	359.3	362.893
A1 [Aut]	344	341	345	357	356	356	350		346.9	357.307	319	315	318.9	322.089
A1 [Agt]	338
A1 [Bgt]	338
B1 [Bub]	350	329	336	339	330	327	332	327	334.6	344.638	307	[305]	306.1	309.161
B1 [Bgb]	320	317	320	329	319	319	321		315.6	325.068	273	297	289.3	292.193
B1 [But]	291										258
B1 [Bub]		291	279	282	272	270	265	266	281.6	290.048		246	276.1	278.861
His wabble	-	-							265	272.95			267
A1 [Aut]									238.9	246.067			228	230.28
AgFe-Fe	200								213	219.39			191
(a) From Fu et al., J. Biol. Chem. 267, 15502 (1992): (Pt Fd) putidaredoxin (a 4-Cys-[2Fe-2S] ferredoxin)
(b) From Mino et al, Biochemistry 26, 8059 (1987): (Adr) Adrinodoxin (a 4-Cys-[2Fe-2S] ferredoxin)
(c) From Ref Tirrell et al. Biochemistry, 48, 4747 (2009): (Adr) bovin adrenodoxin as a reference 4-Cys-[2Fe-2S], (mFd) the mutated MitoNEET protein (pdb 2QH7) forming 4-Cys-[2Fe-2S] and (Pu Fd) the MitoNEET ferredoxin protein from Porphyra umbilicalis (red algae)
(d) Iwasaki et al, Protein Science, 15, 2019 (2006): (St Fd) Sulfolobus tokodaii strain 7 ferredoxin and (Rs Fd) R sphaeroides ferredoxin.
(e) Rotsaert et al., J. Biol. Inorg Chem., 8, 318, 2003: (Ana) Anabaena 7120 ferredoxin (bacterial oxygenase based protein).
(f) Kuila et al. J Am Chem Soc, 109, 1559 (1987): (Trp) T. thermophilus at pH 7.3
	oxidized				reduced
state	observed frequencies		calculated frequencies		observed		calculated
	Pu Fd	Ana	used AF spin coupling		Pu Fd	Ana	used spin correlation
normal mode	Ref (a) [cm-1]	Ref (e) [cm-1]	raw data [cm-1]	scaled [cm-1]	ref (a) [cm-1]	Ref (e) [cm-1]	raw data [cm-1]	scaled [cm-1]
B1 [Bub]	426	433	420.1	432.703	406	408	411.5	415.615
A1 [Agb]	400	410	395.7	407.571	381	377	383.4	387.234
		385	395.7	407.571
His wabble	-	362	362.8	373.684		[362]	367.9	371.579
His wabble	-	362	362.7	373.581		[362]	359.3	362.893
A1 [Aut]	344	350	346.9	357.307	319	315	318.9	322.089
A1 [Agt]	338
A1 [Bgt]	338
B1 [Bub]	350	332	334.6	344.638	307	[305]	306.1	309.161
B1 [Bgb]	320	321	315.6	325.068	273	297	289.3	292.193
B1 [But]	291				258
B1 [Bub]	[350]	265	281.6	290.048		246	276.1	278.861
His wabble	-		265	272.95			267	269.67
A1 [Aut]	[344]		238.9	246.067			228	230.28
AgFe-Fe	200		213	219.39			191	192.91

## Sheet: Rieske force constants
	force constant (oxidized)						Rieske		4-Cys-[2Fe-2S]
mode	4-Cys-[2Fe-2S]		Rieske				Freq (obs) [cm-1]	Freq (calc) [cm-1]	Normal modes	Freq [cm-1] (a)	Force constant [mdyne/Å]	Force constant [kcal/molÅ2]
	[mdyne/Å]	[kcal/molÅ2]	[mdyne/Å]	[kcal/molÅ2]			408	407	B2ub	426 B2ub	1.485	213.692
K[Fe-S(b)]	1.45	208.655	1.09	156.851			377	373	Agb	395 Agb	1.63	234.557
K[Fe-S(t)]	1.19	171.241	1.93	277.727			315	347	B1ut	357 B1ut	1.5	215.85
K[Fe-N(t)]	-	-	0.873	125.625			297	298	B3ub or Agt	340 Agt or 367 B3ub	0.76	109.364
H[Fe-S(b)-Fe]	1.26	181.314	1.67	240.313			246	239	B1gb or B3ut	329 B1gb or 282 B3ut	1.91	274.849
H[S(b)-Fe-S(b)]	1.12	161.168	1.13	162.607
H[S(b)-Fe-S(t)]	1.26	181.314	1.26	181.314
H[S(t)-Fe-S(t)]	0.627	90.2253	1.67	240.313			(a) From Han et al. JACS, 111, 3496 (1989)
H[S(b)-Fe-N(t)]	-	-	0.873	125.625
H[N(t)-Fe-N(t)]	-	-	0.5	71.95
F[Fe-Fe]	0.23	33.097	0.378	54.3942
	force constant (reduced)
mode	4-Cys-[2Fe-2S]		Rieske
	[mdyne/Å]	[kcal/molÅ2]	[mdyne/Å]	[kcal/molÅ2]
K[Fe-S(b)]	1.45	208.655	1.09	156.851
K[Fe-S(t)]	1.19	171.241	1.93	277.727
K[Fe-N(t)]	-	-	0.873	125.625
H[Fe-S(b)-Fe]	1.26	181.314	1.67	240.313
H[S(b)-Fe-S(b)]	1.12	161.168	1.13	162.607
H[S(b)-Fe-S(t)]	1.26	181.314	1.26	181.314
H[S(t)-Fe-S(t)]	0.627	90.2253	1.67	240.313
H[S(b)-Fe-N(t)]	-	-	0.873	125.625
H[N(t)-Fe-N(t)]	-	-	0.5	71.95
F[Fe-Fe]	0.23	33.097	0.378	54.3942

## Sheet: ROC normal modes
chamber with water			chamber without water
cm-1	mdyne/Å	kcal/molÅ2	cm-1	mdyne/Å	kcal/molÅ2	comment
598	0.505	72.6695	592	0.547	78.7133	OAc modulation
501	0.607	87.3473				H2O-Fe-OAc stretch (maybe first harmonic)
483	0.439	63.1721	448	0.442	63.6038	Fe-OH2 stretch
302	0.262	37.7018	338	0.194	27.9166	Fe-OAc stretch
252	0.211	30.3629	269	0.402	57.8478	Fe-(Nd)His stretch
238	0.179	25.7581	262	0.309	44.4651	Fe-(Nd)His stretch
208	0.208	29.9312	198	0.147	21.1533	Fe-Fe stretch
