# Supplementary material for: Electron Transport in a Dioxygenase-Ferredoxin Complex: Long Range Charge Coupling between the Rieske and Non-Heme Iron Center
Source: PLoS One. 2016 Sep 22;11(9):e0162031. doi: 10.1371/journal.pone.0162031 (PMC5033481; doi:10.1371/journal.pone.0162031)
Supplement: S3 File — This File shows how to build the partial charge model from the large cluster, the extended small clusters, and compares the results with established force field partial charges. (XLSX) [file pone.0162031.s003.xlsx]

## Sheet: with reduced (S=6) complex
oxidized (S=5) and reduced (S=6) complex: partial charges obtained from CHelpG
		Fe2S2 complex			complete complex					totals and scale adjustments
		(including aa chain)			Cys69/His71		Cys90/His93		Fe2S2		69/90	71/93	atom no	atom no
				4P avg	Oxy	Red	Oxy	Red	amber94	4P avg	Oxy	Red
		Fe2S2
Fe		0.46511		0.46511	0.71963	0.79968	0.71963	0.79968		0.4902	0.79311	0.72527	1
Fe		0.51529		0.51529	0.86659	0.65086	0.86659	0.65086		0.4902	0.79311	0.72527	2
S		-0.28921		-0.31474	-0.55293	-0.7542	-0.55293	-0.7542		-0.31474	-0.57315	-0.77958	3
S		-0.34027		-0.31474	-0.59337	-0.80496	-0.59337	-0.80496		-0.31474	-0.57315	-0.77958	4
		-0.31474			-0.57315	-0.77958	-0.57315	-0.77958		0.35092	0.43992	-0.10862
Cysteine 69 and 90
		CHelpG			Cys69		Cys90		CYS		69/90	69/90
		Cys69	Cys90	4P avg	Oxy	Red	Oxy	Red	amber94	4P avg	Oxy	Red
N	N	-0.62839	-0.71303	-0.67071					-0.4157	-0.67071	-0.67071	-0.67071	10	49
H	H	0.27841	0.34865	0.31353					0.2719	0.31353	0.31353	0.31353	13	52
C	CA	0.43122	0.29453	0.362875	0.02036	0.00075	0.04291	0.00202	-0.0351	0.306727	0.308444	0.2903	9	48
H	HA	0.03273	0.00155	0.01714					0.0508	0.01714	0.01714	0.01714	11	50
C	CB	-0.28292	0.1412	-0.07086	0.13065	0.12224	0.15316	0.31178	-0.2413	-0.07086	0.141905	0.21701	6	45
H	HB2	0.12075	0.02212	0.071435	-0.00072	-0.00294	-0.02024	-0.07643	0.1122	0.071435			7	46
H	HB3	0.2174	1e-05	0.108705	0.01161	0.01098	-0.01107	-0.06446	0.1122	0.108705			8	47
		0.169075	0.011065	0.09007	0.0104167	0.00293	0.00386667	-0.04629	0.1122	0.09007	0.00714167	-0.02168
S	SG	-0.4019	-0.5079	-0.4549	-0.56878	-0.64697	-0.63234	-0.80381	-0.8844	-0.4549	-0.615646	-0.758033	5	44
C	C	0.65126	0.68227	0.666765					0.5973	0.666765	0.649762	0.633427	12	51
O	O	-0.56988	-0.58934	-0.57961					-0.5679	-0.57961	-0.57961	-0.57961	17	56
C	C	0.58097	0.59962	0.590295									14	53
O	O	-0.61087	-0.55069	-0.58078									15	54
H	H	0.00277	-0.00712	-0.002175									16	55
N	N	-0.99718	-0.837	-0.91709									18	57
H	H	0.43883	0.40049	0.41966									19	58
H	H	0.46761	0.31411	0.39086									20	59
straight				-0.23563	-0.307307	-0.40888	-0.361457	-0.47462	-1	-0.23563	-0.334382	-0.44175
scaled				-0.291778	-0.393028	-0.543907	-0.448775	-0.616705		-0.291778	-0.420901	-0.580306
Histidine 71
		Fe(3+:3+) w/ side chain			His71		His93		HIS		His71	His71
		His71	His93	4P avg	Oxy	Red	Oxy	Red	amber94	4P avg	Oxy	Red
N	N	-0.53796	-0.65258	-0.59527					-0.4157	-0.59527	-0.59527	-0.59527	33	72
H	H	0.32525	0.35224	0.338745					0.2719	0.338745	0.338745	0.338745	36	75
C	CA	0.52184	0.60445	0.563145	0.10511	0.06704	0.13434	0.07388	-0.0581	0.47601	0.478673	0.478673	32	71
H	HA	-0.01185	-0.00447	-0.00816					0.136	-0.00816	-0.00816	-0.00816	34	73
C	CB	-0.48207	-0.44854	-0.465305	-0.17728	-0.05134	-0.44731	-0.21572	-0.0074	-0.465305	-0.17728	-0.05134	29	68
H	HB2	0.15601	0.05797	0.10699	-0.0088	-0.07466	0.12189	0.05841	0.0367	0.10699			30	69
H	HB3	0.0961	0.09953	0.097815	0.08265	0.05892	0.13085	0.06299	0.0367	0.097815			31	70
		0.126055	0.07875	0.102403	0.0596533	0.0171	0.129027	0.0650933	0.0367	0.102403	0.0596533	0.0171
C	CG	0.2992	0.22102	0.26011	0.08745	-0.06857	0.40969	0.28479	0.1868	0.26011	0.08745	-0.06857	25	64
N	ND1	-0.27732	-0.23244	-0.25488	-0.2365	-0.05243	-0.49471	-0.47809	-0.5432	-0.25488	-0.2365	-0.05243	21	60
C	CE1	0.12401	0.16759	0.1458	0.03931	-0.0505	-0.1019	-0.11165	0.1635	0.1458	0.03931	-0.0505	22	61
H	HE1	0.07966	0.08001	0.079835	0.16198	0.18815	0.19617	0.18469	0.1435	0.079835	0.16198	0.18815	26	65
N	NE2	-0.25529	-0.29155	-0.27342	-0.23069	-0.28322	0.1819	0.14437	-0.2795	-0.27342	-0.23069	-0.28322	23	62
H	HE2	0.33938	0.34625	0.342815	0.36374	0.36934	0.16988	0.17054	0.3339	0.342815	0.36374	0.36934	27	66
C	CD2	-0.24185	-0.20359	-0.22272	-0.12617	-0.07984	-0.4084	-0.38474	-0.2207	-0.22272	-0.12617	-0.07984	24	63
H	HD2	0.17317	0.15662	0.164895	0.16903	0.15373	0.21834	0.20801	0.1862	0.164895	0.16903	0.15373	28	67
C	C	0.49346	0.46997	0.481715					0.5973	0.481715	0.469672	0.457629	35	74
O	O	-0.49323	-0.47836	-0.485795					-0.5679	-0.558664	-0.558664	-0.582954	40	79
C	C	0.51085	0.53437	0.52261									37	76
O	O	-0.58836	-0.55482	-0.57159									38	77
H	H	-0.00069	0.01183	0.00557									39	78
N	N	-0.95109	-0.92371	-0.9374									41	80
H	H	0.42969	0.43076	0.430225									42	81
H	H	0.44289	0.42444	0.433665									43	82
straight				0.276315	0.464557	0.4539	0.276093	0.226767	0	0.276315	0.464557	0.4539
scaled				0.11631	0.295173	0.248184	0.106709	0.0210502		0.11631	0.295173	0.248184
Histidine 93
		Fe(3+:3+) w/ side chain			His71		His93		HIS		His93	His93
		His71	His93	4P avg	Oxy	Red	Oxy	Red	amber94	4P avg	Oxy	Red
N	N	-0.53796	-0.65258	-0.59527					-0.4157	-0.59527	-0.59527	-0.59527	33	72
H	H	0.32525	0.35224	0.338745					0.2719	0.338745	0.338745	0.338745	36	75
C	CA	0.52184	0.60445	0.563145	0.10511	0.06704	0.13434	0.07388	-0.0581	0.47601	0.478673	0.478673	32	71
H	HA	-0.01185	-0.00447	-0.00816					0.136	-0.00816	-0.00816	-0.00816	34	73
C	CB	-0.48207	-0.44854	-0.465305	-0.17728	-0.05134	-0.44731	-0.21572	-0.0074	-0.465305	-0.44731	-0.21572	29	68
H	HB2	0.15601	0.05797	0.10699	-0.0088	-0.07466	0.12189	0.05841	0.0367	0.10699			30	69
H	HB3	0.0961	0.09953	0.097815	0.08265	0.05892	0.13085	0.06299	0.0367	0.097815			31	70
		0.126055	0.07875	0.102403	0.0596533	0.0171	0.129027	0.0650933	0.0367	0.102403	0.129027	0.0650933
C	CG	0.2992	0.22102	0.26011	0.08745	-0.06857	0.40969	0.28479	0.1868	0.26011	0.40969	0.28479	25	64
N	ND1	-0.27732	-0.23244	-0.25488	-0.2365	-0.05243	-0.49471	-0.47809	-0.5432	-0.25488	-0.49471	-0.47809	21	60
C	CE1	0.12401	0.16759	0.1458	0.03931	-0.0505	-0.1019	-0.11165	0.1635	0.1458	-0.1019	-0.11165	22	61
H	HE1	0.07966	0.08001	0.079835	0.16198	0.18815	0.19617	0.18469	0.1435	0.079835	0.19617	0.18469	26	65
N	NE2	-0.25529	-0.29155	-0.27342	-0.23069	-0.28322	0.1819	0.14437	-0.2795	-0.27342	0.1819	0.14437	23	62
H	HE2	0.33938	0.34625	0.342815	0.36374	0.36934	0.16988	0.17054	0.3339	0.342815	0.16988	0.17054	27	66
C	CD2	-0.24185	-0.20359	-0.22272	-0.12617	-0.07984	-0.4084	-0.38474	-0.2207	-0.22272	-0.4084	-0.38474	24	63
H	HD2	0.17317	0.15662	0.164895	0.16903	0.15373	0.21834	0.20801	0.1862	0.164895	0.21834	0.20801	28	67
C	C	0.49346	0.46997	0.481715					0.5973	0.481715	0.469672	0.457629	35	74
O	O	-0.49323	-0.47836	-0.485795					-0.5679	-0.558664	-0.558664	-0.582954	40	79
C	C	0.51085	0.53437	0.52261									37	76
O	O	-0.58836	-0.55482	-0.57159									38	77
H	H	-0.00069	0.01183	0.00557									39	78
N	N	-0.95109	-0.92371	-0.9374									41	80
H	H	0.42969	0.43076	0.430225									42	81
H	H	0.44289	0.42444	0.433665									43	82
straight				0.276315	0.464557	0.4539	0.276093	0.226767	0	0.276315	0.276093	0.226767
scaled				0.11631	0.295173	0.248184	0.106709	0.0210502		0.11631	0.106709	0.0210502
total charge for the complex											Oxy	Red
total charge (unadjusted)										0.272285	0.511807	-0.311453
total charge (adjusted)										-1.46492e-05	-7.32733e-07	-0.999998
weight factor (Cys(N))										1	1	1
weight factor (Cys(H))										1	1	1
weight factor (Cys(CA))										0.84527	0.85	0.8
weight factor (Cys(CB))										1	1	1
weight factor (Cys(S))										1	1.02512	1.045
weight factor (Cys(C))										1	0.9745	0.95
weight factor (Cys(O))										1	1	1
weight factor (His(N))										1	1	1
weight factor (His(H))										1	1	1
weight factor (His(CA))										0.84527	0.85	0.85
weight factor (His(CB))										1	1	1
weight factor (His(C))										1	0.975	0.95
weight factor (His(O))										1.15	1.15	1.2
Rieske_qp0S1_4P_esp.out (remainder)											Oxy = "oxidized"
		Cys69/90	His71/93	net							Red = "reduced"
		avg	avg	avg
C	C	0.590295	0.52261	0.556453
O	O	-0.58078	-0.57159	-0.576185
H	H	-0.002175	0.00557	0.0016975
N	N	-0.91709	-0.9374	-0.927245
H	H	0.41966	0.430225	0.424943
H	H	0.39086	0.433665	0.412262
sum		-0.09923	-0.11692	-0.108075

## Sheet: with reduced (S=4) complex
oxidized (S=5) and reduced (S=4) complex: partial charges obtained from CHelpG
		Fe2S2 complex			complete complex					totals and scale adjustments
		(including aa chain)			Cys69/His71		Cys90/His93		Fe2S2		69/90	71/93	atom no	atom no
				4P avg	Oxy	Red	Oxy	Red	amber94	4P avg	Oxy	Red
		Fe2S2		avg
Fe		0.46511		0.46511	0.71963	0.85313	0.71963	0.85313		0.4902	0.79311	0.759705	1
Fe		0.51529		0.51529	0.86659	0.66628	0.86659	0.66628		0.4902	0.79311	0.759705	2
S		-0.28921		-0.31474	-0.55293	-0.7892	-0.55293	-0.7892		-0.31474	-0.57315	-0.79804	3
S		-0.34027		-0.31474	-0.59337	-0.80688	-0.59337	-0.80688		-0.31474	-0.57315	-0.79804	4
avg(S)		-0.31474			-0.57315	-0.79804	-0.57315	-0.79804		0.35092	0.43992	-0.07667
Cysteine 69 and 90
		Fe(3+:3+) w/ side chain			Cys69		Cys90		CYS		69/90	69/90
		Cys69	Cys90	4P avg	Oxy	Red	Oxy	Red	amber94	4P avg	Oxy	Red
N	N	-0.62839	-0.71303	-0.67071					-0.4157	-0.67071	-0.67071	-0.67071	10	49
H	H	0.27841	0.34865	0.31353					0.2719	0.31353	0.31353	0.31353	13	52
C	CA	0.43122	0.29453	0.362875	0.02036	0.00075	0.04291	0.00202	-0.0351	0.306727	0.308444	0.2903	9	48
H	HA	0.03273	0.00155	0.01714					0.0508	0.01714	0.01714	0.01714	11	50
C	CB	-0.28292	0.1412	-0.07086	0.13065	0.20128	0.15316	0.34376	-0.2413	-0.07086	0.141905	0.27252	6	45
H	HB2	0.12075	0.02212	0.071435	-0.00072	-0.0273	-0.02024	-0.08784	0.1122	0.071435			7	46
H	HB3	0.2174	1e-05	0.108705	0.01161	-0.01292	-0.01107	-0.0787	0.1122	0.108705			8	47
		0.169075	0.011065	0.09007	0.0104167	-0.0131567	0.00386667	-0.05484	0.1122	0.09007	0.00714167	-0.0339983
S	SG	-0.4019	-0.5079	-0.4549	-0.56878	-0.67688	-0.63234	-0.82033	-0.8844	-0.4549	-0.615646	-0.755466	5	44
C	C	0.65126	0.68227	0.666765					0.5973	0.666765	0.649762	0.633427	12	51
O	O	-0.56988	-0.58934	-0.57961					-0.5679	-0.57961	-0.57961	-0.57961	17	56
C	C	0.58097	0.59962	0.590295									14	53
O	O	-0.61087	-0.55069	-0.58078									15	54
H	H	0.00277	-0.00712	-0.002175									16	55
N	N	-0.99718	-0.837	-0.91709									18	57
H	H	0.43883	0.40049	0.41966									19	58
H	H	0.46761	0.31411	0.39086									20	59
straight				-0.23563	-0.307307	-0.391923	-0.361457	-0.47626	-1	-0.23563	-0.334382	-0.434092
scaled				-0.291778	-0.393028	-0.50404	-0.448775	-0.589692		-0.291778	-0.420901	-0.546866
Histidine 71
		Fe(3+:3+) w/ side chain			His71		His93		HIS		His71	His71
		His71	His93	4P avg	Oxy	Red	Oxy	Red	amber94	4P avg	Oxy	Red
N	N	-0.53796	-0.65258	-0.59527					-0.4157	-0.59527	-0.59527	-0.59527	33	72
H	H	0.32525	0.35224	0.338745					0.2719	0.338745	0.338745	0.338745	36	75
C	CA	0.52184	0.60445	0.563145	0.10511	0.06704	0.13434	0.07388	-0.0581	0.47601	0.478673	0.478673	32	71
H	HA	-0.01185	-0.00447	-0.00816					0.136	-0.00816	-0.00816	-0.00816	34	73
C	CB	-0.48207	-0.44854	-0.465305	-0.17728	-0.19665	-0.44731	-0.25757	-0.0074	-0.465305	-0.17728	-0.19665	29	68
H	HB2	0.15601	0.05797	0.10699	-0.0088	-0.01534	0.12189	0.06789	0.0367	0.10699			30	69
H	HB3	0.0961	0.09953	0.097815	0.08265	0.06401	0.13085	0.08235	0.0367	0.097815			31	70
		0.126055	0.07875	0.102403	0.0596533	0.03857	0.129027	0.0747067	0.0367	0.102403	0.0596533	0.03857
C	CG	0.2992	0.22102	0.26011	0.08745	0.04167	0.40969	0.32657	0.1868	0.26011	0.08745	0.04167	25	64
N	ND1	-0.27732	-0.23244	-0.25488	-0.2365	-0.09916	-0.49471	-0.52424	-0.5432	-0.25488	-0.2365	-0.09916	21	60
C	CE1	0.12401	0.16759	0.1458	0.03931	-0.02912	-0.1019	-0.09241	0.1635	0.1458	0.03931	-0.02912	22	61
H	HE1	0.07966	0.08001	0.079835	0.16198	0.17928	0.19617	0.16769	0.1435	0.079835	0.16198	0.17928	26	65
N	NE2	-0.25529	-0.29155	-0.27342	-0.23069	-0.28056	0.1819	0.17459	-0.2795	-0.27342	-0.23069	-0.28056	23	62
H	HE2	0.33938	0.34625	0.342815	0.36374	0.37296	0.16988	0.14366	0.3339	0.342815	0.36374	0.37296	27	66
C	CD2	-0.24185	-0.20359	-0.22272	-0.12617	-0.12859	-0.4084	-0.40154	-0.2207	-0.22272	-0.12617	-0.12859	24	63
H	HD2	0.17317	0.15662	0.164895	0.16903	0.16487	0.21834	0.20507	0.1862	0.164895	0.16903	0.16487	28	67
C	C	0.49346	0.46997	0.481715					0.5973	0.481715	0.469672	0.457629	35	74
O	O	-0.49323	-0.47836	-0.485795					-0.5679	-0.558664	-0.558664	-0.582954	40	79
C	C	0.51085	0.53437	0.52261									37	76
O	O	-0.58836	-0.55482	-0.57159									38	77
H	H	-0.00069	0.01183	0.00557									39	78
N	N	-0.95109	-0.92371	-0.9374									41	80
H	H	0.42969	0.43076	0.430225									42	81
H	H	0.44289	0.42444	0.433665									43	82
straight				0.276315	0.464557	0.39622	0.276093	0.185613	0	0.276315	0.464557	0.39622
scaled				0.11631	0.295173	0.190504	0.106709	-0.0201032		0.11631	0.295173	0.190504
Histidine 93
		Fe(3+:3+) w/ side chain			His71		His93		HIS		His93	His93
		His71	His93	4P avg	Fe3+	Fe2+	Fe3+	Fe2+	amber94	4P avg	Fe3+	Fe2+
N	N	-0.53796	-0.65258	-0.59527					-0.4157	-0.59527	-0.59527	-0.59527	33	72
H	H	0.32525	0.35224	0.338745					0.2719	0.338745	0.338745	0.338745	36	75
C	CA	0.52184	0.60445	0.563145	0.10511	0.06704	0.13434	0.07388	-0.0581	0.47601	0.478673	0.478673	32	71
H	HA	-0.01185	-0.00447	-0.00816					0.136	-0.00816	-0.00816	-0.00816	34	73
C	CB	-0.48207	-0.44854	-0.465305	-0.17728	-0.19665	-0.44731	-0.25757	-0.0074	-0.465305	-0.44731	-0.25757	29	68
H	HB2	0.15601	0.05797	0.10699	-0.0088	-0.01534	0.12189	0.06789	0.0367	0.10699			30	69
H	HB3	0.0961	0.09953	0.097815	0.08265	0.06401	0.13085	0.08235	0.0367	0.097815			31	70
		0.126055	0.07875	0.102403	0.0596533	0.03857	0.129027	0.0747067	0.0367	0.102403	0.129027	0.0747067
C	CG	0.2992	0.22102	0.26011	0.08745	0.04167	0.40969	0.32657	0.1868	0.26011	0.40969	0.32657	25	64
N	ND1	-0.27732	-0.23244	-0.25488	-0.2365	-0.09916	-0.49471	-0.52424	-0.5432	-0.25488	-0.49471	-0.52424	21	60
C	CE1	0.12401	0.16759	0.1458	0.03931	-0.02912	-0.1019	-0.09241	0.1635	0.1458	-0.1019	-0.09241	22	61
H	HE1	0.07966	0.08001	0.079835	0.16198	0.17928	0.19617	0.16769	0.1435	0.079835	0.19617	0.16769	26	65
N	NE2	-0.25529	-0.29155	-0.27342	-0.23069	-0.28056	0.1819	0.17459	-0.2795	-0.27342	0.1819	0.17459	23	62
H	HE2	0.33938	0.34625	0.342815	0.36374	0.37296	0.16988	0.14366	0.3339	0.342815	0.16988	0.14366	27	66
C	CD2	-0.24185	-0.20359	-0.22272	-0.12617	-0.12859	-0.4084	-0.40154	-0.2207	-0.22272	-0.4084	-0.40154	24	63
H	HD2	0.17317	0.15662	0.164895	0.16903	0.16487	0.21834	0.20507	0.1862	0.164895	0.21834	0.20507	28	67
C	C	0.49346	0.46997	0.481715					0.5973	0.481715	0.469672	0.457629	35	74
O	O	-0.49323	-0.47836	-0.485795					-0.5679	-0.558664	-0.558664	-0.582954	40	79
C	C	0.51085	0.53437	0.52261									37	76
O	O	-0.58836	-0.55482	-0.57159									38	77
H	H	-0.00069	0.01183	0.00557									39	78
N	N	-0.95109	-0.92371	-0.9374									41	80
H	H	0.42969	0.43076	0.430225									42	81
H	H	0.44289	0.42444	0.433665									43	82
straight				0.276315	0.464557	0.39622	0.276093	0.185613	0	0.276315	0.276093	0.185613
scaled				0.11631	0.295173	0.190504	0.106709	-0.0201032		0.11631	0.106709	-0.0201032
total charge for the complex											Oxy	Red
total charge (unadjusted)										0.272285	0.511807	-0.36302
total charge (adjusted)										-1.46492e-05	-7.32733e-07	-1
weight factor (Cys(N))										1	1	1
weight factor (Cys(H))										1	1	1
weight factor (Cys(CA))										0.84527	0.85	0.8
weight factor (Cys(CB))										1	1	1
weight factor (Cys(S))										1	1.02512	1.00917
weight factor (Cys(C))										1	0.9745	0.95
weight factor (Cys(O))										1	1	1
weight factor (His(N))										1	1	1
weight factor (His(H))										1	1	1
weight factor (His(CA))										0.84527	0.85	0.85
weight factor (His(CB))										1	1	1
weight factor (His(C))										1	0.975	0.95
weight factor (His(O))										1.15	1.15	1.2
Rieske_qp0S1_4P_esp.out (remainder)											Oxy = "oxidized"
		Cys69/90	His71/93	net							Red = "reduced"
		avg	avg	avg
C	C	0.590295	0.52261	0.556453
O	O	-0.58078	-0.57159	-0.576185
H	H	-0.002175	0.00557	0.0016975
N	N	-0.91709	-0.9374	-0.927245
H	H	0.41966	0.430225	0.424943
H	H	0.39086	0.433665	0.412262
sum		-0.09923	-0.11692	-0.108075
