# Supplementary material for: Electron Transport in a Dioxygenase-Ferredoxin Complex: Long Range Charge Coupling between the Rieske and Non-Heme Iron Center
Source: PLoS One. 2016 Sep 22;11(9):e0162031. doi: 10.1371/journal.pone.0162031 (PMC5033481; doi:10.1371/journal.pone.0162031)
Supplement: S4 File — This file is a folder containing all the scripts and files necessary to build and use the force field reported in this work: an example of a completely prepared 2DE5 complex (2DE5o_fixed.pdb) and scripts for building, warming up, equilibrating and evaluating the full 2DE5 complex. Similar scripts are also in S1 File under the title “Listings”. These are provided as an aid in understanding how to apply the information in this study. (ZIP) [file pone.0162031.s004.zip › PONE_dawson_etal_Suppl4/2DE5_qp0S5_bldx.csh]

#!/bin/tcsh
#PBS -l nodes=1:ppn=8
cd $PBS_O_WORKDIR
set NCPU=`wc -l < $PBS_NODEFILE`


# #######################################################################
# #######################################################################
# !!!!!!!!!!!!!!!!!!!!!!!!!!!!!!!!!!!!!!!!!!!!!!!!!!!!!!!!!!!!!!!!!!!!!!!
# #######################################################################
# vvvvvvvvvvvvvvvvvvvvvvvvvvvvvvvvvvvvvvvvvvvvvvvvvvvvvvvvvvvvvvvvvvvvvvv

# NOTE!!!: This file has been set up and tested ASSUMING that the user is
# submitting this as job to a server that uses TORQUE to do the queuing

# see
# http://www.adaptivecomputing.com/products/open-source/torque/ some

# If this is not the case, then variables such as ${PBS_O_WORKDIR},
# ${PBS_NODEFILE} and ${NCPU} (and the related commandline statements)
# must be modified according. Otherwise, this script will simply not
# work! 

# ^^^^^^^^^^^^^^^^^^^^^^^^^^^^^^^^^^^^^^^^^^^^^^^^^^^^^^^^^^^^^^^^^^^^^^^
# #######################################################################
# !!!!!!!!!!!!!!!!!!!!!!!!!!!!!!!!!!!!!!!!!!!!!!!!!!!!!!!!!!!!!!!!!!!!!!!
# #######################################################################
# #######################################################################


# ##################################################################
# ##################################################################
# ###                                                            ###
# ###  To run this script, the following command should be used  ### 
# ###                                                            ### 
# ###  > qsub -S /bin/tcsh 2DE5_qp0S5_bld.csh                    ###
# ###                                                            ###
# ##################################################################
# ##################################################################


# ############################################################
# ######## PLEASE CONFIGURE YOUR INPUT FILE CORRECTLY  #######
# vvvvvvvvvvvvvvvvvvvvvvvvvvvvvvvvvvvvvvvvvvvvvvvvvvvvvvvvvvvv
set STRUCTURE="2DE5_qp0S5"
# ^^^^^^^^^^^^^^^^^^^^^^^^^^^^^^^^^^^^^^^^^^^^^^^^^^^^^^^^^^^^
# ############################################################


# #################################################################
# ######### PLEASE SET UP YOUR OWN ENVIRONMENT VARIABLES  #########
# #################################################################
# vvvvvvvvvvvvvvvvvvvvvvvvvvvvvvvvvvvvvvvvvvvvvvvvvvvvvvvvvvvvvvvvv

setenv AMBERHOME        /home/myroot/software/amber10/
setenv PMEMD_HOME       /home/myroot/software/amber10/bin
setenv MPI_HOME         /home/myroot/software/mpich_v1

setenv PATH             /my/needed/path1:/my/needed/path2 
setenv LD_LIBRARY_PATH  /my/library/files 

# ^^^^^^^^^^^^^^^^^^^^^^^^^^^^^^^^^^^^^^^^^^^^^^^^^^^^^^^^^^^^^^^^^
# #################################################################


# ######################################
# ###########  BEGIN SCRIPTS ###########
# ######################################


date                                                       >  ${STRUCTURE}_example.log
echo Working directory: $PBS_O_WORKDIR                     >> ${STRUCTURE}_example.log
echo "amberhome: ${AMBERHOME}"                             >> ${STRUCTURE}_example.log
echo "path:      ${PATH}"                                  >> ${STRUCTURE}_example.log
echo "lib:       ${LD_LIBRARY_PATH}"                       >> ${STRUCTURE}_example.log
echo "ls /opt/intel/mkl/9.0/lib/em64t"                     >> ${STRUCTURE}_example.log

echo "build 2DE5 with neutral charge (balanced using Na+)" >> ${STRUCTURE}_example.log  
echo "tleap -f ${STRUCTURE}.in"                            >> ${STRUCTURE}_example.log
${AMBERHOME}/bin/tleap -f ${STRUCTURE}.in


#  minimize the structure 
date                                                                >> ${STRUCTURE}_example.log
echo "Minimize 2DE5 structure with crystallographic water and Na+"  >> ${STRUCTURE}_example.log
${MPI_HOME}/bin/mpirun -np $NCPU -machinefile $PBS_NODEFILE ${AMBERHOME}/bin/sander.MPI -O \
  -i min.in \
  -o min_${STRUCTURE}.out \
  -p ${STRUCTURE}.top \
  -c ${STRUCTURE}.crd \
  -r min_${STRUCTURE}.restrt \
  -x min_${STRUCTURE}.crd \
  -e min_${STRUCTURE}.en \
  -inf min_${STRUCTURE}.info
#
${AMBERHOME}/bin/ambpdb -aatm -p ${STRUCTURE}.top < min_${STRUCTURE}.restrt > ${STRUCTURE}min.pdb

${AMBERHOME}/bin/tleap -f ${STRUCTURE}_wbx.in

#  minimize the structure 
date                                                                   >> ${STRUCTURE}_example.log
echo "Minimize ${STRUCTURE}_wbx structure in water box with Na+ ions"  >> ${STRUCTURE}_example.log
${MPI_HOME}/bin/mpirun -np $NCPU -machinefile $PBS_NODEFILE ${AMBERHOME}/bin/sander.MPI -O \
  -i min_wbx.in \
  -o min_${STRUCTURE}_wbx.out \
  -p ${STRUCTURE}_wbx.top \
  -c ${STRUCTURE}_wbx.crd \
  -r min_${STRUCTURE}_wbx.restrt \
  -x min_${STRUCTURE}_wbx.crd \
  -e min_${STRUCTURE}_wbx.en \
  -inf min_${STRUCTURE}_wbx.info

${AMBERHOME}/bin/ambpdb -aatm -p ${STRUCTURE}_wbx.top < min_${STRUCTURE}_wbx.restrt > ${STRUCTURE}_wbxmin.pdb


#  do preparation run warming the waterbox-protein complex linearly

date                                                                >> ${STRUCTURE}_example.log
echo "begin warmup run ${STRUCTURE}_wbx (2DE5 in waterbox with Na+)" >> ${STRUCTURE}_example.log
${MPI_HOME}/bin/mpirun -np $NCPU -machinefile $PBS_NODEFILE \
${PMEMD_HOME}/pmemd -O \
  -i prep_wbx_dT.in \
  -o ${STRUCTURE}_wbxprp.out \
  -p ${STRUCTURE}_wbx.top \
  -c min_${STRUCTURE}_wbx.restrt \
  -r ${STRUCTURE}_wbxprp.restrt \
  -x ${STRUCTURE}_wbxprp.crd \
  -e ${STRUCTURE}_wbxprp.en \
  -inf ${STRUCTURE}_wbxprp.info

echo "end warmup run ${STRUCTURE}_wbx" >> ${STRUCTURE}_example.log

#  do preparation run warming the waterbox-protein complex linearly
date                                              >> ${STRUCTURE}_example.log
echo "begin equilibration run ${STRUCTURE}_wbxeq" >> ${STRUCTURE}_example.log
date >> ${STRUCTURE}_example.log
${MPI_HOME}/bin/mpirun -np $NCPU -machinefile $PBS_NODEFILE \
${PMEMD_HOME}/pmemd -O \
  -i prep_wbx_eq.in \
  -o ${STRUCTURE}_wbxeq.out \
  -p ${STRUCTURE}_wbx.top \
  -c ${STRUCTURE}_wbxprp.restrt \
  -r ${STRUCTURE}_wbxeq.restrt \
  -x ${STRUCTURE}_wbxeq.crd \
  -e ${STRUCTURE}_wbxeq.en \
  -inf ${STRUCTURE}_wbxeq.info

echo "end equilibration run ${STRUCTURE}_wbx" >> ${STRUCTURE}_example.log

# ############################################################################ 
# #######   begin production run:  structure in thermal equilibrium  #######
# ############################################################################

set prevTag="wbxeq"
set  nsteps="000 001 002 003"  # do three sets of runs
foreach step ( $nsteps )

    # production run
    date                                              >> ${STRUCTURE}_example.log
    echo "begin production run ${STRUCTURE}_${step}"      >> ${STRUCTURE}_example.log
    ${MPI_HOME}/bin/mpirun -np $NCPU -machinefile $PBS_NODEFILE \
    ${PMEMD_HOME}/pmemd -O \
    -i equil_300K.in \
    -o ${STRUCTURE}_${step}.out \
    -p ${STRUCTURE}_wbx.top \
    -c ${STRUCTURE}_${prevTag}.restrt \
    -r ${STRUCTURE}_${step}.restrt \
    -x ${STRUCTURE}_${step}.crd \
    -e ${STRUCTURE}_${step}.en \
    -inf ${STRUCTURE}_${step}.info
    set prevTag=${step}
    echo "end production run ${STRUCTURE}_${step}" >> ${STRUCTURE}_example.log
end 


# finish
date                         >> ${STRUCTURE}_example.log
echo "end production runs"   >> ${STRUCTURE}_example.log

exit 0
