# Supplementary material for: Electron Transport in a Dioxygenase-Ferredoxin Complex: Long Range Charge Coupling between the Rieske and Non-Heme Iron Center
Source: PLoS One. 2016 Sep 22;11(9):e0162031. doi: 10.1371/journal.pone.0162031 (PMC5033481; doi:10.1371/journal.pone.0162031)
Supplement: S4 File — This file is a folder containing all the scripts and files necessary to build and use the force field reported in this work: an example of a completely prepared 2DE5 complex (2DE5o_fixed.pdb) and scripts for building, warming up, equilibrating and evaluating the full 2DE5 complex. Similar scripts are also in S1 File under the title “Listings”. These are provided as an aid in understanding how to apply the information in this study. (ZIP) [file pone.0162031.s004.zip › PONE_dawson_etal_Suppl4/2DE5o_fixed.pdb]

ATOM      1  N   MET     1      25.427 -12.497  39.004  1.00  0.00
ATOM      2  H1  MET     1      24.895 -11.805  38.496  1.00  0.00
ATOM      3  H2  MET     1      26.218 -12.775  38.441  1.00  0.00
ATOM      4  H3  MET     1      25.569 -12.168  39.948  1.00  0.00
ATOM      5  CA  MET     1      24.589 -13.719  39.135  1.00  0.00
ATOM      6  HA  MET     1      25.090 -14.564  38.663  1.00  0.00
ATOM      7  CB  MET     1      24.357 -14.051  40.616  1.00  0.00
ATOM      8 2HB  MET     1      23.648 -13.313  40.990  1.00  0.00
ATOM      9 3HB  MET     1      23.900 -15.040  40.643  1.00  0.00
ATOM     10  CG  MET     1      25.609 -14.045  41.494  1.00  0.00
ATOM     11 2HG  MET     1      25.410 -14.691  42.349  1.00  0.00
ATOM     12 3HG  MET     1      26.423 -14.466  40.903  1.00  0.00
ATOM     13  SD  MET     1      26.094 -12.392  42.091  1.00  0.00
ATOM     14  CE  MET     1      24.962 -12.186  43.502  1.00  0.00
ATOM     15 1HE  MET     1      25.138 -12.979  44.228  1.00  0.00
ATOM     16 2HE  MET     1      25.139 -11.218  43.972  1.00  0.00
ATOM     17 3HE  MET     1      23.931 -12.237  43.152  1.00  0.00
ATOM     18  C   MET     1      23.238 -13.519  38.443  1.00  0.00
ATOM     19  O   MET     1      22.452 -12.650  38.831  1.00  0.00
ATOM     20  N   ALA     2      22.979 -14.323  37.414  1.00  0.00
ATOM     21  H   ALA     2      23.692 -14.963  37.094  1.00  0.00
ATOM     22  CA  ALA     2      21.724 -14.257  36.671  1.00  0.00
ATOM     23  HA  ALA     2      21.741 -15.079  35.955  1.00  0.00
ATOM     24  CB  ALA     2      20.543 -14.463  37.626  1.00  0.00
ATOM     25 1HB  ALA     2      20.507 -13.643  38.343  1.00  0.00
ATOM     26 2HB  ALA     2      19.614 -14.487  37.056  1.00  0.00
ATOM     27 3HB  ALA     2      20.666 -15.406  38.159  1.00  0.00
ATOM     28  C   ALA     2      21.538 -12.962  35.883  1.00  0.00
ATOM     29  O   ALA     2      20.627 -12.180  36.166  1.00  0.00
ATOM     30  N   ASN     3      22.399 -12.744  34.893  1.00  0.00
ATOM     31  H   ASN     3      23.132 -13.415  34.714  1.00  0.00
ATOM     32  CA  ASN     3      22.325 -11.557  34.045  1.00  0.00
ATOM     33  HA  ASN     3      21.501 -10.923  34.371  1.00  0.00
ATOM     34  CB  ASN     3      23.628 -10.749  34.128  1.00  0.00
ATOM     35 2HB  ASN     3      24.459 -11.430  33.946  1.00  0.00
ATOM     36 3HB  ASN     3      23.620  -9.974  33.361  1.00  0.00
ATOM     37  CG  ASN     3      23.827 -10.091  35.480  1.00  0.00
ATOM     38  OD1 ASN     3      22.950  -9.380  35.969  1.00  0.00
ATOM     39  ND2 ASN     3      24.992 -10.312  36.086  1.00  0.00
ATOM     40 1HD2 ASN     3      25.175  -9.897  36.988  1.00  0.00
ATOM     41 2HD2 ASN     3      25.687 -10.894  35.640  1.00  0.00
ATOM     42  C   ASN     3      22.097 -11.972  32.591  1.00  0.00
ATOM     43  O   ASN     3      21.697 -11.162  31.754  1.00  0.00
ATOM     44  N   VAL     4      22.351 -13.242  32.302  1.00  0.00
ATOM     45  H   VAL     4      22.660 -13.870  33.030  1.00  0.00
ATOM     46  CA  VAL     4      22.212 -13.768  30.948  1.00  0.00
ATOM     47  HA  VAL     4      21.751 -13.046  30.273  1.00  0.00
ATOM     48  CB  VAL     4      23.601 -14.152  30.387  1.00  0.00
ATOM     49  HB  VAL     4      24.057 -14.889  31.048  1.00  0.00
ATOM     50  CG1 VAL     4      23.473 -14.740  28.979  1.00  0.00
ATOM     51 1HG1 VAL     4      23.018 -14.003  28.317  1.00  0.00
ATOM     52 2HG1 VAL     4      24.462 -15.003  28.603  1.00  0.00
ATOM     53 3HG1 VAL     4      22.848 -15.633  29.013  1.00  0.00
ATOM     54  CG2 VAL     4      24.499 -12.930  30.381  1.00  0.00
ATOM     55 1HG2 VAL     4      24.609 -12.555  31.398  1.00  0.00
ATOM     56 2HG2 VAL     4      25.478 -13.200  29.986  1.00  0.00
ATOM     57 3HG2 VAL     4      24.056 -12.156  29.755  1.00  0.00
ATOM     58  C   VAL     4      21.315 -15.000  30.897  1.00  0.00
ATOM     59  O   VAL     4      21.202 -15.726  31.877  1.00  0.00
ATOM     60  N   ASP     5      20.692 -15.223  29.742  1.00  0.00
ATOM     61  H   ASP     5      20.827 -14.568  28.985  1.00  0.00
ATOM     62  CA  ASP     5      19.825 -16.378  29.514  1.00  0.00
ATOM     63  HA  ASP     5      18.879 -16.248  30.039  1.00  0.00
ATOM     64  CB  ASP     5      19.538 -16.520  28.015  1.00  0.00
ATOM     65 2HB  ASP     5      19.138 -15.566  27.673  1.00  0.00
ATOM     66 3HB  ASP     5      20.479 -16.723  27.503  1.00  0.00
ATOM     67  CG  ASP     5      18.541 -17.629  27.704  1.00  0.00
ATOM     68  OD1 ASP     5      18.660 -18.735  28.278  1.00  0.00
ATOM     69  OD2 ASP     5      17.642 -17.395  26.868  1.00  0.00
ATOM     70  C   ASP     5      20.530 -17.634  30.014  1.00  0.00
ATOM     71  O   ASP     5      21.639 -17.941  29.583  1.00  0.00
ATOM     72  N   GLU     6      19.880 -18.365  30.912  1.00  0.00
ATOM     73  H   GLU     6      18.977 -18.059  31.245  1.00  0.00
ATOM     74  CA  GLU     6      20.452 -19.578  31.483  1.00  0.00
ATOM     75  HA  GLU     6      21.363 -19.341  32.033  1.00  0.00
ATOM     76  CB  GLU     6      19.451 -20.218  32.448  1.00  0.00
ATOM     77 2HB  GLU     6      18.841 -19.413  32.858  1.00  0.00
ATOM     78 3HB  GLU     6      18.822 -20.886  31.860  1.00  0.00
ATOM     79  CG  GLU     6      20.092 -20.995  33.583  1.00  0.00
ATOM     80 2HG  GLU     6      19.302 -21.514  34.126  1.00  0.00
ATOM     81 3HG  GLU     6      20.774 -21.726  33.147  1.00  0.00
ATOM     82  CD  GLU     6      20.858 -20.096  34.541  1.00  0.00
ATOM     83  OE1 GLU     6      20.245 -19.160  35.100  1.00  0.00
ATOM     84  OE2 GLU     6      22.071 -20.324  34.737  1.00  0.00
ATOM     85  C   GLU     6      20.867 -20.603  30.423  1.00  0.00
ATOM     86  O   GLU     6      21.791 -21.379  30.640  1.00  0.00
ATOM     87  N   ALA     7      20.184 -20.606  29.283  1.00  0.00
ATOM     88  H   ALA     7      19.403 -19.979  29.155  1.00  0.00
ATOM     89  CA  ALA     7      20.508 -21.541  28.204  1.00  0.00
ATOM     90  HA  ALA     7      20.567 -22.553  28.603  1.00  0.00
ATOM     91  CB  ALA     7      19.427 -21.502  27.140  1.00  0.00
ATOM     92 1HB  ALA     7      19.362 -20.497  26.724  1.00  0.00
ATOM     93 2HB  ALA     7      19.672 -22.208  26.346  1.00  0.00
ATOM     94 3HB  ALA     7      18.469 -21.774  27.584  1.00  0.00
ATOM     95  C   ALA     7      21.871 -21.208  27.585  1.00  0.00
ATOM     96  O   ALA     7      22.575 -22.090  27.091  1.00  0.00
ATOM     97  N   ILE     8      22.234 -19.931  27.601  1.00  0.00
ATOM     98  H   ILE     8      21.618 -19.221  27.972  1.00  0.00
ATOM     99  CA  ILE     8      23.524 -19.515  27.063  1.00  0.00
ATOM    100  HA  ILE     8      23.741 -20.069  26.150  1.00  0.00
ATOM    101  CB  ILE     8      23.553 -17.997  26.765  1.00  0.00
ATOM    102  HB  ILE     8      23.191 -17.454  27.638  1.00  0.00
ATOM    103  CG2 ILE     8      24.981 -17.550  26.442  1.00  0.00
ATOM    104 1HG2 ILE     8      25.343 -18.092  25.569  1.00  0.00
ATOM    105 2HG2 ILE     8      24.989 -16.480  26.234  1.00  0.00
ATOM    106 3HG2 ILE     8      25.629 -17.759  27.293  1.00  0.00
ATOM    107  CG1 ILE     8      22.613 -17.685  25.594  1.00  0.00
ATOM    108 2HG1 ILE     8      23.027 -18.179  24.715  1.00  0.00
ATOM    109 3HG1 ILE     8      21.646 -18.126  25.837  1.00  0.00
ATOM    110  CD1 ILE     8      22.435 -16.204  25.305  1.00  0.00
ATOM    111 1HD1 ILE     8      23.401 -15.762  25.061  1.00  0.00
ATOM    112 2HD1 ILE     8      21.755 -16.077  24.463  1.00  0.00
ATOM    113 3HD1 ILE     8      22.021 -15.709  26.183  1.00  0.00
ATOM    114  C   ILE     8      24.617 -19.856  28.072  1.00  0.00
ATOM    115  O   ILE     8      25.658 -20.393  27.709  1.00  0.00
ATOM    116  N   LEU     9      24.378 -19.557  29.346  1.00  0.00
ATOM    117  H   LEU     9      23.527 -19.089  29.624  1.00  0.00
ATOM    118  CA  LEU     9      25.376 -19.849  30.373  1.00  0.00
ATOM    119  HA  LEU     9      26.311 -19.342  30.133  1.00  0.00
ATOM    120  CB  LEU     9      24.896 -19.366  31.744  1.00  0.00
ATOM    121 2HB  LEU     9      23.965 -19.902  31.927  1.00  0.00
ATOM    122 3HB  LEU     9      25.640 -19.670  32.480  1.00  0.00
ATOM    123  CG  LEU     9      24.648 -17.858  31.861  1.00  0.00
ATOM    124  HG  LEU     9      23.891 -17.557  31.137  1.00  0.00
ATOM    125  CD1 LEU     9      24.163 -17.528  33.270  1.00  0.00
ATOM    126 1HD1 LEU     9      24.920 -17.828  33.995  1.00  0.00
ATOM    127 2HD1 LEU     9      23.987 -16.455  33.352  1.00  0.00
ATOM    128 3HD1 LEU     9      23.236 -18.064  33.471  1.00  0.00
ATOM    129  CD2 LEU     9      25.927 -17.094  31.547  1.00  0.00
ATOM    130 1HD2 LEU     9      26.250 -17.326  30.532  1.00  0.00
ATOM    131 2HD2 LEU     9      25.742 -16.023  31.633  1.00  0.00
ATOM    132 3HD2 LEU     9      26.707 -17.385  32.251  1.00  0.00
ATOM    133  C   LEU     9      25.691 -21.337  30.422  1.00  0.00
ATOM    134  O   LEU     9      26.839 -21.733  30.637  1.00  0.00
ATOM    135  N   LYS    10      24.667 -22.159  30.210  1.00  0.00
ATOM    136  H   LYS    10      23.740 -21.784  30.066  1.00  0.00
ATOM    137  CA  LYS    10      24.834 -23.607  30.211  1.00  0.00
ATOM    138  HA  LYS    10      25.247 -23.941  31.163  1.00  0.00
ATOM    139  CB  LYS    10      23.470 -24.275  30.008  1.00  0.00
ATOM    140 2HB  LYS    10      22.834 -23.946  30.830  1.00  0.00
ATOM    141 3HB  LYS    10      23.072 -23.896  29.067  1.00  0.00
ATOM    142  CG  LYS    10      23.502 -25.788  29.969  1.00  0.00
ATOM    143 2HG  LYS    10      24.158 -26.108  29.159  1.00  0.00
ATOM    144 3HG  LYS    10      23.890 -26.159  30.918  1.00  0.00
ATOM    145  CD  LYS    10      22.103 -26.347  29.739  1.00  0.00
ATOM    146 2HD  LYS    10      21.481 -26.087  30.595  1.00  0.00
ATOM    147 3HD  LYS    10      21.691 -25.891  28.839  1.00  0.00
ATOM    148  CE  LYS    10      22.131 -27.861  29.573  1.00  0.00
ATOM    149 2HE  LYS    10      22.536 -28.299  30.485  1.00  0.00
ATOM    150 3HE  LYS    10      21.109 -28.209  29.426  1.00  0.00
ATOM    151  NZ  LYS    10      22.969 -28.274  28.409  1.00  0.00
ATOM    152 1HZ  LYS    10      23.917 -27.952  28.545  1.00  0.00
ATOM    153 2HZ  LYS    10      22.964 -29.281  28.331  1.00  0.00
ATOM    154 3HZ  LYS    10      22.594 -27.869  27.563  1.00  0.00
ATOM    155  C   LYS    10      25.804 -24.053  29.108  1.00  0.00
ATOM    156  O   LYS    10      26.578 -24.995  29.293  1.00  0.00
ATOM    157  N   ARG    11      25.758 -23.374  27.966  1.00  0.00
ATOM    158  H   ARG    11      25.076 -22.638  27.846  1.00  0.00
ATOM    159  CA  ARG    11      26.628 -23.703  26.839  1.00  0.00
ATOM    160  HA  ARG    11      26.656 -24.783  26.692  1.00  0.00
ATOM    161  CB  ARG    11      26.100 -23.048  25.559  1.00  0.00
ATOM    162 2HB  ARG    11      25.730 -22.061  25.837  1.00  0.00
ATOM    163 3HB  ARG    11      26.949 -22.940  24.884  1.00  0.00
ATOM    164  CG  ARG    11      24.997 -23.824  24.863  1.00  0.00
ATOM    165 2HG  ARG    11      25.420 -24.739  24.447  1.00  0.00
ATOM    166 3HG  ARG    11      24.231 -24.079  25.596  1.00  0.00
ATOM    167  CD  ARG    11      24.378 -23.003  23.750  1.00  0.00
ATOM    168 2HD  ARG    11      23.745 -22.232  24.189  1.00  0.00
ATOM    169 3HD  ARG    11      25.174 -22.534  23.171  1.00  0.00
ATOM    170  NE  ARG    11      23.566 -23.820  22.852  1.00  0.00
ATOM    171  HE  ARG    11      22.564 -23.788  22.977  1.00  0.00
ATOM    172  CZ  ARG    11      24.060 -24.587  21.884  1.00  0.00
ATOM    173  NH1 ARG    11      25.372 -24.642  21.678  1.00  0.00
ATOM    174 1HH1 ARG    11      25.995 -24.099  22.259  1.00  0.00
ATOM    175 2HH1 ARG    11      25.740 -25.226  20.941  1.00  0.00
ATOM    176  NH2 ARG    11      23.242 -25.308  21.128  1.00  0.00
ATOM    177 1HH2 ARG    11      22.246 -25.272  21.290  1.00  0.00
ATOM    178 2HH2 ARG    11      23.619 -25.890  20.394  1.00  0.00
ATOM    179  C   ARG    11      28.093 -23.306  27.029  1.00  0.00
ATOM    180  O   ARG    11      28.989 -24.008  26.574  1.00  0.00
ATOM    181  N   VAL    12      28.337 -22.183  27.697  1.00  0.00
ATOM    182  H   VAL    12      27.577 -21.607  28.029  1.00  0.00
ATOM    183  CA  VAL    12      29.705 -21.711  27.902  1.00  0.00
ATOM    184  HA  VAL    12      30.367 -22.111  27.134  1.00  0.00
ATOM    185  CB  VAL    12      29.758 -20.162  27.844  1.00  0.00
ATOM    186  HB  VAL    12      30.757 -19.822  28.117  1.00  0.00
ATOM    187  CG1 VAL    12      29.430 -19.692  26.429  1.00  0.00
ATOM    188 1HG1 VAL    12      28.431 -20.031  26.156  1.00  0.00
ATOM    189 2HG1 VAL    12      29.468 -18.603  26.389  1.00  0.00
ATOM    190 3HG1 VAL    12      30.157 -20.106  25.730  1.00  0.00
ATOM    191  CG2 VAL    12      28.762 -19.558  28.829  1.00  0.00
ATOM    192 1HG2 VAL    12      29.007 -19.883  29.840  1.00  0.00
ATOM    193 2HG2 VAL    12      28.812 -18.470  28.776  1.00  0.00
ATOM    194 3HG2 VAL    12      27.754 -19.888  28.576  1.00  0.00
ATOM    195  C   VAL    12      30.318 -22.201  29.211  1.00  0.00
ATOM    196  O   VAL    12      30.624 -21.418  30.104  1.00  0.00
ATOM    197  N   LYS    13      30.514 -23.509  29.297  1.00  0.00
ATOM    198  H   LYS    13      30.216 -24.093  28.529  1.00  0.00
ATOM    199  CA  LYS    13      31.068 -24.154  30.481  1.00  0.00
ATOM    200  HA  LYS    13      30.472 -23.913  31.361  1.00  0.00
ATOM    201  CB  LYS    13      31.050 -25.669  30.279  1.00  0.00
ATOM    202 2HB  LYS    13      31.652 -25.900  29.400  1.00  0.00
ATOM    203 3HB  LYS    13      31.498 -26.133  31.158  1.00  0.00
ATOM    204  CG  LYS    13      29.648 -26.206  30.085  1.00  0.00
ATOM    205 2HG  LYS    13      29.057 -25.931  30.958  1.00  0.00
ATOM    206 3HG  LYS    13      29.225 -25.735  29.197  1.00  0.00
ATOM    207  CD  LYS    13      29.628 -27.709  29.916  1.00  0.00
ATOM    208 2HD  LYS    13      30.194 -27.978  29.024  1.00  0.00
ATOM    209 3HD  LYS    13      30.084 -28.175  30.790  1.00  0.00
ATOM    210  CE  LYS    13      28.196 -28.195  29.772  1.00  0.00
ATOM    211 2HE  LYS    13      28.207 -29.267  29.577  1.00  0.00
ATOM    212 3HE  LYS    13      27.664 -28.001  30.704  1.00  0.00
ATOM    213  NZ  LYS    13      27.505 -27.492  28.649  1.00  0.00
ATOM    214 1HZ  LYS    13      27.997 -27.672  27.786  1.00  0.00
ATOM    215 2HZ  LYS    13      26.557 -27.831  28.573  1.00  0.00
ATOM    216 3HZ  LYS    13      27.494 -26.498  28.830  1.00  0.00
ATOM    217  C   LYS    13      32.475 -23.706  30.869  1.00  0.00
ATOM    218  O   LYS    13      32.865 -23.807  32.029  1.00  0.00
ATOM    219  N   GLY    14      33.236 -23.209  29.902  1.00  0.00
ATOM    220  H   GLY    14      32.905 -23.119  28.952  1.00  0.00
ATOM    221  CA  GLY    14      34.586 -22.778  30.203  1.00  0.00
ATOM    222 2HA  GLY    14      35.045 -23.573  30.791  1.00  0.00
ATOM    223 3HA  GLY    14      35.105 -22.686  29.249  1.00  0.00
ATOM    224  C   GLY    14      34.711 -21.458  30.967  1.00  0.00
ATOM    225  O   GLY    14      35.687 -21.201  31.659  1.00  0.00
ATOM    226  N   TRP    15      33.648 -20.652  30.799  1.00  0.00
ATOM    227  H   TRP    15      32.859 -20.871  30.208  1.00  0.00
ATOM    228  CA  TRP    15      33.669 -19.365  31.468  1.00  0.00
ATOM    229  HA  TRP    15      34.083 -19.448  32.473  1.00  0.00
ATOM    230  CB  TRP    15      34.571 -18.427  30.640  1.00  0.00
ATOM    231 2HB  TRP    15      34.436 -17.394  30.962  1.00  0.00
ATOM    232 3HB  TRP    15      35.619 -18.707  30.748  1.00  0.00
ATOM    233  CG  TRP    15      34.265 -18.462  29.160  1.00  0.00
ATOM    234  CD1 TRP    15      33.224 -17.852  28.525  1.00  0.00
ATOM    235  HD1 TRP    15      32.540 -17.275  29.147  1.00  0.00
ATOM    236  NE1 TRP    15      33.271 -18.114  27.174  1.00  0.00
ATOM    237  HE1 TRP    15      32.613 -17.776  26.487  1.00  0.00
ATOM    238  CE2 TRP    15      34.356 -18.908  26.913  1.00  0.00
ATOM    239  CZ2 TRP    15      34.819 -19.435  25.698  1.00  0.00
ATOM    240  HZ2 TRP    15      34.263 -19.208  24.788  1.00  0.00
ATOM    241  CH2 TRP    15      35.951 -20.208  25.732  1.00  0.00
ATOM    242  HH2 TRP    15      36.343 -20.634  24.808  1.00  0.00
ATOM    243  CZ3 TRP    15      36.623 -20.466  26.940  1.00  0.00
ATOM    244  HZ3 TRP    15      37.521 -21.083  26.958  1.00  0.00
ATOM    245  CE3 TRP    15      36.164 -19.943  28.149  1.00  0.00
ATOM    246  HE3 TRP    15      36.723 -20.170  29.057  1.00  0.00
ATOM    247  CD2 TRP    15      35.009 -19.149  28.142  1.00  0.00
ATOM    248  C   TRP    15      32.301 -18.663  31.698  1.00  0.00
ATOM    249  O   TRP    15      32.130 -17.470  31.439  1.00  0.00
ATOM    250  N   ALA    16      31.344 -19.438  32.202  1.00  0.00
ATOM    251  H   ALA    16      31.523 -20.419  32.362  1.00  0.00
ATOM    252  CA  ALA    16      30.001 -18.931  32.453  1.00  0.00
ATOM    253  HA  ALA    16      29.587 -18.651  31.484  1.00  0.00
ATOM    254  CB  ALA    16      29.130 -20.038  33.056  1.00  0.00
ATOM    255 1HB  ALA    16      29.526 -20.323  34.031  1.00  0.00
ATOM    256 2HB  ALA    16      28.109 -19.675  33.172  1.00  0.00
ATOM    257 3HB  ALA    16      29.134 -20.905  32.395  1.00  0.00
ATOM    258  C   ALA    16      29.966 -17.687  33.347  1.00  0.00
ATOM    259  O   ALA    16      29.217 -16.756  33.079  1.00  0.00
ATOM    260  N   PRO    17      30.774 -17.653  34.421  1.00  0.00
ATOM    261  CD  PRO    17      31.618 -18.702  35.016  1.00  0.00
ATOM    262 2HD  PRO    17      32.612 -18.684  34.568  1.00  0.00
ATOM    263 3HD  PRO    17      31.167 -19.682  34.859  1.00  0.00
ATOM    264  CG  PRO    17      31.631 -18.298  36.483  1.00  0.00
ATOM    265 2HG  PRO    17      32.484 -18.726  37.010  1.00  0.00
ATOM    266 3HG  PRO    17      30.710 -18.589  36.988  1.00  0.00
ATOM    267  CB  PRO    17      31.740 -16.803  36.385  1.00  0.00
ATOM    268 2HB  PRO    17      32.745 -16.514  36.076  1.00  0.00
ATOM    269 3HB  PRO    17      31.476 -16.276  37.302  1.00  0.00
ATOM    270  CA  PRO    17      30.739 -16.463  35.281  1.00  0.00
ATOM    271  HA  PRO    17      29.729 -16.361  35.678  1.00  0.00
ATOM    272  C   PRO    17      31.118 -15.193  34.526  1.00  0.00
ATOM    273  O   PRO    17      30.519 -14.141  34.729  1.00  0.00
ATOM    274  N   TYR    18      32.111 -15.307  33.648  1.00  0.00
ATOM    275  H   TYR    18      32.575 -16.197  33.533  1.00  0.00
ATOM    276  CA  TYR    18      32.577 -14.175  32.851  1.00  0.00
ATOM    277  HA  TYR    18      32.877 -13.354  33.502  1.00  0.00
ATOM    278  CB  TYR    18      33.784 -14.599  32.012  1.00  0.00
ATOM    279 2HB  TYR    18      34.575 -14.940  32.680  1.00  0.00
ATOM    280 3HB  TYR    18      33.433 -15.436  31.408  1.00  0.00
ATOM    281  CG  TYR    18      34.321 -13.517  31.108  1.00  0.00
ATOM    282  CD1 TYR    18      35.012 -12.425  31.630  1.00  0.00
ATOM    283  HD1 TYR    18      35.117 -12.337  32.711  1.00  0.00
ATOM    284  CE1 TYR    18      35.565 -11.452  30.793  1.00  0.00
ATOM    285  HE1 TYR    18      36.068 -10.582  31.214  1.00  0.00
ATOM    286  CZ  TYR    18      35.422 -11.573  29.417  1.00  0.00
ATOM    287  OH  TYR    18      36.020 -10.656  28.586  1.00  0.00
ATOM    288  HH  TYR    18      36.508  -9.980  29.062  1.00  0.00
ATOM    289  CE2 TYR    18      34.725 -12.643  28.875  1.00  0.00
ATOM    290  HE2 TYR    18      34.601 -12.733  27.796  1.00  0.00
ATOM    291  CD2 TYR    18      34.180 -13.609  29.724  1.00  0.00
ATOM    292  HD2 TYR    18      33.633 -14.454  29.307  1.00  0.00
ATOM    293  C   TYR    18      31.473 -13.658  31.928  1.00  0.00
ATOM    294  O   TYR    18      31.250 -12.452  31.819  1.00  0.00
ATOM    295  N   VAL    19      30.794 -14.578  31.251  1.00  0.00
ATOM    296  H   VAL    19      31.036 -15.555  31.333  1.00  0.00
ATOM    297  CA  VAL    19      29.708 -14.208  30.351  1.00  0.00
ATOM    298  HA  VAL    19      30.033 -13.453  29.635  1.00  0.00
ATOM    299  CB  VAL    19      29.206 -15.446  29.571  1.00  0.00
ATOM    300  HB  VAL    19      28.925 -16.221  30.285  1.00  0.00
ATOM    301  CG1 VAL    19      27.999 -15.090  28.704  1.00  0.00
ATOM    302 1HG1 VAL    19      28.280 -14.316  27.990  1.00  0.00
ATOM    303 2HG1 VAL    19      27.664 -15.976  28.165  1.00  0.00
ATOM    304 3HG1 VAL    19      27.191 -14.724  29.338  1.00  0.00
ATOM    305  CG2 VAL    19      30.328 -15.980  28.708  1.00  0.00
ATOM    306 1HG2 VAL    19      31.170 -16.263  29.340  1.00  0.00
ATOM    307 2HG2 VAL    19      29.979 -16.853  28.156  1.00  0.00
ATOM    308 3HG2 VAL    19      30.645 -15.209  28.005  1.00  0.00
ATOM    309  C   VAL    19      28.556 -13.592  31.156  1.00  0.00
ATOM    310  O   VAL    19      27.838 -12.716  30.672  1.00  0.00
ATOM    311  N   ASP    20      28.393 -14.039  32.396  1.00  0.00
ATOM    312  H   ASP    20      28.990 -14.765  32.766  1.00  0.00
ATOM    313  CA  ASP    20      27.320 -13.523  33.246  1.00  0.00
ATOM    314  HA  ASP    20      26.396 -13.435  32.675  1.00  0.00
ATOM    315  CB  ASP    20      27.082 -14.486  34.420  1.00  0.00
ATOM    316 2HB  ASP    20      27.155 -15.509  34.051  1.00  0.00
ATOM    317 3HB  ASP    20      27.875 -14.305  35.145  1.00  0.00
ATOM    318  CG  ASP    20      25.728 -14.282  35.087  1.00  0.00
ATOM    319  OD1 ASP    20      24.734 -14.066  34.365  1.00  0.00
ATOM    320  OD2 ASP    20      25.653 -14.357  36.330  1.00  0.00
ATOM    321  C   ASP    20      27.656 -12.125  33.775  1.00  0.00
ATOM    322  O   ASP    20      26.759 -11.321  34.051  1.00  0.00
ATOM    323  N   ALA    21      28.952 -11.836  33.887  1.00  0.00
ATOM    324  H   ALA    21      29.633 -12.546  33.658  1.00  0.00
ATOM    325  CA  ALA    21      29.433 -10.556  34.421  1.00  0.00
ATOM    326  HA  ALA    21      28.826 -10.369  35.307  1.00  0.00
ATOM    327  CB  ALA    21      30.900 -10.695  34.851  1.00  0.00
ATOM    328 1HB  ALA    21      31.521 -10.873  33.973  1.00  0.00
ATOM    329 2HB  ALA    21      31.223  -9.778  35.344  1.00  0.00
ATOM    330 3HB  ALA    21      30.999 -11.532  35.542  1.00  0.00
ATOM    331  C   ALA    21      29.286  -9.357  33.494  1.00  0.00
ATOM    332  O   ALA    21      30.229  -8.590  33.306  1.00  0.00
ATOM    333  N   LYS    22      28.088  -9.184  32.947  1.00  0.00
ATOM    334  H   LYS    22      27.408  -9.901  33.155  1.00  0.00
ATOM    335  CA  LYS    22      27.689  -8.085  32.075  1.00  0.00
ATOM    336  HA  LYS    22      28.217  -8.132  31.123  1.00  0.00
ATOM    337  CB  LYS    22      26.188  -8.208  31.808  1.00  0.00
ATOM    338 2HB  LYS    22      25.922  -9.264  31.856  1.00  0.00
ATOM    339 3HB  LYS    22      25.660  -7.665  32.591  1.00  0.00
ATOM    340  CG  LYS    22      25.793  -7.644  30.441  1.00  0.00
ATOM    341 2HG  LYS    22      26.047  -6.584  30.426  1.00  0.00
ATOM    342 3HG  LYS    22      26.372  -8.166  29.680  1.00  0.00
ATOM    343  CD  LYS    22      24.300  -7.815  30.152  1.00  0.00
ATOM    344 2HD  LYS    22      23.928  -8.627  30.777  1.00  0.00
ATOM    345 3HD  LYS    22      23.797  -6.887  30.424  1.00  0.00
ATOM    346  CE  LYS    22      24.020  -8.135  28.680  1.00  0.00
ATOM    347 2HE  LYS    22      23.749  -7.219  28.156  1.00  0.00
ATOM    348 3HE  LYS    22      24.914  -8.562  28.226  1.00  0.00
ATOM    349  NZ  LYS    22      22.921  -9.094  28.585  1.00  0.00
ATOM    350 1HZ  LYS    22      22.092  -8.699  29.005  1.00  0.00
ATOM    351 2HZ  LYS    22      22.739  -9.303  27.614  1.00  0.00
ATOM    352 3HZ  LYS    22      23.172  -9.943  29.070  1.00  0.00
ATOM    353  C   LYS    22      27.996  -6.723  32.703  1.00  0.00
ATOM    354  O   LYS    22      28.413  -5.783  32.039  1.00  0.00
ATOM    355  N   LEU    23      27.712  -6.645  34.002  1.00  0.00
ATOM    356  H   LEU    23      27.355  -7.456  34.487  1.00  0.00
ATOM    357  CA  LEU    23      27.853  -5.397  34.749  1.00  0.00
ATOM    358  HA  LEU    23      27.810  -4.547  34.068  1.00  0.00
ATOM    359  CB  LEU    23      26.715  -5.266  35.769  1.00  0.00
ATOM    360 2HB  LEU    23      26.913  -6.048  36.502  1.00  0.00
ATOM    361 3HB  LEU    23      26.818  -4.290  36.243  1.00  0.00
ATOM    362  CG  LEU    23      25.289  -5.423  35.227  1.00  0.00
ATOM    363  HG  LEU    23      25.183  -6.402  34.760  1.00  0.00
ATOM    364  CD1 LEU    23      24.291  -5.297  36.377  1.00  0.00
ATOM    365 1HD1 LEU    23      24.396  -4.318  36.844  1.00  0.00
ATOM    366 2HD1 LEU    23      23.277  -5.408  35.993  1.00  0.00
ATOM    367 3HD1 LEU    23      24.487  -6.075  37.115  1.00  0.00
ATOM    368  CD2 LEU    23      25.016  -4.375  34.169  1.00  0.00
ATOM    369 1HD2 LEU    23      25.725  -4.492  33.349  1.00  0.00
ATOM    370 2HD2 LEU    23      24.001  -4.496  33.791  1.00  0.00
ATOM    371 3HD2 LEU    23      25.126  -3.382  34.604  1.00  0.00
ATOM    372  C   LEU    23      29.192  -5.273  35.477  1.00  0.00
ATOM    373  O   LEU    23      29.412  -4.320  36.226  1.00  0.00
ATOM    374  N   GLY    24      30.083  -6.238  35.275  1.00  0.00
ATOM    375  H   GLY    24      29.892  -7.024  34.671  1.00  0.00
ATOM    376  CA  GLY    24      31.371  -6.175  35.934  1.00  0.00
ATOM    377 2HA  GLY    24      32.115  -6.490  35.203  1.00  0.00
ATOM    378 3HA  GLY    24      31.540  -5.131  36.197  1.00  0.00
ATOM    379  C   GLY    24      31.513  -7.030  37.185  1.00  0.00
ATOM    380  O   GLY    24      30.574  -7.699  37.622  1.00  0.00
ATOM    381  N   PHE    25      32.709  -7.008  37.763  1.00  0.00
ATOM    382  H   PHE    25      33.454  -6.456  37.363  1.00  0.00
ATOM    383  CA  PHE    25      32.993  -7.785  38.959  1.00  0.00
ATOM    384  HA  PHE    25      32.236  -8.559  39.082  1.00  0.00
ATOM    385  CB  PHE    25      34.370  -8.457  38.858  1.00  0.00
ATOM    386 2HB  PHE    25      35.130  -7.706  38.642  1.00  0.00
ATOM    387 3HB  PHE    25      34.614  -8.962  39.792  1.00  0.00
ATOM    388  CG  PHE    25      34.467  -9.491  37.772  1.00  0.00
ATOM    389  CD1 PHE    25      33.535 -10.522  37.689  1.00  0.00
ATOM    390  HD1 PHE    25      32.726 -10.565  38.418  1.00  0.00
ATOM    391  CE1 PHE    25      33.626 -11.492  36.689  1.00  0.00
ATOM    392  HE1 PHE    25      32.889 -12.294  36.639  1.00  0.00
ATOM    393  CZ  PHE    25      34.663 -11.435  35.751  1.00  0.00
ATOM    394  HZ  PHE    25      34.739 -12.189  34.968  1.00  0.00
ATOM    395  CE2 PHE    25      35.600 -10.409  35.822  1.00  0.00
ATOM    396  HE2 PHE    25      36.411 -10.355  35.096  1.00  0.00
ATOM    397  CD2 PHE    25      35.498  -9.441  36.833  1.00  0.00
ATOM    398  HD2 PHE    25      36.230  -8.636  36.892  1.00  0.00
ATOM    399  C   PHE    25      32.965  -6.918  40.202  1.00  0.00
ATOM    400  O   PHE    25      33.673  -5.914  40.289  1.00  0.00
ATOM    401  N   ARG    26      32.148  -7.324  41.166  1.00  0.00
ATOM    402  H   ARG    26      31.584  -8.151  41.030  1.00  0.00
ATOM    403  CA  ARG    26      32.034  -6.612  42.430  1.00  0.00
ATOM    404  HA  ARG    26      32.060  -5.536  42.257  1.00  0.00
ATOM    405  CB  ARG    26      30.707  -6.967  43.113  1.00  0.00
ATOM    406 2HB  ARG    26      29.924  -6.875  42.360  1.00  0.00
ATOM    407 3HB  ARG    26      30.780  -8.006  43.435  1.00  0.00
ATOM    408  CG  ARG    26      30.367  -6.088  44.308  1.00  0.00
ATOM    409 2HG  ARG    26      31.130  -6.231  45.073  1.00  0.00
ATOM    410 3HG  ARG    26      30.368  -5.047  43.985  1.00  0.00
ATOM    411  CD  ARG    26      28.996  -6.441  44.884  1.00  0.00
ATOM    412 2HD  ARG    26      28.243  -6.381  44.098  1.00  0.00
ATOM    413 3HD  ARG    26      29.019  -7.453  45.287  1.00  0.00
ATOM    414  NE  ARG    26      28.629  -5.520  45.954  1.00  0.00
ATOM    415  HE  ARG    26      28.755  -5.843  46.902  1.00  0.00
ATOM    416  CZ  ARG    26      28.121  -4.309  45.760  1.00  0.00
ATOM    417  NH1 ARG    26      27.897  -3.861  44.528  1.00  0.00
ATOM    418 1HH1 ARG    26      28.115  -4.446  43.734  1.00  0.00
ATOM    419 2HH1 ARG    26      27.510  -2.938  44.392  1.00  0.00
ATOM    420  NH2 ARG    26      27.862  -3.531  46.803  1.00  0.00
ATOM    421 1HH2 ARG    26      28.053  -3.864  47.737  1.00  0.00
ATOM    422 2HH2 ARG    26      27.475  -2.609  46.658  1.00  0.00
ATOM    423  C   ARG    26      33.200  -7.019  43.337  1.00  0.00
ATOM    424  O   ARG    26      33.814  -8.066  43.137  1.00  0.00
ATOM    425  N   ASN    27      33.494  -6.180  44.327  1.00  0.00
ATOM    426  H   ASN    27      33.008  -5.295  44.356  1.00  0.00
ATOM    427  CA  ASN    27      34.560  -6.418  45.298  1.00  0.00
ATOM    428  HA  ASN    27      34.544  -5.645  46.066  1.00  0.00
ATOM    429  CB  ASN    27      34.365  -7.782  45.972  1.00  0.00
ATOM    430 2HB  ASN    27      34.452  -8.569  45.223  1.00  0.00
ATOM    431 3HB  ASN    27      35.141  -7.912  46.727  1.00  0.00
ATOM    432  CG  ASN    27      33.008  -7.900  46.645  1.00  0.00
ATOM    433  OD1 ASN    27      32.627  -7.046  47.443  1.00  0.00
ATOM    434  ND2 ASN    27      32.272  -8.954  46.320  1.00  0.00
ATOM    435 1HD2 ASN    27      31.362  -9.079  46.739  1.00  0.00
ATOM    436 2HD2 ASN    27      32.625  -9.627  45.655  1.00  0.00
ATOM    437  C   ASN    27      35.980  -6.291  44.744  1.00  0.00
ATOM    438  O   ASN    27      36.871  -7.077  45.080  1.00  0.00
ATOM    439  N   HID    28      36.169  -5.281  43.905  1.00  0.00
ATOM    440  H   HID    28      35.387  -4.675  43.702  1.00  0.00
ATOM    441  CA  HID    28      37.462  -4.967  43.306  1.00  0.00
ATOM    442  HA  HID    28      38.255  -5.454  43.873  1.00  0.00
ATOM    443  CB  HID    28      37.526  -5.456  41.853  1.00  0.00
ATOM    444 2HB  HID    28      36.613  -5.179  41.325  1.00  0.00
ATOM    445 3HB  HID    28      38.385  -5.011  41.351  1.00  0.00
ATOM    446  CG  HID    28      37.669  -6.937  41.712  1.00  0.00
ATOM    447  ND1 HID    28      38.891  -7.573  41.755  1.00  0.00
ATOM    448  HD1 HID    28      39.777  -7.106  41.887  1.00  0.00
ATOM    449  CE1 HID    28      38.714  -8.873  41.598  1.00  0.00
ATOM    450  HE1 HID    28      39.566  -9.552  41.600  1.00  0.00
ATOM    451  NE2 HID    28      37.422  -9.105  41.458  1.00  0.00
ATOM    452  CD2 HID    28      36.745  -7.910  41.526  1.00  0.00
ATOM    453  HD2 HID    28      35.659  -7.893  41.432  1.00  0.00
ATOM    454  C   HID    28      37.565  -3.443  43.303  1.00  0.00
ATOM    455  O   HID    28      36.549  -2.748  43.376  1.00  0.00
ATOM    456  N   TRP    29      38.791  -2.939  43.217  1.00  0.00
ATOM    457  H   TRP    29      39.576  -3.572  43.159  1.00  0.00
ATOM    458  CA  TRP    29      39.051  -1.509  43.146  1.00  0.00
ATOM    459  HA  TRP    29      38.326  -0.975  43.761  1.00  0.00
ATOM    460  CB  TRP    29      40.456  -1.182  43.653  1.00  0.00
ATOM    461 2HB  TRP    29      41.211  -1.814  43.185  1.00  0.00
ATOM    462 3HB  TRP    29      40.647  -0.140  43.397  1.00  0.00
ATOM    463  CG  TRP    29      40.651  -1.302  45.120  1.00  0.00
ATOM    464  CD1 TRP    29      41.116  -2.388  45.805  1.00  0.00
ATOM    465  HD1 TRP    29      41.326  -3.286  45.224  1.00  0.00
ATOM    466  NE1 TRP    29      41.221  -2.091  47.144  1.00  0.00
ATOM    467  HE1 TRP    29      41.545  -2.722  47.863  1.00  0.00
ATOM    468  CE2 TRP    29      40.814  -0.797  47.345  1.00  0.00
ATOM    469  CZ2 TRP    29      40.739  -0.044  48.527  1.00  0.00
ATOM    470  HZ2 TRP    29      41.041  -0.515  49.463  1.00  0.00
ATOM    471  CH2 TRP    29      40.287   1.247  48.429  1.00  0.00
ATOM    472  HH2 TRP    29      40.216   1.860  49.328  1.00  0.00
ATOM    473  CZ3 TRP    29      39.911   1.803  47.193  1.00  0.00
ATOM    474  HZ3 TRP    29      39.553   2.830  47.125  1.00  0.00
ATOM    475  CE3 TRP    29      39.985   1.054  46.015  1.00  0.00
ATOM    476  HE3 TRP    29      39.684   1.527  45.080  1.00  0.00
ATOM    477  CD2 TRP    29      40.445  -0.270  46.088  1.00  0.00
ATOM    478  C   TRP    29      38.986  -1.101  41.678  1.00  0.00
ATOM    479  O   TRP    29      39.391  -1.868  40.802  1.00  0.00
ATOM    480  N   TYR    30      38.504   0.111  41.419  1.00  0.00
ATOM    481  H   TYR    30      38.214   0.700  42.186  1.00  0.00
ATOM    482  CA  TYR    30      38.396   0.639  40.060  1.00  0.00
ATOM    483  HA  TYR    30      39.065   0.088  39.399  1.00  0.00
ATOM    484  CB  TYR    30      36.959   0.499  39.532  1.00  0.00
ATOM    485 2HB  TYR    30      36.306   0.970  40.267  1.00  0.00
ATOM    486 3HB  TYR    30      36.920   1.062  38.599  1.00  0.00
ATOM    487  CG  TYR    30      36.500  -0.915  39.285  1.00  0.00
ATOM    488  CD1 TYR    30      36.857  -1.590  38.119  1.00  0.00
ATOM    489  HD1 TYR    30      37.474  -1.077  37.382  1.00  0.00
ATOM    490  CE1 TYR    30      36.439  -2.898  37.888  1.00  0.00
ATOM    491  HE1 TYR    30      36.713  -3.412  36.967  1.00  0.00
ATOM    492  CZ  TYR    30      35.658  -3.543  38.837  1.00  0.00
ATOM    493  OH  TYR    30      35.251  -4.841  38.627  1.00  0.00
ATOM    494  HH  TYR    30      35.563  -5.202  37.794  1.00  0.00
ATOM    495  CE2 TYR    30      35.293  -2.893  40.003  1.00  0.00
ATOM    496  HE2 TYR    30      34.681  -3.399  40.749  1.00  0.00
ATOM    497  CD2 TYR    30      35.714  -1.582  40.220  1.00  0.00
ATOM    498  HD2 TYR    30      35.428  -1.062  41.134  1.00  0.00
ATOM    499  C   TYR    30      38.747   2.122  40.017  1.00  0.00
ATOM    500  O   TYR    30      38.295   2.896  40.858  1.00  0.00
ATOM    501  N   PRO    31      39.567   2.539  39.042  1.00  0.00
ATOM    502  CD  PRO    31      40.357   1.738  38.089  1.00  0.00
ATOM    503 2HD  PRO    31      39.703   1.048  37.555  1.00  0.00
ATOM    504 3HD  PRO    31      41.120   1.173  38.624  1.00  0.00
ATOM    505  CG  PRO    31      40.957   2.807  37.174  1.00  0.00
ATOM    506 2HG  PRO    31      40.264   3.076  36.377  1.00  0.00
ATOM    507 3HG  PRO    31      41.897   2.468  36.738  1.00  0.00
ATOM    508  CB  PRO    31      41.186   3.957  38.114  1.00  0.00
ATOM    509 2HB  PRO    31      41.202   4.828  37.459  1.00  0.00
ATOM    510 3HB  PRO    31      42.061   3.976  38.764  1.00  0.00
ATOM    511  CA  PRO    31      39.912   3.963  38.955  1.00  0.00
ATOM    512  HA  PRO    31      40.032   4.403  39.945  1.00  0.00
ATOM    513  C   PRO    31      38.736   4.632  38.239  1.00  0.00
ATOM    514  O   PRO    31      38.183   4.057  37.299  1.00  0.00
ATOM    515  N   VAL    32      38.329   5.821  38.679  1.00  0.00
ATOM    516  H   VAL    32      38.742   6.261  39.489  1.00  0.00
ATOM    517  CA  VAL    32      37.198   6.485  38.029  1.00  0.00
ATOM    518  HA  VAL    32      36.945   6.009  37.082  1.00  0.00
ATOM    519  CB  VAL    32      35.945   6.481  38.935  1.00  0.00
ATOM    520  HB  VAL    32      35.119   6.963  38.412  1.00  0.00
ATOM    521  CG1 VAL    32      35.562   5.052  39.275  1.00  0.00
ATOM    522 1HG1 VAL    32      36.387   4.569  39.799  1.00  0.00
ATOM    523 2HG1 VAL    32      34.679   5.054  39.914  1.00  0.00
ATOM    524 3HG1 VAL    32      35.345   4.505  38.357  1.00  0.00
ATOM    525  CG2 VAL    32      36.204   7.296  40.198  1.00  0.00
ATOM    526 1HG2 VAL    32      36.443   8.324  39.925  1.00  0.00
ATOM    527 2HG2 VAL    32      35.314   7.285  40.827  1.00  0.00
ATOM    528 3HG2 VAL    32      37.041   6.862  40.746  1.00  0.00
ATOM    529  C   VAL    32      37.463   7.918  37.587  1.00  0.00
ATOM    530  O   VAL    32      36.738   8.458  36.753  1.00  0.00
ATOM    531  N   MET    33      38.492   8.535  38.153  1.00  0.00
ATOM    532  H   MET    33      39.044   8.068  38.858  1.00  0.00
ATOM    533  CA  MET    33      38.847   9.897  37.791  1.00  0.00
ATOM    534  HA  MET    33      38.846  10.002  36.706  1.00  0.00
ATOM    535  CB  MET    33      37.841  10.890  38.379  1.00  0.00
ATOM    536 2HB  MET    33      38.091  11.874  37.983  1.00  0.00
ATOM    537 3HB  MET    33      36.854  10.596  38.023  1.00  0.00
ATOM    538  CG  MET    33      37.837  10.942  39.897  1.00  0.00
ATOM    539 2HG  MET    33      37.569   9.958  40.281  1.00  0.00
ATOM    540 3HG  MET    33      38.837  11.206  40.242  1.00  0.00
ATOM    541  SD  MET    33      36.661  12.156  40.509  1.00  0.00
ATOM    542  CE  MET    33      35.199  11.137  40.718  1.00  0.00
ATOM    543 1HE  MET    33      35.411  10.338  41.429  1.00  0.00
ATOM    544 2HE  MET    33      34.379  11.749  41.094  1.00  0.00
ATOM    545 3HE  MET    33      34.918  10.703  39.758  1.00  0.00
ATOM    546  C   MET    33      40.236  10.209  38.317  1.00  0.00
ATOM    547  O   MET    33      40.840   9.399  39.015  1.00  0.00
ATOM    548  N   PHE    34      40.749  11.381  37.963  1.00  0.00
ATOM    549  H   PHE    34      40.243  11.997  37.343  1.00  0.00
ATOM    550  CA  PHE    34      42.066  11.799  38.430  1.00  0.00
ATOM    551  HA  PHE    34      42.651  10.929  38.727  1.00  0.00
ATOM    552  CB  PHE    34      42.810  12.530  37.309  1.00  0.00
ATOM    553 2HB  PHE    34      42.230  13.334  36.855  1.00  0.00
ATOM    554 3HB  PHE    34      43.723  12.940  37.741  1.00  0.00
ATOM    555  CG  PHE    34      43.235  11.621  36.190  1.00  0.00
ATOM    556  CD1 PHE    34      44.308  10.752  36.360  1.00  0.00
ATOM    557  HD1 PHE    34      44.880  10.787  37.287  1.00  0.00
ATOM    558  CE1 PHE    34      44.655   9.843  35.360  1.00  0.00
ATOM    559  HE1 PHE    34      45.497   9.166  35.504  1.00  0.00
ATOM    560  CZ  PHE    34      43.925   9.802  34.179  1.00  0.00
ATOM    561  HZ  PHE    34      44.190   9.092  33.396  1.00  0.00
ATOM    562  CE2 PHE    34      42.854  10.670  33.997  1.00  0.00
ATOM    563  HE2 PHE    34      42.280  10.642  33.071  1.00  0.00
ATOM    564  CD2 PHE    34      42.515  11.576  35.000  1.00  0.00
ATOM    565  HD2 PHE    34      41.678  12.259  34.857  1.00  0.00
ATOM    566  C   PHE    34      41.883  12.703  39.642  1.00  0.00
ATOM    567  O   PHE    34      40.911  13.449  39.721  1.00  0.00
ATOM    568  N   SER    35      42.814  12.616  40.586  1.00  0.00
ATOM    569  H   SER    35      43.558  11.940  40.483  1.00  0.00
ATOM    570  CA  SER    35      42.763  13.407  41.809  1.00  0.00
ATOM    571  HA  SER    35      41.948  13.064  42.446  1.00  0.00
ATOM    572  CB  SER    35      44.081  13.254  42.575  1.00  0.00
ATOM    573 2HB  SER    35      44.905  13.510  41.909  1.00  0.00
ATOM    574 3HB  SER    35      44.074  13.937  43.424  1.00  0.00
ATOM    575  OG  SER    35      44.245  11.927  43.039  1.00  0.00
ATOM    576  HG  SER    35      45.076  11.855  43.515  1.00  0.00
ATOM    577  C   SER    35      42.464  14.890  41.592  1.00  0.00
ATOM    578  O   SER    35      41.691  15.488  42.348  1.00  0.00
ATOM    579  N   LYS    36      43.062  15.481  40.562  1.00  0.00
ATOM    580  H   LYS    36      43.716  14.965  39.992  1.00  0.00
ATOM    581  CA  LYS    36      42.860  16.898  40.273  1.00  0.00
ATOM    582  HA  LYS    36      42.999  17.485  41.181  1.00  0.00
ATOM    583  CB  LYS    36      43.869  17.375  39.221  1.00  0.00
ATOM    584 2HB  LYS    36      43.714  18.447  39.101  1.00  0.00
ATOM    585 3HB  LYS    36      44.862  17.195  39.634  1.00  0.00
ATOM    586  CG  LYS    36      43.752  16.692  37.868  1.00  0.00
ATOM    587 2HG  LYS    36      43.913  15.622  38.001  1.00  0.00
ATOM    588 3HG  LYS    36      42.749  16.862  37.475  1.00  0.00
ATOM    589  CD  LYS    36      44.782  17.243  36.887  1.00  0.00
ATOM    590 2HD  LYS    36      44.482  18.251  36.599  1.00  0.00
ATOM    591 3HD  LYS    36      45.750  17.281  37.386  1.00  0.00
ATOM    592  CE  LYS    36      44.886  16.370  35.644  1.00  0.00
ATOM    593 2HE  LYS    36      43.904  16.321  35.174  1.00  0.00
ATOM    594 3HE  LYS    36      45.594  16.832  34.957  1.00  0.00
ATOM    595  NZ  LYS    36      45.347  14.987  35.979  1.00  0.00
ATOM    596 1HZ  LYS    36      44.690  14.558  36.615  1.00  0.00
ATOM    597 2HZ  LYS    36      45.404  14.437  35.134  1.00  0.00
ATOM    598 3HZ  LYS    36      46.257  15.032  36.414  1.00  0.00
ATOM    599  C   LYS    36      41.448  17.254  39.816  1.00  0.00
ATOM    600  O   LYS    36      41.091  18.431  39.758  1.00  0.00
ATOM    601  N   GLU    37      40.645  16.244  39.496  1.00  0.00
ATOM    602  H   GLU    37      40.988  15.294  39.518  1.00  0.00
ATOM    603  CA  GLU    37      39.277  16.476  39.042  1.00  0.00
ATOM    604  HA  GLU    37      39.235  17.381  38.436  1.00  0.00
ATOM    605  CB  GLU    37      38.794  15.297  38.195  1.00  0.00
ATOM    606 2HB  GLU    37      38.982  14.389  38.768  1.00  0.00
ATOM    607 3HB  GLU    37      37.720  15.420  38.053  1.00  0.00
ATOM    608  CG  GLU    37      39.474  15.192  36.844  1.00  0.00
ATOM    609 2HG  GLU    37      39.346  16.138  36.317  1.00  0.00
ATOM    610 3HG  GLU    37      40.535  15.016  37.021  1.00  0.00
ATOM    611  CD  GLU    37      38.908  14.065  36.003  1.00  0.00
ATOM    612  OE1 GLU    37      39.117  12.887  36.362  1.00  0.00
ATOM    613  OE2 GLU    37      38.244  14.364  34.987  1.00  0.00
ATOM    614  C   GLU    37      38.285  16.719  40.176  1.00  0.00
ATOM    615  O   GLU    37      37.156  17.148  39.939  1.00  0.00
ATOM    616  N   ILE    38      38.696  16.443  41.407  1.00  0.00
ATOM    617  H   ILE    38      39.607  16.042  41.578  1.00  0.00
ATOM    618  CA  ILE    38      37.811  16.653  42.543  1.00  0.00
ATOM    619  HA  ILE    38      36.926  17.222  42.260  1.00  0.00
ATOM    620  CB  ILE    38      37.379  15.304  43.168  1.00  0.00
ATOM    621  HB  ILE    38      36.781  14.751  42.443  1.00  0.00
ATOM    622  CG2 ILE    38      38.596  14.486  43.547  1.00  0.00
ATOM    623 1HG2 ILE    38      39.194  15.038  44.272  1.00  0.00
ATOM    624 2HG2 ILE    38      38.277  13.540  43.985  1.00  0.00
ATOM    625 3HG2 ILE    38      39.194  14.290  42.657  1.00  0.00
ATOM    626  CG1 ILE    38      36.471  15.556  44.373  1.00  0.00
ATOM    627 2HG1 ILE    38      37.060  16.087  45.120  1.00  0.00
ATOM    628 3HG1 ILE    38      35.652  16.192  44.037  1.00  0.00
ATOM    629  CD1 ILE    38      35.911  14.296  44.979  1.00  0.00
ATOM    630 1HD1 ILE    38      36.729  13.659  45.316  1.00  0.00
ATOM    631 2HD1 ILE    38      35.277  14.551  45.828  1.00  0.00
ATOM    632 3HD1 ILE    38      35.321  13.764  44.233  1.00  0.00
ATOM    633  C   ILE    38      38.473  17.533  43.598  1.00  0.00
ATOM    634  O   ILE    38      39.481  17.158  44.194  1.00  0.00
ATOM    635  N   ASN    39      37.899  18.714  43.809  1.00  0.00
ATOM    636  H   ASN    39      37.095  18.986  43.262  1.00  0.00
ATOM    637  CA  ASN    39      38.424  19.661  44.785  1.00  0.00
ATOM    638  HA  ASN    39      39.457  19.408  45.026  1.00  0.00
ATOM    639  CB  ASN    39      38.387  21.084  44.224  1.00  0.00
ATOM    640 2HB  ASN    39      37.359  21.320  43.951  1.00  0.00
ATOM    641 3HB  ASN    39      38.727  21.778  44.993  1.00  0.00
ATOM    642  CG  ASN    39      39.261  21.250  43.004  1.00  0.00
ATOM    643  OD1 ASN    39      40.439  20.897  43.020  1.00  0.00
ATOM    644  ND2 ASN    39      38.691  21.797  41.937  1.00  0.00
ATOM    645 1HD2 ASN    39      39.230  21.931  41.093  1.00  0.00
ATOM    646 2HD2 ASN    39      37.721  22.076  41.974  1.00  0.00
ATOM    647  C   ASN    39      37.663  19.632  46.102  1.00  0.00
ATOM    648  O   ASN    39      36.549  19.113  46.190  1.00  0.00
ATOM    649  N   GLU    40      38.290  20.205  47.122  1.00  0.00
ATOM    650  H   GLU    40      39.208  20.594  46.960  1.00  0.00
ATOM    651  CA  GLU    40      37.732  20.289  48.465  1.00  0.00
ATOM    652  HA  GLU    40      37.694  19.301  48.923  1.00  0.00
ATOM    653  CB  GLU    40      38.618  21.193  49.325  1.00  0.00
ATOM    654 2HB  GLU    40      39.604  20.729  49.342  1.00  0.00
ATOM    655 3HB  GLU    40      38.676  22.150  48.806  1.00  0.00
ATOM    656  CG  GLU    40      38.140  21.418  50.748  1.00  0.00
ATOM    657 2HG  GLU    40      38.652  22.291  51.153  1.00  0.00
ATOM    658 3HG  GLU    40      37.070  21.619  50.693  1.00  0.00
ATOM    659  CD  GLU    40      38.384  20.227  51.650  1.00  0.00
ATOM    660  OE1 GLU    40      39.274  19.405  51.328  1.00  0.00
ATOM    661  OE2 GLU    40      37.701  20.123  52.693  1.00  0.00
ATOM    662  C   GLU    40      36.318  20.848  48.444  1.00  0.00
ATOM    663  O   GLU    40      36.060  21.886  47.833  1.00  0.00
ATOM    664  N   GLY    41      35.409  20.145  49.112  1.00  0.00
ATOM    665  H   GLY    41      35.670  19.286  49.575  1.00  0.00
ATOM    666  CA  GLY    41      34.029  20.580  49.198  1.00  0.00
ATOM    667 2HA  GLY    41      33.538  19.857  49.849  1.00  0.00
ATOM    668 3HA  GLY    41      34.062  21.551  49.692  1.00  0.00
ATOM    669  C   GLY    41      33.234  20.707  47.914  1.00  0.00
ATOM    670  O   GLY    41      32.241  21.428  47.886  1.00  0.00
ATOM    671  N   GLU    42      33.651  20.017  46.856  1.00  0.00
ATOM    672  H   GLU    42      34.490  19.458  46.911  1.00  0.00
ATOM    673  CA  GLU    42      32.936  20.069  45.583  1.00  0.00
ATOM    674  HA  GLU    42      32.010  20.632  45.700  1.00  0.00
ATOM    675  CB  GLU    42      33.797  20.758  44.520  1.00  0.00
ATOM    676 2HB  GLU    42      34.607  20.075  44.265  1.00  0.00
ATOM    677 3HB  GLU    42      33.167  20.917  43.645  1.00  0.00
ATOM    678  CG  GLU    42      34.380  22.089  44.973  1.00  0.00
ATOM    679 2HG  GLU    42      33.546  22.713  45.295  1.00  0.00
ATOM    680 3HG  GLU    42      35.044  21.906  45.818  1.00  0.00
ATOM    681  CD  GLU    42      35.148  22.799  43.871  1.00  0.00
ATOM    682  OE1 GLU    42      35.830  22.114  43.080  1.00  0.00
ATOM    683  OE2 GLU    42      35.082  24.044  43.805  1.00  0.00
ATOM    684  C   GLU    42      32.570  18.657  45.118  1.00  0.00
ATOM    685  O   GLU    42      33.252  18.070  44.275  1.00  0.00
ATOM    686  N   PRO    43      31.487  18.094  45.674  1.00  0.00
ATOM    687  CD  PRO    43      30.604  18.731  46.668  1.00  0.00
ATOM    688 2HD  PRO    43      29.958  19.459  46.178  1.00  0.00
ATOM    689 3HD  PRO    43      31.202  19.232  47.429  1.00  0.00
ATOM    690  CG  PRO    43      29.835  17.551  47.222  1.00  0.00
ATOM    691 2HG  PRO    43      28.880  17.866  47.644  1.00  0.00
ATOM    692 3HG  PRO    43      30.413  17.027  47.983  1.00  0.00
ATOM    693  CB  PRO    43      29.641  16.690  46.011  1.00  0.00
ATOM    694 2HB  PRO    43      28.880  17.092  45.342  1.00  0.00
ATOM    695 3HB  PRO    43      29.394  15.659  46.264  1.00  0.00
ATOM    696  CA  PRO    43      31.008  16.747  45.336  1.00  0.00
ATOM    697  HA  PRO    43      31.694  16.034  45.794  1.00  0.00
ATOM    698  C   PRO    43      30.926  16.480  43.829  1.00  0.00
ATOM    699  O   PRO    43      30.535  17.352  43.047  1.00  0.00
ATOM    700  N   LYS    44      31.293  15.267  43.428  1.00  0.00
ATOM    701  H   LYS    44      31.612  14.586  44.102  1.00  0.00
ATOM    702  CA  LYS    44      31.268  14.888  42.020  1.00  0.00
ATOM    703  HA  LYS    44      30.790  15.670  41.430  1.00  0.00
ATOM    704  CB  LYS    44      32.699  14.693  41.508  1.00  0.00
ATOM    705 2HB  LYS    44      33.334  15.394  42.050  1.00  0.00
ATOM    706 3HB  LYS    44      32.994  13.673  41.753  1.00  0.00
ATOM    707  CG  LYS    44      32.855  14.920  40.010  1.00  0.00
ATOM    708 2HG  LYS    44      32.190  14.233  39.486  1.00  0.00
ATOM    709 3HG  LYS    44      32.567  15.947  39.785  1.00  0.00
ATOM    710  CD  LYS    44      34.289  14.684  39.555  1.00  0.00
ATOM    711 2HD  LYS    44      34.961  15.200  40.241  1.00  0.00
ATOM    712 3HD  LYS    44      34.492  13.613  39.585  1.00  0.00
ATOM    713  CE  LYS    44      34.512  15.203  38.139  1.00  0.00
ATOM    714 2HE  LYS    44      34.417  16.289  38.164  1.00  0.00
ATOM    715 3HE  LYS    44      35.526  14.935  37.843  1.00  0.00
ATOM    716  NZ  LYS    44      33.544  14.643  37.156  1.00  0.00
ATOM    717 1HZ  LYS    44      32.604  14.892  37.430  1.00  0.00
ATOM    718 2HZ  LYS    44      33.739  15.020  36.240  1.00  0.00
ATOM    719 3HZ  LYS    44      33.633  13.637  37.132  1.00  0.00
ATOM    720  C   LYS    44      30.476  13.596  41.837  1.00  0.00
ATOM    721  O   LYS    44      30.608  12.662  42.627  1.00  0.00
ATOM    722  N   THR    45      29.657  13.547  40.790  1.00  0.00
ATOM    723  H   THR    45      29.585  14.337  40.165  1.00  0.00
ATOM    724  CA  THR    45      28.846  12.369  40.511  1.00  0.00
ATOM    725  HA  THR    45      28.737  11.776  41.419  1.00  0.00
ATOM    726  CB  THR    45      27.444  12.759  40.006  1.00  0.00
ATOM    727  HB  THR    45      26.871  11.851  39.819  1.00  0.00
ATOM    728  CG2 THR    45      26.721  13.611  41.035  1.00  0.00
ATOM    729 1HG2 THR    45      27.293  14.520  41.222  1.00  0.00
ATOM    730 2HG2 THR    45      25.733  13.876  40.659  1.00  0.00
ATOM    731 3HG2 THR    45      26.617  13.050  41.964  1.00  0.00
ATOM    732  OG1 THR    45      27.570  13.498  38.784  1.00  0.00
ATOM    733 1HG  THR    45      26.698  13.743  38.467  1.00  0.00
ATOM    734  C   THR    45      29.483  11.485  39.443  1.00  0.00
ATOM    735  O   THR    45      30.245  11.959  38.601  1.00  0.00
ATOM    736  N   LEU    46      29.164  10.197  39.494  1.00  0.00
ATOM    737  H   LEU    46      28.546   9.873  40.224  1.00  0.00
ATOM    738  CA  LEU    46      29.650   9.227  38.517  1.00  0.00
ATOM    739  HA  LEU    46      29.530   9.638  37.515  1.00  0.00
ATOM    740  CB  LEU    46      31.127   8.894  38.735  1.00  0.00
ATOM    741 2HB  LEU    46      31.414   8.347  37.837  1.00  0.00
ATOM    742 3HB  LEU    46      31.695   9.822  38.792  1.00  0.00
ATOM    743  CG  LEU    46      31.423   8.038  39.971  1.00  0.00
ATOM    744  HG  LEU    46      30.565   7.399  40.177  1.00  0.00
ATOM    745  CD1 LEU    46      32.651   7.175  39.730  1.00  0.00
ATOM    746 1HD1 LEU    46      33.510   7.814  39.525  1.00  0.00
ATOM    747 2HD1 LEU    46      32.851   6.571  40.615  1.00  0.00
ATOM    748 3HD1 LEU    46      32.474   6.520  38.877  1.00  0.00
ATOM    749  CD2 LEU    46      31.603   8.937  41.181  1.00  0.00
ATOM    750 1HD2 LEU    46      30.691   9.510  41.347  1.00  0.00
ATOM    751 2HD2 LEU    46      31.813   8.327  42.059  1.00  0.00
ATOM    752 3HD2 LEU    46      32.434   9.620  41.006  1.00  0.00
ATOM    753  C   LEU    46      28.840   7.952  38.699  1.00  0.00
ATOM    754  O   LEU    46      28.196   7.764  39.726  1.00  0.00
ATOM    755  N   LYS    47      28.884   7.080  37.699  1.00  0.00
ATOM    756  H   LYS    47      29.420   7.296  36.871  1.00  0.00
ATOM    757  CA  LYS    47      28.187   5.806  37.756  1.00  0.00
ATOM    758  HA  LYS    47      27.659   5.711  38.705  1.00  0.00
ATOM    759  CB  LYS    47      27.169   5.717  36.620  1.00  0.00
ATOM    760 2HB  LYS    47      26.533   6.600  36.686  1.00  0.00
ATOM    761 3HB  LYS    47      27.726   5.741  35.684  1.00  0.00
ATOM    762  CG  LYS    47      26.310   4.472  36.664  1.00  0.00
ATOM    763 2HG  LYS    47      26.957   3.595  36.694  1.00  0.00
ATOM    764 3HG  LYS    47      25.692   4.498  37.562  1.00  0.00
ATOM    765  CD  LYS    47      25.418   4.401  35.438  1.00  0.00
ATOM    766 2HD  LYS    47      25.197   5.415  35.106  1.00  0.00
ATOM    767 3HD  LYS    47      25.948   3.868  34.649  1.00  0.00
ATOM    768  CE  LYS    47      24.132   3.685  35.750  1.00  0.00
ATOM    769 2HE  LYS    47      23.556   3.568  34.832  1.00  0.00
ATOM    770 3HE  LYS    47      24.361   2.703  36.163  1.00  0.00
ATOM    771  NZ  LYS    47      23.338   4.465  36.737  1.00  0.00
ATOM    772 1HZ  LYS    47      23.126   5.375  36.354  1.00  0.00
ATOM    773 2HZ  LYS    47      22.478   3.976  36.939  1.00  0.00
ATOM    774 3HZ  LYS    47      23.871   4.573  37.588  1.00  0.00
ATOM    775  C   LYS    47      29.241   4.708  37.603  1.00  0.00
ATOM    776  O   LYS    47      30.033   4.736  36.663  1.00  0.00
ATOM    777  N   LEU    48      29.255   3.749  38.524  1.00  0.00
ATOM    778  H   LEU    48      28.586   3.764  39.281  1.00  0.00
ATOM    779  CA  LEU    48      30.238   2.664  38.487  1.00  0.00
ATOM    780  HA  LEU    48      30.716   2.622  37.508  1.00  0.00
ATOM    781  CB  LEU    48      31.321   2.910  39.554  1.00  0.00
ATOM    782 2HB  LEU    48      31.814   3.823  39.221  1.00  0.00
ATOM    783 3HB  LEU    48      30.787   3.105  40.484  1.00  0.00
ATOM    784  CG  LEU    48      32.371   1.818  39.787  1.00  0.00
ATOM    785  HG  LEU    48      31.872   0.887  40.057  1.00  0.00
ATOM    786  CD1 LEU    48      33.179   1.609  38.518  1.00  0.00
ATOM    787 1HD1 LEU    48      33.678   2.539  38.247  1.00  0.00
ATOM    788 2HD1 LEU    48      33.925   0.832  38.685  1.00  0.00
ATOM    789 3HD1 LEU    48      32.514   1.305  37.709  1.00  0.00
ATOM    790  CD2 LEU    48      33.293   2.216  40.944  1.00  0.00
ATOM    791 1HD2 LEU    48      32.703   2.345  41.851  1.00  0.00
ATOM    792 2HD2 LEU    48      34.036   1.434  41.103  1.00  0.00
ATOM    793 3HD2 LEU    48      33.797   3.152  40.702  1.00  0.00
ATOM    794  C   LEU    48      29.522   1.337  38.749  1.00  0.00
ATOM    795  O   LEU    48      28.790   1.212  39.728  1.00  0.00
ATOM    796  N   LEU    49      29.734   0.356  37.872  1.00  0.00
ATOM    797  H   LEU    49      30.328   0.518  37.072  1.00  0.00
ATOM    798  CA  LEU    49      29.073  -0.947  37.995  1.00  0.00
ATOM    799  HA  LEU    49      29.260  -1.534  37.096  1.00  0.00
ATOM    800  CB  LEU    49      29.598  -1.726  39.208  1.00  0.00
ATOM    801 2HB  LEU    49      29.899  -0.960  39.923  1.00  0.00
ATOM    802 3HB  LEU    49      28.765  -2.297  39.618  1.00  0.00
ATOM    803  CG  LEU    49      30.783  -2.669  38.939  1.00  0.00
ATOM    804  HG  LEU    49      30.514  -3.363  38.143  1.00  0.00
ATOM    805  CD1 LEU    49      31.999  -1.872  38.523  1.00  0.00
ATOM    806 1HD1 LEU    49      32.269  -1.178  39.319  1.00  0.00
ATOM    807 2HD1 LEU    49      32.832  -2.550  38.335  1.00  0.00
ATOM    808 3HD1 LEU    49      31.774  -1.313  37.615  1.00  0.00
ATOM    809  CD2 LEU    49      31.092  -3.488  40.179  1.00  0.00
ATOM    810 1HD2 LEU    49      30.219  -4.081  40.450  1.00  0.00
ATOM    811 2HD2 LEU    49      31.933  -4.152  39.977  1.00  0.00
ATOM    812 3HD2 LEU    49      31.347  -2.820  41.002  1.00  0.00
ATOM    813  C   LEU    49      27.551  -0.776  38.090  1.00  0.00
ATOM    814  O   LEU    49      26.857  -1.547  38.764  1.00  0.00
ATOM    815  N   GLY    50      27.051   0.246  37.400  1.00  0.00
ATOM    816  H   GLY    50      27.672   0.845  36.876  1.00  0.00
ATOM    817  CA  GLY    50      25.630   0.536  37.372  1.00  0.00
ATOM    818 2HA  GLY    50      25.442   1.096  36.456  1.00  0.00
ATOM    819 3HA  GLY    50      25.115  -0.423  37.323  1.00  0.00
ATOM    820  C   GLY    50      25.094   1.325  38.553  1.00  0.00
ATOM    821  O   GLY    50      23.911   1.652  38.589  1.00  0.00
ATOM    822  N   GLU    51      25.953   1.636  39.516  1.00  0.00
ATOM    823  H   GLU    51      26.915   1.334  39.458  1.00  0.00
ATOM    824  CA  GLU    51      25.528   2.372  40.705  1.00  0.00
ATOM    825  HA  GLU    51      24.443   2.335  40.804  1.00  0.00
ATOM    826  CB  GLU    51      26.155   1.739  41.953  1.00  0.00
ATOM    827 2HB  GLU    51      27.238   1.791  41.838  1.00  0.00
ATOM    828 3HB  GLU    51      25.852   2.338  42.812  1.00  0.00
ATOM    829  CG  GLU    51      25.737   0.292  42.171  1.00  0.00
ATOM    830 2HG  GLU    51      24.649   0.237  42.141  1.00  0.00
ATOM    831 3HG  GLU    51      26.153  -0.286  41.346  1.00  0.00
ATOM    832  CD  GLU    51      26.236  -0.276  43.489  1.00  0.00
ATOM    833  OE1 GLU    51      26.352   0.498  44.464  1.00  0.00
ATOM    834  OE2 GLU    51      26.493  -1.497  43.556  1.00  0.00
ATOM    835  C   GLU    51      25.891   3.847  40.642  1.00  0.00
ATOM    836  O   GLU    51      27.012   4.195  40.287  1.00  0.00
ATOM    837  N   ASN    52      24.937   4.719  40.962  1.00  0.00
ATOM    838  H   ASN    52      24.006   4.413  41.207  1.00  0.00
ATOM    839  CA  ASN    52      25.217   6.154  40.962  1.00  0.00
ATOM    840  HA  ASN    52      25.849   6.398  40.108  1.00  0.00
ATOM    841  CB  ASN    52      23.930   6.974  40.868  1.00  0.00
ATOM    842 2HB  ASN    52      23.241   6.625  41.637  1.00  0.00
ATOM    843 3HB  ASN    52      24.163   8.025  41.039  1.00  0.00
ATOM    844  CG  ASN    52      23.257   6.841  39.521  1.00  0.00
ATOM    845  OD1 ASN    52      23.903   6.969  38.482  1.00  0.00
ATOM    846  ND2 ASN    52      21.950   6.591  39.530  1.00  0.00
ATOM    847 1HD2 ASN    52      21.452   6.493  38.657  1.00  0.00
ATOM    848 2HD2 ASN    52      21.462   6.500  40.410  1.00  0.00
ATOM    849  C   ASN    52      25.939   6.489  42.261  1.00  0.00
ATOM    850  O   ASN    52      25.455   6.167  43.348  1.00  0.00
ATOM    851  N   LEU    53      27.098   7.130  42.145  1.00  0.00
ATOM    852  H   LEU    53      27.470   7.367  41.237  1.00  0.00
ATOM    853  CA  LEU    53      27.881   7.476  43.325  1.00  0.00
ATOM    854  HA  LEU    53      27.315   7.250  44.229  1.00  0.00
ATOM    855  CB  LEU    53      29.183   6.665  43.346  1.00  0.00
ATOM    856 2HB  LEU    53      29.780   7.111  42.550  1.00  0.00
ATOM    857 3HB  LEU    53      29.657   6.860  44.308  1.00  0.00
ATOM    858  CG  LEU    53      29.084   5.154  43.124  1.00  0.00
ATOM    859  HG  LEU    53      28.594   4.956  42.171  1.00  0.00
ATOM    860  CD1 LEU    53      30.497   4.550  43.109  1.00  0.00
ATOM    861 1HD1 LEU    53      30.987   4.747  44.062  1.00  0.00
ATOM    862 2HD1 LEU    53      30.431   3.474  42.951  1.00  0.00
ATOM    863 3HD1 LEU    53      31.077   5.000  42.303  1.00  0.00
ATOM    864  CD2 LEU    53      28.240   4.520  44.212  1.00  0.00
ATOM    865 1HD2 LEU    53      27.239   4.950  44.193  1.00  0.00
ATOM    866 2HD2 LEU    53      28.177   3.445  44.043  1.00  0.00
ATOM    867 3HD2 LEU    53      28.697   4.709  45.183  1.00  0.00
ATOM    868  C   LEU    53      28.230   8.955  43.400  1.00  0.00
ATOM    869  O   LEU    53      28.214   9.673  42.395  1.00  0.00
ATOM    870  N   LEU    54      28.549   9.388  44.615  1.00  0.00
ATOM    871  H   LEU    54      28.546   8.725  45.377  1.00  0.00
ATOM    872  CA  LEU    54      28.943  10.762  44.897  1.00  0.00
ATOM    873  HA  LEU    54      29.001  11.325  43.966  1.00  0.00
ATOM    874  CB  LEU    54      27.925  11.441  45.816  1.00  0.00
ATOM    875 2HB  LEU    54      27.448  10.612  46.339  1.00  0.00
ATOM    876 3HB  LEU    54      28.530  12.013  46.519  1.00  0.00
ATOM    877  CG  LEU    54      26.854  12.345  45.214  1.00  0.00
ATOM    878  HG  LEU    54      26.218  11.769  44.541  1.00  0.00
ATOM    879  CD1 LEU    54      26.011  12.918  46.340  1.00  0.00
ATOM    880 1HD1 LEU    54      26.646  13.494  47.013  1.00  0.00
ATOM    881 2HD1 LEU    54      25.240  13.567  45.924  1.00  0.00
ATOM    882 3HD1 LEU    54      25.541  12.105  46.893  1.00  0.00
ATOM    883  CD2 LEU    54      27.508  13.475  44.428  1.00  0.00
ATOM    884 1HD2 LEU    54      28.116  13.056  43.626  1.00  0.00
ATOM    885 2HD2 LEU    54      26.736  14.116  44.002  1.00  0.00
ATOM    886 3HD2 LEU    54      28.140  14.063  45.093  1.00  0.00
ATOM    887  C   LEU    54      30.282  10.700  45.621  1.00  0.00
ATOM    888  O   LEU    54      30.443   9.925  46.554  1.00  0.00
ATOM    889  N   VAL    55      31.240  11.505  45.184  1.00  0.00
ATOM    890  H   VAL    55      31.080  12.119  44.398  1.00  0.00
ATOM    891  CA  VAL    55      32.546  11.530  45.825  1.00  0.00
ATOM    892  HA  VAL    55      32.538  10.895  46.711  1.00  0.00
ATOM    893  CB  VAL    55      33.658  11.046  44.884  1.00  0.00
ATOM    894  HB  VAL    55      33.701  11.699  44.012  1.00  0.00
ATOM    895  CG1 VAL    55      34.999  11.076  45.607  1.00  0.00
ATOM    896 1HG1 VAL    55      34.957  10.423  46.479  1.00  0.00
ATOM    897 2HG1 VAL    55      35.783  10.731  44.933  1.00  0.00
ATOM    898 3HG1 VAL    55      35.217  12.095  45.927  1.00  0.00
ATOM    899  CG2 VAL    55      33.355   9.637  44.411  1.00  0.00
ATOM    900 1HG2 VAL    55      32.404   9.629  43.878  1.00  0.00
ATOM    901 2HG2 VAL    55      34.148   9.299  43.744  1.00  0.00
ATOM    902 3HG2 VAL    55      33.295   8.970  45.271  1.00  0.00
ATOM    903  C   VAL    55      32.825  12.967  46.229  1.00  0.00
ATOM    904  O   VAL    55      32.582  13.899  45.458  1.00  0.00
ATOM    905  N   ASN    56      33.320  13.139  47.447  1.00  0.00
ATOM    906  H   ASN    56      33.487  12.342  48.044  1.00  0.00
ATOM    907  CA  ASN    56      33.618  14.466  47.967  1.00  0.00
ATOM    908  HA  ASN    56      33.614  15.199  47.160  1.00  0.00
ATOM    909  CB  ASN    56      32.550  14.861  48.993  1.00  0.00
ATOM    910 2HB  ASN    56      31.565  14.595  48.610  1.00  0.00
ATOM    911 3HB  ASN    56      32.745  14.304  49.909  1.00  0.00
ATOM    912  CG  ASN    56      32.561  16.343  49.315  1.00  0.00
ATOM    913  OD1 ASN    56      33.188  17.149  48.616  1.00  0.00
ATOM    914  ND2 ASN    56      31.848  16.714  50.368  1.00  0.00
ATOM    915 1HD2 ASN    56      31.815  17.688  50.634  1.00  0.00
ATOM    916 2HD2 ASN    56      31.341  16.021  50.900  1.00  0.00
ATOM    917  C   ASN    56      34.999  14.451  48.616  1.00  0.00
ATOM    918  O   ASN    56      35.487  13.397  49.023  1.00  0.00
ATOM    919  N   ARG    57      35.628  15.619  48.688  1.00  0.00
ATOM    920  H   ARG    57      35.186  16.450  48.320  1.00  0.00
ATOM    921  CA  ARG    57      36.949  15.749  49.298  1.00  0.00
ATOM    922  HA  ARG    57      37.300  14.769  49.622  1.00  0.00
ATOM    923  CB  ARG    57      37.960  16.326  48.299  1.00  0.00
ATOM    924 2HB  ARG    57      37.916  15.708  47.402  1.00  0.00
ATOM    925 3HB  ARG    57      37.635  17.338  48.059  1.00  0.00
ATOM    926  CG  ARG    57      39.403  16.363  48.825  1.00  0.00
ATOM    927 2HG  ARG    57      39.398  16.834  49.808  1.00  0.00
ATOM    928 3HG  ARG    57      39.762  15.338  48.916  1.00  0.00
ATOM    929  CD  ARG    57      40.323  17.142  47.894  1.00  0.00
ATOM    930 2HD  ARG    57      39.864  18.110  47.694  1.00  0.00
ATOM    931 3HD  ARG    57      41.276  17.290  48.402  1.00  0.00
ATOM    932  NE  ARG    57      40.571  16.468  46.619  1.00  0.00
ATOM    933  HE  ARG    57      40.157  16.878  45.794  1.00  0.00
ATOM    934  CZ  ARG    57      41.292  15.357  46.483  1.00  0.00
ATOM    935  NH1 ARG    57      41.842  14.780  47.541  1.00  0.00
ATOM    936 1HH1 ARG    57      41.714  15.185  48.457  1.00  0.00
ATOM    937 2HH1 ARG    57      42.387  13.937  47.427  1.00  0.00
ATOM    938  NH2 ARG    57      41.473  14.824  45.282  1.00  0.00
ATOM    939 1HH2 ARG    57      41.062  15.263  44.471  1.00  0.00
ATOM    940 2HH2 ARG    57      42.021  13.981  45.184  1.00  0.00
ATOM    941  C   ARG    57      36.767  16.702  50.475  1.00  0.00
ATOM    942  O   ARG    57      36.409  17.870  50.290  1.00  0.00
ATOM    943  N   ILE    58      36.987  16.177  51.678  1.00  0.00
ATOM    944  H   ILE    58      37.253  15.205  51.741  1.00  0.00
ATOM    945  CA  ILE    58      36.840  16.935  52.915  1.00  0.00
ATOM    946  HA  ILE    58      36.624  17.980  52.695  1.00  0.00
ATOM    947  CB  ILE    58      35.699  16.343  53.771  1.00  0.00
ATOM    948  HB  ILE    58      35.965  15.328  54.065  1.00  0.00
ATOM    949  CG2 ILE    58      35.476  17.191  55.019  1.00  0.00
ATOM    950 1HG2 ILE    58      35.210  18.207  54.726  1.00  0.00
ATOM    951 2HG2 ILE    58      34.669  16.761  55.612  1.00  0.00
ATOM    952 3HG2 ILE    58      36.390  17.213  55.612  1.00  0.00
ATOM    953  CG1 ILE    58      34.417  16.283  52.932  1.00  0.00
ATOM    954 2HG1 ILE    58      34.173  17.308  52.653  1.00  0.00
ATOM    955 3HG1 ILE    58      34.652  15.709  52.036  1.00  0.00
ATOM    956  CD1 ILE    58      33.226  15.653  53.640  1.00  0.00
ATOM    957 1HD1 ILE    58      32.990  16.227  54.536  1.00  0.00
ATOM    958 2HD1 ILE    58      32.364  15.653  52.972  1.00  0.00
ATOM    959 3HD1 ILE    58      33.469  14.628  53.919  1.00  0.00
ATOM    960  C   ILE    58      38.158  16.887  53.685  1.00  0.00
ATOM    961  O   ILE    58      38.628  15.817  54.073  1.00  0.00
ATOM    962  N   ASP    59      38.741  18.060  53.912  1.00  0.00
ATOM    963  H   ASP    59      38.301  18.908  53.585  1.00  0.00
ATOM    964  CA  ASP    59      40.026  18.166  54.590  1.00  0.00
ATOM    965  HA  ASP    59      40.349  19.207  54.587  1.00  0.00
ATOM    966  CB  ASP    59      39.938  17.684  56.043  1.00  0.00
ATOM    967 2HB  ASP    59      39.417  16.727  56.040  1.00  0.00
ATOM    968 3HB  ASP    59      40.950  17.545  56.422  1.00  0.00
ATOM    969  CG  ASP    59      39.193  18.663  56.936  1.00  0.00
ATOM    970  OD1 ASP    59      39.251  19.881  56.657  1.00  0.00
ATOM    971  OD2 ASP    59      38.561  18.219  57.920  1.00  0.00
ATOM    972  C   ASP    59      41.050  17.340  53.819  1.00  0.00
ATOM    973  O   ASP    59      41.862  16.625  54.407  1.00  0.00
ATOM    974  N   GLY    60      40.979  17.443  52.493  1.00  0.00
ATOM    975  H   GLY    60      40.268  18.027  52.076  1.00  0.00
ATOM    976  CA  GLY    60      41.896  16.739  51.612  1.00  0.00
ATOM    977 2HA  GLY    60      41.875  17.287  50.670  1.00  0.00
ATOM    978 3HA  GLY    60      42.880  16.842  52.070  1.00  0.00
ATOM    979  C   GLY    60      41.631  15.267  51.335  1.00  0.00
ATOM    980  O   GLY    60      42.169  14.720  50.369  1.00  0.00
ATOM    981  N   LYS    61      40.806  14.629  52.161  1.00  0.00
ATOM    982  H   LYS    61      40.403  15.126  52.942  1.00  0.00
ATOM    983  CA  LYS    61      40.505  13.204  52.016  1.00  0.00
ATOM    984  HA  LYS    61      41.291  12.702  51.452  1.00  0.00
ATOM    985  CB  LYS    61      40.420  12.570  53.406  1.00  0.00
ATOM    986 2HB  LYS    61      41.368  12.786  53.898  1.00  0.00
ATOM    987 3HB  LYS    61      39.615  13.087  53.928  1.00  0.00
ATOM    988  CG  LYS    61      40.164  11.075  53.436  1.00  0.00
ATOM    989 2HG  LYS    61      39.173  10.876  53.028  1.00  0.00
ATOM    990 3HG  LYS    61      40.915  10.574  52.825  1.00  0.00
ATOM    991  CD  LYS    61      40.239  10.548  54.870  1.00  0.00
ATOM    992 2HD  LYS    61      41.266  10.653  55.219  1.00  0.00
ATOM    993 3HD  LYS    61      39.581  11.154  55.492  1.00  0.00
ATOM    994  CE  LYS    61      39.819   9.087  54.961  1.00  0.00
ATOM    995 2HE  LYS    61      39.963   8.754  55.989  1.00  0.00
ATOM    996 3HE  LYS    61      38.762   9.020  54.703  1.00  0.00
ATOM    997  NZ  LYS    61      40.610   8.221  54.044  1.00  0.00
ATOM    998 1HZ  LYS    61      41.589   8.283  54.284  1.00  0.00
ATOM    999 2HZ  LYS    61      40.301   7.264  54.135  1.00  0.00
ATOM   1000 3HZ  LYS    61      40.476   8.529  53.091  1.00  0.00
ATOM   1001  C   LYS    61      39.213  12.928  51.234  1.00  0.00
ATOM   1002  O   LYS    61      38.216  13.634  51.397  1.00  0.00
ATOM   1003  N   LEU    62      39.235  11.890  50.398  1.00  0.00
ATOM   1004  H   LEU    62      40.084  11.356  50.279  1.00  0.00
ATOM   1005  CA  LEU    62      38.067  11.528  49.588  1.00  0.00
ATOM   1006  HA  LEU    62      37.485  12.421  49.361  1.00  0.00
ATOM   1007  CB  LEU    62      38.507  10.880  48.267  1.00  0.00
ATOM   1008 2HB  LEU    62      39.132  10.036  48.559  1.00  0.00
ATOM   1009 3HB  LEU    62      37.597  10.511  47.794  1.00  0.00
ATOM   1010  CG  LEU    62      39.273  11.765  47.278  1.00  0.00
ATOM   1011  HG  LEU    62      40.254  12.002  47.689  1.00  0.00
ATOM   1012  CD1 LEU    62      39.442  11.028  45.953  1.00  0.00
ATOM   1013 1HD1 LEU    62      38.461  10.791  45.541  1.00  0.00
ATOM   1014 2HD1 LEU    62      39.987  11.660  45.252  1.00  0.00
ATOM   1015 3HD1 LEU    62      39.999  10.106  46.118  1.00  0.00
ATOM   1016  CD2 LEU    62      38.509  13.058  47.054  1.00  0.00
ATOM   1017 1HD2 LEU    62      38.400  13.585  48.002  1.00  0.00
ATOM   1018 2HD2 LEU    62      39.055  13.686  46.350  1.00  0.00
ATOM   1019 3HD2 LEU    62      37.523  12.832  46.649  1.00  0.00
ATOM   1020  C   LEU    62      37.090  10.589  50.290  1.00  0.00
ATOM   1021  O   LEU    62      37.491   9.664  51.000  1.00  0.00
ATOM   1022  N   TYR    63      35.801  10.839  50.072  1.00  0.00
ATOM   1023  H   TYR    63      35.546  11.619  49.483  1.00  0.00
ATOM   1024  CA  TYR    63      34.732  10.029  50.648  1.00  0.00
ATOM   1025  HA  TYR    63      35.145   9.112  51.069  1.00  0.00
ATOM   1026  CB  TYR    63      34.027  10.804  51.762  1.00  0.00
ATOM   1027 2HB  TYR    63      33.667  11.750  51.357  1.00  0.00
ATOM   1028 3HB  TYR    63      33.178  10.196  52.074  1.00  0.00
ATOM   1029  CG  TYR    63      34.917  11.072  52.952  1.00  0.00
ATOM   1030  CD1 TYR    63      35.059  10.126  53.967  1.00  0.00
ATOM   1031  HD1 TYR    63      34.497   9.194  53.901  1.00  0.00
ATOM   1032  CE1 TYR    63      35.903  10.356  55.054  1.00  0.00
ATOM   1033  HE1 TYR    63      35.999   9.616  55.849  1.00  0.00
ATOM   1034  CZ  TYR    63      36.612  11.543  55.124  1.00  0.00
ATOM   1035  OH  TYR    63      37.459  11.773  56.182  1.00  0.00
ATOM   1036  HH  TYR    63      37.481  11.047  56.810  1.00  0.00
ATOM   1037  CE2 TYR    63      36.485  12.499  54.127  1.00  0.00
ATOM   1038  HE2 TYR    63      37.043  13.433  54.185  1.00  0.00
ATOM   1039  CD2 TYR    63      35.640  12.260  53.049  1.00  0.00
ATOM   1040  HD2 TYR    63      35.535  13.008  52.263  1.00  0.00
ATOM   1041  C   TYR    63      33.733   9.699  49.539  1.00  0.00
ATOM   1042  O   TYR    63      33.498  10.516  48.648  1.00  0.00
ATOM   1043  N   CYS    64      33.141   8.511  49.603  1.00  0.00
ATOM   1044  H   CYS    64      33.363   7.864  50.346  1.00  0.00
ATOM   1045  CA  CYS    64      32.183   8.091  48.581  1.00  0.00
ATOM   1046  HA  CYS    64      31.907   8.943  47.960  1.00  0.00
ATOM   1047  CB  CYS    64      32.796   7.011  47.685  1.00  0.00
ATOM   1048 2HB  CYS    64      33.656   7.411  47.148  1.00  0.00
ATOM   1049 3HB  CYS    64      33.109   6.157  48.286  1.00  0.00
ATOM   1050  SG  CYS    64      31.666   6.348  46.411  1.00  0.00
ATOM   1051  HG  CYS    64      32.537   5.491  45.885  1.00  0.00
ATOM   1052  C   CYS    64      30.895   7.559  49.175  1.00  0.00
ATOM   1053  O   CYS    64      30.910   6.645  49.997  1.00  0.00
ATOM   1054  N   LEU    65      29.785   8.141  48.735  1.00  0.00
ATOM   1055  H   LEU    65      29.864   8.871  48.041  1.00  0.00
ATOM   1056  CA  LEU    65      28.453   7.752  49.181  1.00  0.00
ATOM   1057  HA  LEU    65      28.529   6.912  49.872  1.00  0.00
ATOM   1058  CB  LEU    65      27.756   8.914  49.897  1.00  0.00
ATOM   1059 2HB  LEU    65      28.046   9.773  49.292  1.00  0.00
ATOM   1060 3HB  LEU    65      26.693   8.715  49.759  1.00  0.00
ATOM   1061  CG  LEU    65      28.031   9.214  51.373  1.00  0.00
ATOM   1062  HG  LEU    65      29.106   9.242  51.549  1.00  0.00
ATOM   1063  CD1 LEU    65      27.424  10.567  51.725  1.00  0.00
ATOM   1064 1HD1 LEU    65      26.349  10.540  51.550  1.00  0.00
ATOM   1065 2HD1 LEU    65      27.615  10.789  52.775  1.00  0.00
ATOM   1066 3HD1 LEU    65      27.874  11.341  51.103  1.00  0.00
ATOM   1067  CD2 LEU    65      27.434   8.123  52.245  1.00  0.00
ATOM   1068 1HD2 LEU    65      27.882   7.164  51.985  1.00  0.00
ATOM   1069 2HD2 LEU    65      27.634   8.345  53.293  1.00  0.00
ATOM   1070 3HD2 LEU    65      26.357   8.077  52.083  1.00  0.00
ATOM   1071  C   LEU    65      27.611   7.386  47.968  1.00  0.00
ATOM   1072  O   LEU    65      27.776   7.966  46.891  1.00  0.00
ATOM   1073  N   LYS    66      26.715   6.425  48.141  1.00  0.00
ATOM   1074  H   LYS    66      26.617   5.957  49.031  1.00  0.00
ATOM   1075  CA  LYS    66      25.818   6.043  47.056  1.00  0.00
ATOM   1076  HA  LYS    66      26.400   5.750  46.182  1.00  0.00
ATOM   1077  CB  LYS    66      24.940   4.865  47.475  1.00  0.00
ATOM   1078 2HB  LYS    66      25.579   3.982  47.504  1.00  0.00
ATOM   1079 3HB  LYS    66      24.572   5.079  48.478  1.00  0.00
ATOM   1080  CG  LYS    66      23.758   4.607  46.545  1.00  0.00
ATOM   1081 2HG  LYS    66      22.858   4.552  47.157  1.00  0.00
ATOM   1082 3HG  LYS    66      23.681   5.452  45.861  1.00  0.00
ATOM   1083  CD  LYS    66      23.907   3.322  45.747  1.00  0.00
ATOM   1084 2HD  LYS    66      23.033   3.211  45.105  1.00  0.00
ATOM   1085 3HD  LYS    66      24.802   3.401  45.130  1.00  0.00
ATOM   1086  CE  LYS    66      24.024   2.115  46.652  1.00  0.00
ATOM   1087 2HE  LYS    66      25.014   2.129  47.109  1.00  0.00
ATOM   1088 3HE  LYS    66      23.264   2.199  47.429  1.00  0.00
ATOM   1089  NZ  LYS    66      23.837   0.838  45.913  1.00  0.00
ATOM   1090 1HZ  LYS    66      24.541   0.759  45.193  1.00  0.00
ATOM   1091 2HZ  LYS    66      23.923   0.062  46.554  1.00  0.00
ATOM   1092 3HZ  LYS    66      22.920   0.825  45.490  1.00  0.00
ATOM   1093  C   LYS    66      24.944   7.269  46.804  1.00  0.00
ATOM   1094  O   LYS    66      24.421   7.864  47.749  1.00  0.00
ATOM   1095  N   ASP    67      24.795   7.647  45.539  1.00  0.00
ATOM   1096  H   ASP    67      25.271   7.146  44.803  1.00  0.00
ATOM   1097  CA  ASP    67      23.994   8.812  45.177  1.00  0.00
ATOM   1098  HA  ASP    67      24.045   9.561  45.967  1.00  0.00
ATOM   1099  CB  ASP    67      24.529   9.432  43.877  1.00  0.00
ATOM   1100 2HB  ASP    67      25.597   9.616  43.996  1.00  0.00
ATOM   1101 3HB  ASP    67      24.374   8.695  43.089  1.00  0.00
ATOM   1102  CG  ASP    67      23.828  10.732  43.501  1.00  0.00
ATOM   1103  OD1 ASP    67      23.172  11.346  44.372  1.00  0.00
ATOM   1104  OD2 ASP    67      23.952  11.154  42.327  1.00  0.00
ATOM   1105  C   ASP    67      22.527   8.419  45.024  1.00  0.00
ATOM   1106  O   ASP    67      21.957   8.497  43.941  1.00  0.00
ATOM   1107  N   ARG    68      21.933   7.962  46.120  1.00  0.00
ATOM   1108  H   ARG    68      22.464   7.868  46.974  1.00  0.00
ATOM   1109  CA  ARG    68      20.527   7.580  46.135  1.00  0.00
ATOM   1110  HA  ARG    68      19.965   8.270  45.506  1.00  0.00
ATOM   1111  CB  ARG    68      20.313   6.162  45.615  1.00  0.00
ATOM   1112 2HB  ARG    68      20.696   6.108  44.596  1.00  0.00
ATOM   1113 3HB  ARG    68      20.872   5.475  46.250  1.00  0.00
ATOM   1114  CG  ARG    68      18.834   5.775  45.625  1.00  0.00
ATOM   1115 2HG  ARG    68      18.502   5.745  46.663  1.00  0.00
ATOM   1116 3HG  ARG    68      18.282   6.548  45.090  1.00  0.00
ATOM   1117  CD  ARG    68      18.580   4.435  44.977  1.00  0.00
ATOM   1118 2HD  ARG    68      17.507   4.312  44.830  1.00  0.00
ATOM   1119 3HD  ARG    68      19.084   4.409  44.011  1.00  0.00
ATOM   1120  NE  ARG    68      19.068   3.332  45.786  1.00  0.00
ATOM   1121  HE  ARG    68      19.310   3.524  46.747  1.00  0.00
ATOM   1122  CZ  ARG    68      19.211   2.092  45.332  1.00  0.00
ATOM   1123  NH1 ARG    68      18.902   1.812  44.072  1.00  0.00
ATOM   1124 1HH1 ARG    68      18.560   2.543  43.465  1.00  0.00
ATOM   1125 2HH1 ARG    68      19.011   0.869  43.726  1.00  0.00
ATOM   1126  NH2 ARG    68      19.661   1.136  46.132  1.00  0.00
ATOM   1127 1HH2 ARG    68      19.896   1.352  47.090  1.00  0.00
ATOM   1128 2HH2 ARG    68      19.767   0.195  45.780  1.00  0.00
ATOM   1129  C   ARG    68      20.015   7.659  47.560  1.00  0.00
ATOM   1130  O   ARG    68      20.430   6.879  48.418  1.00  0.00
ATOM   1131  N   CYR    69      19.122   8.607  47.813  1.00  0.00
ATOM   1132  H   CYR    69      18.815   9.252  47.084  1.00  0.00
ATOM   1133  CA  CYR    69      18.573   8.766  49.150  1.00  0.00
ATOM   1134  HA  CYR    69      19.436   8.920  49.820  1.00  0.00
ATOM   1135  CB  CYR    69      17.628   9.959  49.207  1.00  0.00
ATOM   1136 2HB  CYR    69      18.132  10.855  48.816  1.00  0.00
ATOM   1137 3HB  CYR    69      16.726   9.765  48.600  1.00  0.00
ATOM   1138  SG  CYR    69      17.060  10.282  50.880  1.00  0.00
ATOM   1139  C   CYR    69      17.823   7.513  49.563  1.00  0.00
ATOM   1140  O   CYR    69      17.126   6.904  48.750  1.00  0.00
ATOM   1141  N   LEU    70      17.966   7.136  50.830  1.00  0.00
ATOM   1142  H   LEU    70      18.550   7.689  51.441  1.00  0.00
ATOM   1143  CA  LEU    70      17.312   5.950  51.383  1.00  0.00
ATOM   1144  HA  LEU    70      17.558   5.074  50.782  1.00  0.00
ATOM   1145  CB  LEU    70      17.788   5.708  52.818  1.00  0.00
ATOM   1146 2HB  LEU    70      17.509   6.630  53.329  1.00  0.00
ATOM   1147 3HB  LEU    70      17.174   4.887  53.190  1.00  0.00
ATOM   1148  CG  LEU    70      19.258   5.404  53.085  1.00  0.00
ATOM   1149  HG  LEU    70      19.874   6.220  52.709  1.00  0.00
ATOM   1150  CD1 LEU    70      19.478   5.252  54.601  1.00  0.00
ATOM   1151 1HD1 LEU    70      18.862   4.435  54.978  1.00  0.00
ATOM   1152 2HD1 LEU    70      20.528   5.035  54.796  1.00  0.00
ATOM   1153 3HD1 LEU    70      19.200   6.178  55.104  1.00  0.00
ATOM   1154  CD2 LEU    70      19.647   4.123  52.343  1.00  0.00
ATOM   1155 1HD2 LEU    70      19.490   4.260  51.273  1.00  0.00
ATOM   1156 2HD2 LEU    70      20.697   3.899  52.529  1.00  0.00
ATOM   1157 3HD2 LEU    70      19.032   3.296  52.697  1.00  0.00
ATOM   1158  C   LEU    70      15.793   6.063  51.426  1.00  0.00
ATOM   1159  O   LEU    70      15.072   5.061  51.373  1.00  0.00
ATOM   1160  N   HR1    71      15.319   7.295  51.539  1.00  0.00
ATOM   1161  H   HR1    71      15.978   8.079  51.615  1.00  0.00
ATOM   1162  CA  HR1    71      13.897   7.576  51.652  1.00  0.00
ATOM   1163  HA  HR1    71      13.498   6.903  52.433  1.00  0.00
ATOM   1164  CB  HR1    71      13.732   9.041  52.054  1.00  0.00
ATOM   1165 2HB  HR1    71      14.331   9.263  52.952  1.00  0.00
ATOM   1166 3HB  HR1    71      14.070   9.675  51.216  1.00  0.00
ATOM   1167  CG  HR1    71      12.322   9.435  52.355  1.00  0.00
ATOM   1168  ND1 HR1    71      11.851  10.711  52.136  1.00  0.00
ATOM   1169  CE1 HR1    71      10.585  10.776  52.515  1.00  0.00
ATOM   1170  HE1 HR1    71       9.931  11.642  52.471  1.00  0.00
ATOM   1171  NE2 HR1    71      10.221   9.591  52.971  1.00  0.00
ATOM   1172  HE2 HR1    71       9.299   9.361  53.328  1.00  0.00
ATOM   1173  CD2 HR1    71      11.289   8.733  52.881  1.00  0.00
ATOM   1174  HD2 HR1    71      11.221   7.697  53.199  1.00  0.00
ATOM   1175  C   HR1    71      13.072   7.260  50.394  1.00  0.00
ATOM   1176  O   HR1    71      12.416   6.220  50.330  1.00  0.00
ATOM   1177  N   ARG    72      13.100   8.144  49.401  1.00  0.00
ATOM   1178  H   ARG    72      13.591   9.021  49.498  1.00  0.00
ATOM   1179  CA  ARG    72      12.333   7.909  48.175  1.00  0.00
ATOM   1180  HA  ARG    72      11.721   7.015  48.290  1.00  0.00
ATOM   1181  CB  ARG    72      11.410   9.101  47.876  1.00  0.00
ATOM   1182 2HB  ARG    72      12.054   9.957  47.675  1.00  0.00
ATOM   1183 3HB  ARG    72      10.849   8.849  46.976  1.00  0.00
ATOM   1184  CG  ARG    72      10.434   9.450  49.005  1.00  0.00
ATOM   1185 2HG  ARG    72      11.014   9.845  49.839  1.00  0.00
ATOM   1186 3HG  ARG    72       9.757  10.220  48.637  1.00  0.00
ATOM   1187  CD  ARG    72       9.626   8.245  49.474  1.00  0.00
ATOM   1188 2HD  ARG    72      10.322   7.470  49.795  1.00  0.00
ATOM   1189 3HD  ARG    72       9.011   8.553  50.320  1.00  0.00
ATOM   1190  NE  ARG    72       8.755   7.693  48.438  1.00  0.00
ATOM   1191  HE  ARG    72       9.077   6.854  47.977  1.00  0.00
ATOM   1192  CZ  ARG    72       7.587   8.214  48.065  1.00  0.00
ATOM   1193  NH1 ARG    72       7.124   9.316  48.639  1.00  0.00
ATOM   1194 1HH1 ARG    72       7.661   9.766  49.366  1.00  0.00
ATOM   1195 2HH1 ARG    72       6.237   9.700  48.346  1.00  0.00
ATOM   1196  NH2 ARG    72       6.874   7.627  47.112  1.00  0.00
ATOM   1197 1HH2 ARG    72       7.220   6.786  46.672  1.00  0.00
ATOM   1198 2HH2 ARG    72       5.989   8.024  46.831  1.00  0.00
ATOM   1199  C   ARG    72      13.191   7.597  46.942  1.00  0.00
ATOM   1200  O   ARG    72      12.716   7.684  45.813  1.00  0.00
ATOM   1201  N   GLY    73      14.458   7.257  47.159  1.00  0.00
ATOM   1202  H   GLY    73      14.836   7.247  48.095  1.00  0.00
ATOM   1203  CA  GLY    73      15.335   6.890  46.056  1.00  0.00
ATOM   1204 2HA  GLY    73      16.211   6.459  46.541  1.00  0.00
ATOM   1205 3HA  GLY    73      14.791   6.107  45.528  1.00  0.00
ATOM   1206  C   GLY    73      15.789   7.937  45.055  1.00  0.00
ATOM   1207  O   GLY    73      16.265   7.588  43.969  1.00  0.00
ATOM   1208  N   VAL    74      15.661   9.213  45.394  1.00  0.00
ATOM   1209  H   VAL    74      15.269   9.491  46.282  1.00  0.00
ATOM   1210  CA  VAL    74      16.107  10.253  44.481  1.00  0.00
ATOM   1211  HA  VAL    74      15.851  10.012  43.449  1.00  0.00
ATOM   1212  CB  VAL    74      15.483  11.619  44.838  1.00  0.00
ATOM   1213  HB  VAL    74      15.800  12.361  44.105  1.00  0.00
ATOM   1214  CG1 VAL    74      13.955  11.515  44.831  1.00  0.00
ATOM   1215 1HG1 VAL    74      13.637  10.774  45.564  1.00  0.00
ATOM   1216 2HG1 VAL    74      13.523  12.483  45.084  1.00  0.00
ATOM   1217 3HG1 VAL    74      13.615  11.214  43.840  1.00  0.00
ATOM   1218  CG2 VAL    74      15.996  12.086  46.208  1.00  0.00
ATOM   1219 1HG2 VAL    74      17.081  12.184  46.176  1.00  0.00
ATOM   1220 2HG2 VAL    74      15.552  13.051  46.453  1.00  0.00
ATOM   1221 3HG2 VAL    74      15.720  11.355  46.968  1.00  0.00
ATOM   1222  C   VAL    74      17.628  10.385  44.577  1.00  0.00
ATOM   1223  O   VAL    74      18.234   9.984  45.570  1.00  0.00
ATOM   1224  N   GLN    75      18.247  10.936  43.543  1.00  0.00
ATOM   1225  H   GLN    75      17.740  11.236  42.723  1.00  0.00
ATOM   1226  CA  GLN    75      19.683  11.156  43.584  1.00  0.00
ATOM   1227  HA  GLN    75      20.169  10.300  44.052  1.00  0.00
ATOM   1228  CB  GLN    75      20.253  11.332  42.174  1.00  0.00
ATOM   1229 2HB  GLN    75      19.475  11.800  41.571  1.00  0.00
ATOM   1230 3HB  GLN    75      21.104  12.008  42.255  1.00  0.00
ATOM   1231  CG  GLN    75      20.699  10.028  41.509  1.00  0.00
ATOM   1232 2HG  GLN    75      21.542   9.613  42.061  1.00  0.00
ATOM   1233 3HG  GLN    75      19.865   9.327  41.539  1.00  0.00
ATOM   1234  CD  GLN    75      21.115  10.224  40.065  1.00  0.00
ATOM   1235  OE1 GLN    75      20.305  10.081  39.147  1.00  0.00
ATOM   1236  NE2 GLN    75      22.384  10.567  39.855  1.00  0.00
ATOM   1237 1HE2 GLN    75      22.716  10.711  38.912  1.00  0.00
ATOM   1238 2HE2 GLN    75      23.009  10.682  40.640  1.00  0.00
ATOM   1239  C   GLN    75      19.853  12.448  44.373  1.00  0.00
ATOM   1240  O   GLN    75      19.200  13.450  44.083  1.00  0.00
ATOM   1241  N   LEU    76      20.717  12.418  45.381  1.00  0.00
ATOM   1242  H   LEU    76      21.220  11.569  45.597  1.00  0.00
ATOM   1243  CA  LEU    76      20.971  13.597  46.196  1.00  0.00
ATOM   1244  HA  LEU    76      20.048  13.934  46.668  1.00  0.00
ATOM   1245  CB  LEU    76      21.984  13.261  47.290  1.00  0.00
ATOM   1246 2HB  LEU    76      22.906  13.059  46.745  1.00  0.00
ATOM   1247 3HB  LEU    76      22.110  14.159  47.895  1.00  0.00
ATOM   1248  CG  LEU    76      21.660  12.074  48.200  1.00  0.00
ATOM   1249  HG  LEU    76      21.298  11.242  47.595  1.00  0.00
ATOM   1250  CD1 LEU    76      22.916  11.646  48.953  1.00  0.00
ATOM   1251 1HD1 LEU    76      23.278  12.477  49.558  1.00  0.00
ATOM   1252 2HD1 LEU    76      22.682  10.801  49.600  1.00  0.00
ATOM   1253 3HD1 LEU    76      23.686  11.354  48.239  1.00  0.00
ATOM   1254  CD2 LEU    76      20.558  12.460  49.163  1.00  0.00
ATOM   1255 1HD2 LEU    76      19.666  12.741  48.602  1.00  0.00
ATOM   1256 2HD2 LEU    76      20.328  11.614  49.811  1.00  0.00
ATOM   1257 3HD2 LEU    76      20.885  13.304  49.771  1.00  0.00
ATOM   1258  C   LEU    76      21.536  14.706  45.314  1.00  0.00
ATOM   1259  O   LEU    76      21.271  15.888  45.531  1.00  0.00
ATOM   1260  N   SER    77      22.313  14.302  44.312  1.00  0.00
ATOM   1261  H   SER    77      22.519  13.317  44.224  1.00  0.00
ATOM   1262  CA  SER    77      22.965  15.232  43.390  1.00  0.00
ATOM   1263  HA  SER    77      23.545  15.971  43.944  1.00  0.00
ATOM   1264  CB  SER    77      23.912  14.456  42.470  1.00  0.00
ATOM   1265 2HB  SER    77      24.435  15.161  41.824  1.00  0.00
ATOM   1266 3HB  SER    77      24.637  13.918  43.081  1.00  0.00
ATOM   1267  OG  SER    77      23.189  13.535  41.675  1.00  0.00
ATOM   1268  HG  SER    77      23.797  13.058  41.105  1.00  0.00
ATOM   1269  C   SER    77      22.049  16.117  42.542  1.00  0.00
ATOM   1270  O   SER    77      22.520  17.079  41.927  1.00  0.00
ATOM   1271  N   VAL    78      20.756  15.805  42.487  1.00  0.00
ATOM   1272  H   VAL    78      20.386  15.003  42.977  1.00  0.00
ATOM   1273  CA  VAL    78      19.832  16.629  41.709  1.00  0.00
ATOM   1274  HA  VAL    78      20.107  16.606  40.655  1.00  0.00
ATOM   1275  CB  VAL    78      18.374  16.140  41.849  1.00  0.00
ATOM   1276  HB  VAL    78      18.118  16.073  42.906  1.00  0.00
ATOM   1277  CG1 VAL    78      17.432  17.111  41.162  1.00  0.00
ATOM   1278 1HG1 VAL    78      17.687  17.179  40.104  1.00  0.00
ATOM   1279 2HG1 VAL    78      16.406  16.758  41.266  1.00  0.00
ATOM   1280 3HG1 VAL    78      17.525  18.095  41.621  1.00  0.00
ATOM   1281  CG2 VAL    78      18.228  14.749  41.230  1.00  0.00
ATOM   1282 1HG2 VAL    78      18.891  14.052  41.742  1.00  0.00
ATOM   1283 2HG2 VAL    78      17.197  14.411  41.333  1.00  0.00
ATOM   1284 3HG2 VAL    78      18.492  14.791  40.173  1.00  0.00
ATOM   1285  C   VAL    78      19.930  18.064  42.229  1.00  0.00
ATOM   1286  O   VAL    78      19.817  19.035  41.473  1.00  0.00
ATOM   1287  N   LYS    79      20.144  18.181  43.534  1.00  0.00
ATOM   1288  H   LYS    79      20.213  17.349  44.103  1.00  0.00
ATOM   1289  CA  LYS    79      20.291  19.476  44.184  1.00  0.00
ATOM   1290  HA  LYS    79      20.790  20.171  43.509  1.00  0.00
ATOM   1291  CB  LYS    79      18.920  20.056  44.559  1.00  0.00
ATOM   1292 2HB  LYS    79      18.308  20.052  43.657  1.00  0.00
ATOM   1293 3HB  LYS    79      18.478  19.391  45.301  1.00  0.00
ATOM   1294  CG  LYS    79      18.987  21.472  45.121  1.00  0.00
ATOM   1295 2HG  LYS    79      19.509  21.439  46.077  1.00  0.00
ATOM   1296 3HG  LYS    79      19.548  22.094  44.423  1.00  0.00
ATOM   1297  CD  LYS    79      17.600  22.060  45.321  1.00  0.00
ATOM   1298 2HD  LYS    79      17.063  22.014  44.374  1.00  0.00
ATOM   1299 3HD  LYS    79      17.073  21.464  46.066  1.00  0.00
ATOM   1300  CE  LYS    79      17.677  23.505  45.791  1.00  0.00
ATOM   1301 2HE  LYS    79      18.219  24.076  45.037  1.00  0.00
ATOM   1302 3HE  LYS    79      16.660  23.887  45.873  1.00  0.00
ATOM   1303  NZ  LYS    79      18.365  23.639  47.105  1.00  0.00
ATOM   1304 1HZ  LYS    79      19.308  23.285  47.029  1.00  0.00
ATOM   1305 2HZ  LYS    79      18.391  24.612  47.374  1.00  0.00
ATOM   1306 3HZ  LYS    79      17.862  23.110  47.804  1.00  0.00
ATOM   1307  C   LYS    79      21.121  19.220  45.436  1.00  0.00
ATOM   1308  O   LYS    79      20.593  18.877  46.490  1.00  0.00
ATOM   1309  N   VAL    80      22.431  19.366  45.308  1.00  0.00
ATOM   1310  H   VAL    80      22.844  19.614  44.420  1.00  0.00
ATOM   1311  CA  VAL    80      23.315  19.122  46.434  1.00  0.00
ATOM   1312  HA  VAL    80      23.098  18.163  46.903  1.00  0.00
ATOM   1313  CB  VAL    80      24.790  19.131  45.992  1.00  0.00
ATOM   1314  HB  VAL    80      25.045  20.121  45.613  1.00  0.00
ATOM   1315  CG1 VAL    80      25.692  18.792  47.173  1.00  0.00
ATOM   1316 1HG1 VAL    80      25.438  17.802  47.552  1.00  0.00
ATOM   1317 2HG1 VAL    80      26.733  18.801  46.850  1.00  0.00
ATOM   1318 3HG1 VAL    80      25.551  19.530  47.962  1.00  0.00
ATOM   1319  CG2 VAL    80      24.990  18.135  44.858  1.00  0.00
ATOM   1320 1HG2 VAL    80      24.358  18.412  44.014  1.00  0.00
ATOM   1321 2HG2 VAL    80      26.035  18.143  44.547  1.00  0.00
ATOM   1322 3HG2 VAL    80      24.721  17.136  45.200  1.00  0.00
ATOM   1323  C   VAL    80      23.124  20.144  47.549  1.00  0.00
ATOM   1324  O   VAL    80      23.043  21.348  47.303  1.00  0.00
ATOM   1325  N   GLU    81      23.031  19.645  48.775  1.00  0.00
ATOM   1326  H   GLU    81      23.042  18.644  48.911  1.00  0.00
ATOM   1327  CA  GLU    81      22.881  20.497  49.942  1.00  0.00
ATOM   1328  HA  GLU    81      23.138  21.523  49.678  1.00  0.00
ATOM   1329  CB  GLU    81      21.435  20.472  50.466  1.00  0.00
ATOM   1330 2HB  GLU    81      21.129  19.427  50.506  1.00  0.00
ATOM   1331 3HB  GLU    81      21.455  20.883  51.475  1.00  0.00
ATOM   1332  CG  GLU    81      20.441  21.262  49.613  1.00  0.00
ATOM   1333 2HG  GLU    81      20.880  22.233  49.383  1.00  0.00
ATOM   1334 3HG  GLU    81      20.301  20.699  48.690  1.00  0.00
ATOM   1335  CD  GLU    81      19.091  21.464  50.295  1.00  0.00
ATOM   1336  OE1 GLU    81      19.019  21.363  51.538  1.00  0.00
ATOM   1337  OE2 GLU    81      18.099  21.744  49.590  1.00  0.00
ATOM   1338  C   GLU    81      23.835  20.033  51.039  1.00  0.00
ATOM   1339  O   GLU    81      23.473  19.220  51.884  1.00  0.00
ATOM   1340  N   CYS    82      25.069  20.524  50.996  1.00  0.00
ATOM   1341  H   CYS    82      25.351  21.144  50.250  1.00  0.00
ATOM   1342  CA  CYS    82      26.048  20.186  52.022  1.00  0.00
ATOM   1343  HA  CYS    82      25.779  19.238  52.488  1.00  0.00
ATOM   1344  CB  CYS    82      27.447  20.052  51.414  1.00  0.00
ATOM   1345 2HB  CYS    82      27.655  20.885  50.742  1.00  0.00
ATOM   1346 3HB  CYS    82      28.205  20.019  52.197  1.00  0.00
ATOM   1347  SG  CYS    82      27.676  18.531  50.423  1.00  0.00
ATOM   1348  HG  CYS    82      28.941  18.772  50.089  1.00  0.00
ATOM   1349  C   CYS    82      25.980  21.350  53.006  1.00  0.00
ATOM   1350  O   CYS    82      26.590  22.401  52.794  1.00  0.00
ATOM   1351  N   LYS    83      25.204  21.155  54.066  1.00  0.00
ATOM   1352  H   LYS    83      24.676  20.297  54.136  1.00  0.00
ATOM   1353  CA  LYS    83      24.986  22.183  55.073  1.00  0.00
ATOM   1354  HA  LYS    83      25.052  23.174  54.623  1.00  0.00
ATOM   1355  CB  LYS    83      23.594  22.014  55.678  1.00  0.00
ATOM   1356 2HB  LYS    83      23.558  21.046  56.178  1.00  0.00
ATOM   1357 3HB  LYS    83      23.446  22.807  56.411  1.00  0.00
ATOM   1358  CG  LYS    83      22.498  22.083  54.631  1.00  0.00
ATOM   1359 2HG  LYS    83      22.720  22.908  53.953  1.00  0.00
ATOM   1360 3HG  LYS    83      22.494  21.146  54.074  1.00  0.00
ATOM   1361  CD  LYS    83      21.133  22.301  55.264  1.00  0.00
ATOM   1362 2HD  LYS    83      20.872  21.419  55.849  1.00  0.00
ATOM   1363 3HD  LYS    83      21.184  23.170  55.920  1.00  0.00
ATOM   1364  CE  LYS    83      20.074  22.533  54.198  1.00  0.00
ATOM   1365 2HE  LYS    83      19.995  21.625  53.600  1.00  0.00
ATOM   1366 3HE  LYS    83      19.126  22.719  54.702  1.00  0.00
ATOM   1367  NZ  LYS    83      20.399  23.685  53.311  1.00  0.00
ATOM   1368 1HZ  LYS    83      21.278  23.513  52.844  1.00  0.00
ATOM   1369 2HZ  LYS    83      19.668  23.797  52.623  1.00  0.00
ATOM   1370 3HZ  LYS    83      20.472  24.526  53.865  1.00  0.00
ATOM   1371  C   LYS    83      26.037  22.277  56.170  1.00  0.00
ATOM   1372  O   LYS    83      26.091  23.274  56.888  1.00  0.00
ATOM   1373  N   THR    84      26.841  21.231  56.326  1.00  0.00
ATOM   1374  H   THR    84      26.703  20.398  55.772  1.00  0.00
ATOM   1375  CA  THR    84      27.941  21.248  57.288  1.00  0.00
ATOM   1376  HA  THR    84      28.218  22.278  57.511  1.00  0.00
ATOM   1377  CB  THR    84      27.633  20.515  58.625  1.00  0.00
ATOM   1378  HB  THR    84      28.407  20.764  59.351  1.00  0.00
ATOM   1379  CG2 THR    84      26.268  20.940  59.169  1.00  0.00
ATOM   1380 1HG2 THR    84      25.494  20.691  58.443  1.00  0.00
ATOM   1381 2HG2 THR    84      26.070  20.417  60.105  1.00  0.00
ATOM   1382 3HG2 THR    84      26.266  22.015  59.347  1.00  0.00
ATOM   1383  OG1 THR    84      27.673  19.097  58.435  1.00  0.00
ATOM   1384 1HG  THR    84      27.481  18.657  59.267  1.00  0.00
ATOM   1385  C   THR    84      29.078  20.546  56.568  1.00  0.00
ATOM   1386  O   THR    84      28.853  19.775  55.633  1.00  0.00
ATOM   1387  N   LYS    85      30.302  20.823  56.988  1.00  0.00
ATOM   1388  H   LYS    85      30.452  21.486  57.735  1.00  0.00
ATOM   1389  CA  LYS    85      31.464  20.241  56.341  1.00  0.00
ATOM   1390  HA  LYS    85      31.521  20.566  55.302  1.00  0.00
ATOM   1391  CB  LYS    85      32.737  20.698  57.069  1.00  0.00
ATOM   1392 2HB  LYS    85      32.640  21.770  57.238  1.00  0.00
ATOM   1393 3HB  LYS    85      32.759  20.180  58.028  1.00  0.00
ATOM   1394  CG  LYS    85      34.026  20.419  56.313  1.00  0.00
ATOM   1395 2HG  LYS    85      34.132  19.339  56.211  1.00  0.00
ATOM   1396 3HG  LYS    85      33.944  20.870  55.324  1.00  0.00
ATOM   1397  CD  LYS    85      35.251  20.986  57.031  1.00  0.00
ATOM   1398 2HD  LYS    85      36.118  20.859  56.383  1.00  0.00
ATOM   1399 3HD  LYS    85      35.084  22.048  57.209  1.00  0.00
ATOM   1400  CE  LYS    85      35.502  20.283  58.357  1.00  0.00
ATOM   1401 2HE  LYS    85      34.661  20.495  59.017  1.00  0.00
ATOM   1402 3HE  LYS    85      35.553  19.211  58.167  1.00  0.00
ATOM   1403  NZ  LYS    85      36.771  20.735  59.007  1.00  0.00
ATOM   1404 1HZ  LYS    85      36.724  21.728  59.183  1.00  0.00
ATOM   1405 2HZ  LYS    85      36.895  20.243  59.881  1.00  0.00
ATOM   1406 3HZ  LYS    85      37.551  20.538  58.396  1.00  0.00
ATOM   1407  C   LYS    85      31.439  18.717  56.260  1.00  0.00
ATOM   1408  O   LYS    85      31.888  18.141  55.268  1.00  0.00
ATOM   1409  N   SER    86      30.892  18.069  57.283  1.00  0.00
ATOM   1410  H   SER    86      30.522  18.580  58.072  1.00  0.00
ATOM   1411  CA  SER    86      30.882  16.612  57.337  1.00  0.00
ATOM   1412  HA  SER    86      31.631  16.199  56.661  1.00  0.00
ATOM   1413  CB  SER    86      31.209  16.166  58.757  1.00  0.00
ATOM   1414 2HB  SER    86      31.354  15.086  58.768  1.00  0.00
ATOM   1415 3HB  SER    86      32.125  16.658  59.084  1.00  0.00
ATOM   1416  OG  SER    86      30.149  16.509  59.635  1.00  0.00
ATOM   1417  HG  SER    86      30.366  16.223  60.525  1.00  0.00
ATOM   1418  C   SER    86      29.617  15.880  56.895  1.00  0.00
ATOM   1419  O   SER    86      29.538  14.660  57.024  1.00  0.00
ATOM   1420  N   THR    87      28.635  16.598  56.373  1.00  0.00
ATOM   1421  H   THR    87      28.712  17.597  56.246  1.00  0.00
ATOM   1422  CA  THR    87      27.393  15.944  55.977  1.00  0.00
ATOM   1423  HA  THR    87      27.559  14.872  55.868  1.00  0.00
ATOM   1424  CB  THR    87      26.289  16.168  57.043  1.00  0.00
ATOM   1425  HB  THR    87      25.415  15.577  56.770  1.00  0.00
ATOM   1426  CG2 THR    87      26.771  15.752  58.424  1.00  0.00
ATOM   1427 1HG2 THR    87      27.645  16.343  58.698  1.00  0.00
ATOM   1428 2HG2 THR    87      25.977  15.920  59.152  1.00  0.00
ATOM   1429 3HG2 THR    87      27.036  14.695  58.414  1.00  0.00
ATOM   1430  OG1 THR    87      25.933  17.556  57.077  1.00  0.00
ATOM   1431 1HG  THR    87      25.250  17.695  57.737  1.00  0.00
ATOM   1432  C   THR    87      26.827  16.426  54.653  1.00  0.00
ATOM   1433  O   THR    87      27.306  17.398  54.061  1.00  0.00
ATOM   1434  N   ILE    88      25.808  15.708  54.188  1.00  0.00
ATOM   1435  H   ILE    88      25.541  14.861  54.669  1.00  0.00
ATOM   1436  CA  ILE    88      25.084  16.074  52.984  1.00  0.00
ATOM   1437  HA  ILE    88      25.208  17.136  52.774  1.00  0.00
ATOM   1438  CB  ILE    88      25.530  15.241  51.739  1.00  0.00
ATOM   1439  HB  ILE    88      26.576  15.463  51.526  1.00  0.00
ATOM   1440  CG2 ILE    88      25.370  13.745  51.995  1.00  0.00
ATOM   1441 1HG2 ILE    88      24.324  13.522  52.208  1.00  0.00
ATOM   1442 2HG2 ILE    88      25.687  13.189  51.113  1.00  0.00
ATOM   1443 3HG2 ILE    88      25.984  13.454  52.848  1.00  0.00
ATOM   1444  CG1 ILE    88      24.718  15.690  50.517  1.00  0.00
ATOM   1445 2HG1 ILE    88      23.682  15.402  50.696  1.00  0.00
ATOM   1446 3HG1 ILE    88      24.789  16.776  50.465  1.00  0.00
ATOM   1447  CD1 ILE    88      25.193  15.085  49.195  1.00  0.00
ATOM   1448 1HD1 ILE    88      25.122  13.999  49.246  1.00  0.00
ATOM   1449 2HD1 ILE    88      24.568  15.452  48.381  1.00  0.00
ATOM   1450 3HD1 ILE    88      26.229  15.372  49.015  1.00  0.00
ATOM   1451  C   ILE    88      23.607  15.845  53.325  1.00  0.00
ATOM   1452  O   ILE    88      23.248  14.837  53.937  1.00  0.00
ATOM   1453  N   THR    89      22.770  16.809  52.954  1.00  0.00
ATOM   1454  H   THR    89      23.142  17.602  52.452  1.00  0.00
ATOM   1455  CA  THR    89      21.338  16.777  53.234  1.00  0.00
ATOM   1456  HA  THR    89      21.080  15.956  53.903  1.00  0.00
ATOM   1457  CB  THR    89      20.902  18.112  53.897  1.00  0.00
ATOM   1458  HB  THR    89      21.227  18.936  53.262  1.00  0.00
ATOM   1459  CG2 THR    89      19.381  18.177  54.079  1.00  0.00
ATOM   1460 1HG2 THR    89      19.055  17.353  54.714  1.00  0.00
ATOM   1461 2HG2 THR    89      19.111  19.124  54.546  1.00  0.00
ATOM   1462 3HG2 THR    89      18.895  18.100  53.107  1.00  0.00
ATOM   1463  OG1 THR    89      21.551  18.244  55.169  1.00  0.00
ATOM   1464 1HG  THR    89      21.283  19.069  55.581  1.00  0.00
ATOM   1465  C   THR    89      20.529  16.591  51.955  1.00  0.00
ATOM   1466  O   THR    89      20.701  17.343  50.999  1.00  0.00
ATOM   1467  N   CYR    90      19.649  15.596  51.937  1.00  0.00
ATOM   1468  H   CYR    90      19.542  14.969  52.734  1.00  0.00
ATOM   1469  CA  CYR    90      18.814  15.370  50.762  1.00  0.00
ATOM   1470  HA  CYR    90      19.510  15.214  49.920  1.00  0.00
ATOM   1471  CB  CYR    90      17.913  14.148  50.953  1.00  0.00
ATOM   1472 2HB  CYR    90      18.525  13.263  51.181  1.00  0.00
ATOM   1473 3HB  CYR    90      17.208  14.316  51.785  1.00  0.00
ATOM   1474  SG  CYR    90      16.935  13.775  49.470  1.00  0.00
ATOM   1475  C   CYR    90      17.949  16.605  50.531  1.00  0.00
ATOM   1476  O   CYR    90      17.394  17.174  51.467  1.00  0.00
ATOM   1477  N   TRP    91      17.839  17.021  49.277  1.00  0.00
ATOM   1478  H   TRP    91      18.324  16.537  48.535  1.00  0.00
ATOM   1479  CA  TRP    91      17.053  18.195  48.936  1.00  0.00
ATOM   1480  HA  TRP    91      17.315  19.026  49.591  1.00  0.00
ATOM   1481  CB  TRP    91      17.336  18.604  47.490  1.00  0.00
ATOM   1482 2HB  TRP    91      16.724  19.429  47.126  1.00  0.00
ATOM   1483 3HB  TRP    91      18.389  18.880  47.431  1.00  0.00
ATOM   1484  CG  TRP    91      17.136  17.469  46.534  1.00  0.00
ATOM   1485  CD1 TRP    91      18.088  16.601  46.079  1.00  0.00
ATOM   1486  HD1 TRP    91      19.114  16.786  46.398  1.00  0.00
ATOM   1487  NE1 TRP    91      17.513  15.641  45.281  1.00  0.00
ATOM   1488  HE1 TRP    91      18.003  14.885  44.824  1.00  0.00
ATOM   1489  CE2 TRP    91      16.165  15.876  45.206  1.00  0.00
ATOM   1490  CZ2 TRP    91      15.165  15.178  44.523  1.00  0.00
ATOM   1491  HZ2 TRP    91      15.448  14.301  43.941  1.00  0.00
ATOM   1492  CH2 TRP    91      13.880  15.645  44.630  1.00  0.00
ATOM   1493  HH2 TRP    91      13.074  15.125  44.112  1.00  0.00
ATOM   1494  CZ3 TRP    91      13.574  16.787  45.398  1.00  0.00
ATOM   1495  HZ3 TRP    91      12.550  17.152  45.478  1.00  0.00
ATOM   1496  CE3 TRP    91      14.569  17.482  46.076  1.00  0.00
ATOM   1497  HE3 TRP    91      14.282  18.356  46.660  1.00  0.00
ATOM   1498  CD2 TRP    91      15.892  17.025  45.984  1.00  0.00
ATOM   1499  C   TRP    91      15.549  17.998  49.091  1.00  0.00
ATOM   1500  O   TRP    91      14.802  18.973  49.169  1.00  0.00
ATOM   1501  N   TYR    92      15.110  16.743  49.150  1.00  0.00
ATOM   1502  H   TYR    92      15.765  15.978  49.072  1.00  0.00
ATOM   1503  CA  TYR    92      13.683  16.429  49.223  1.00  0.00
ATOM   1504  HA  TYR    92      13.106  17.129  48.619  1.00  0.00
ATOM   1505  CB  TYR    92      13.454  15.011  48.683  1.00  0.00
ATOM   1506 2HB  TYR    92      14.262  14.846  47.971  1.00  0.00
ATOM   1507 3HB  TYR    92      13.556  14.315  49.516  1.00  0.00
ATOM   1508  CG  TYR    92      12.120  14.785  47.995  1.00  0.00
ATOM   1509  CD1 TYR    92      11.067  15.700  48.117  1.00  0.00
ATOM   1510  HD1 TYR    92      11.223  16.613  48.692  1.00  0.00
ATOM   1511  CE1 TYR    92       9.825  15.456  47.512  1.00  0.00
ATOM   1512  HE1 TYR    92       9.014  16.178  47.604  1.00  0.00
ATOM   1513  CZ  TYR    92       9.638  14.289  46.777  1.00  0.00
ATOM   1514  OH  TYR    92       8.422  14.012  46.186  1.00  0.00
ATOM   1515  HH  TYR    92       7.765  14.694  46.343  1.00  0.00
ATOM   1516  CE2 TYR    92      10.671  13.378  46.641  1.00  0.00
ATOM   1517  HE2 TYR    92      10.525  12.467  46.060  1.00  0.00
ATOM   1518  CD2 TYR    92      11.899  13.627  47.248  1.00  0.00
ATOM   1519  HD2 TYR    92      12.713  12.910  47.145  1.00  0.00
ATOM   1520  C   TYR    92      13.036  16.574  50.603  1.00  0.00
ATOM   1521  O   TYR    92      12.196  17.454  50.808  1.00  0.00
ATOM   1522  N   HR2    93      13.403  15.705  51.540  1.00  0.00
ATOM   1523  H   HR2    93      14.060  14.946  51.323  1.00  0.00
ATOM   1524  CA  HR2    93      12.837  15.771  52.893  1.00  0.00
ATOM   1525  HA  HR2    93      12.189  16.667  52.898  1.00  0.00
ATOM   1526  CB  HR2    93      12.031  14.507  53.214  1.00  0.00
ATOM   1527 2HB  HR2    93      12.722  13.658  53.341  1.00  0.00
ATOM   1528 3HB  HR2    93      11.453  14.658  54.142  1.00  0.00
ATOM   1529  CG  HR2    93      11.051  14.124  52.148  1.00  0.00
ATOM   1530  ND1 HR2    93      11.389  13.317  51.083  1.00  0.00
ATOM   1531  CE1 HR2    93      10.330  13.147  50.310  1.00  0.00
ATOM   1532  HE1 HR2    93      10.270  12.564  49.396  1.00  0.00
ATOM   1533  NE2 HR2    93       9.319  13.816  50.833  1.00  0.00
ATOM   1534  HE2 HR2    93       8.384  13.859  50.441  1.00  0.00
ATOM   1535  CD2 HR2    93       9.742  14.437  51.983  1.00  0.00
ATOM   1536  HD2 HR2    93       9.075  15.048  52.584  1.00  0.00
ATOM   1537  C   HR2    93      13.922  15.967  53.947  1.00  0.00
ATOM   1538  O   HR2    93      13.729  15.660  55.127  1.00  0.00
ATOM   1539  N   ALA    94      15.072  16.456  53.498  1.00  0.00
ATOM   1540  H   ALA    94      15.200  16.522  52.498  1.00  0.00
ATOM   1541  CA  ALA    94      16.211  16.758  54.365  1.00  0.00
ATOM   1542  HA  ALA    94      16.940  17.113  53.637  1.00  0.00
ATOM   1543  CB  ALA    94      15.847  17.917  55.299  1.00  0.00
ATOM   1544 1HB  ALA    94      15.124  17.574  56.039  1.00  0.00
ATOM   1545 2HB  ALA    94      16.745  18.272  55.805  1.00  0.00
ATOM   1546 3HB  ALA    94      15.413  18.730  54.718  1.00  0.00
ATOM   1547  C   ALA    94      16.863  15.641  55.178  1.00  0.00
ATOM   1548  O   ALA    94      17.434  15.913  56.230  1.00  0.00
ATOM   1549  N   TRP    95      16.793  14.393  54.723  1.00  0.00
ATOM   1550  H   TRP    95      16.292  14.143  53.883  1.00  0.00
ATOM   1551  CA  TRP    95      17.475  13.337  55.462  1.00  0.00
ATOM   1552  HA  TRP    95      17.138  13.342  56.499  1.00  0.00
ATOM   1553  CB  TRP    95      17.179  11.969  54.861  1.00  0.00
ATOM   1554 2HB  TRP    95      17.217  11.952  53.772  1.00  0.00
ATOM   1555 3HB  TRP    95      17.911  11.268  55.261  1.00  0.00
ATOM   1556  CG  TRP    95      15.837  11.451  55.249  1.00  0.00
ATOM   1557  CD1 TRP    95      14.707  12.185  55.482  1.00  0.00
ATOM   1558  HD1 TRP    95      14.806  13.269  55.430  1.00  0.00
ATOM   1559  NE1 TRP    95      13.646  11.353  55.743  1.00  0.00
ATOM   1560  HE1 TRP    95      12.702  11.649  55.944  1.00  0.00
ATOM   1561  CE2 TRP    95      14.078  10.053  55.686  1.00  0.00
ATOM   1562  CZ2 TRP    95      13.375   8.857  55.878  1.00  0.00
ATOM   1563  HZ2 TRP    95      12.312   8.911  56.114  1.00  0.00
ATOM   1564  CH2 TRP    95      14.076   7.683  55.756  1.00  0.00
ATOM   1565  HH2 TRP    95      13.563   6.732  55.897  1.00  0.00
ATOM   1566  CZ3 TRP    95      15.449   7.678  55.451  1.00  0.00
ATOM   1567  HZ3 TRP    95      15.998   6.741  55.357  1.00  0.00
ATOM   1568  CE3 TRP    95      16.146   8.865  55.261  1.00  0.00
ATOM   1569  HE3 TRP    95      17.208   8.806  55.021  1.00  0.00
ATOM   1570  CD2 TRP    95      15.457  10.078  55.379  1.00  0.00
ATOM   1571  C   TRP    95      18.951  13.682  55.332  1.00  0.00
ATOM   1572  O   TRP    95      19.431  13.974  54.239  1.00  0.00
ATOM   1573  N   THR    96      19.670  13.652  56.446  1.00  0.00
ATOM   1574  H   THR    96      19.246  13.418  57.332  1.00  0.00
ATOM   1575  CA  THR    96      21.068  14.045  56.434  1.00  0.00
ATOM   1576  HA  THR    96      21.369  14.346  55.431  1.00  0.00
ATOM   1577  CB  THR    96      21.274  15.239  57.390  1.00  0.00
ATOM   1578  HB  THR    96      21.011  14.926  58.400  1.00  0.00
ATOM   1579  CG2 THR    96      22.728  15.722  57.368  1.00  0.00
ATOM   1580 1HG2 THR    96      22.992  16.036  56.358  1.00  0.00
ATOM   1581 2HG2 THR    96      22.842  16.564  58.051  1.00  0.00
ATOM   1582 3HG2 THR    96      23.386  14.910  57.679  1.00  0.00
ATOM   1583  OG1 THR    96      20.416  16.313  56.974  1.00  0.00
ATOM   1584 1HG  THR    96      20.535  17.063  57.561  1.00  0.00
ATOM   1585  C   THR    96      22.014  12.914  56.778  1.00  0.00
ATOM   1586  O   THR    96      21.837  12.211  57.772  1.00  0.00
ATOM   1587  N   TYR    97      23.037  12.763  55.946  1.00  0.00
ATOM   1588  H   TYR    97      23.157  13.401  55.172  1.00  0.00
ATOM   1589  CA  TYR    97      24.003  11.691  56.110  1.00  0.00
ATOM   1590  HA  TYR    97      23.744  11.076  56.972  1.00  0.00
ATOM   1591  CB  TYR    97      24.000  10.808  54.860  1.00  0.00
ATOM   1592 2HB  TYR    97      24.479  11.396  54.077  1.00  0.00
ATOM   1593 3HB  TYR    97      24.604   9.926  55.072  1.00  0.00
ATOM   1594  CG  TYR    97      22.628  10.379  54.399  1.00  0.00
ATOM   1595  CD1 TYR    97      22.044   9.212  54.879  1.00  0.00
ATOM   1596  HD1 TYR    97      22.582   8.620  55.619  1.00  0.00
ATOM   1597  CE1 TYR    97      20.790   8.794  54.429  1.00  0.00
ATOM   1598  HE1 TYR    97      20.324   7.903  54.849  1.00  0.00
ATOM   1599  CZ  TYR    97      20.113   9.552  53.491  1.00  0.00
ATOM   1600  OH  TYR    97      18.915   9.102  52.998  1.00  0.00
ATOM   1601  HH  TYR    97      18.648   8.259  53.372  1.00  0.00
ATOM   1602  CE2 TYR    97      20.665  10.726  53.003  1.00  0.00
ATOM   1603  HE2 TYR    97      20.130  11.331  52.271  1.00  0.00
ATOM   1604  CD2 TYR    97      21.924  11.132  53.460  1.00  0.00
ATOM   1605  HD2 TYR    97      22.371  12.051  53.081  1.00  0.00
ATOM   1606  C   TYR    97      25.421  12.189  56.322  1.00  0.00
ATOM   1607  O   TYR    97      25.804  13.245  55.817  1.00  0.00
ATOM   1608  N   ARG    98      26.202  11.401  57.052  1.00  0.00
ATOM   1609  H   ARG    98      25.833  10.549  57.450  1.00  0.00
ATOM   1610  CA  ARG    98      27.602  11.726  57.294  1.00  0.00
ATOM   1611  HA  ARG    98      27.731  12.808  57.300  1.00  0.00
ATOM   1612  CB  ARG    98      28.065  11.170  58.645  1.00  0.00
ATOM   1613 2HB  ARG    98      27.876  10.097  58.625  1.00  0.00
ATOM   1614 3HB  ARG    98      29.138  11.348  58.707  1.00  0.00
ATOM   1615  CG  ARG    98      27.380  11.781  59.854  1.00  0.00
ATOM   1616 2HG  ARG    98      27.261  12.852  59.689  1.00  0.00
ATOM   1617 3HG  ARG    98      26.399  11.321  59.974  1.00  0.00
ATOM   1618  CD  ARG    98      28.207  11.550  61.116  1.00  0.00
ATOM   1619 2HD  ARG    98      29.205  11.955  60.948  1.00  0.00
ATOM   1620 3HD  ARG    98      27.732  12.086  61.937  1.00  0.00
ATOM   1621  NE  ARG    98      28.329  10.141  61.485  1.00  0.00
ATOM   1622  HE  ARG    98      29.024   9.595  60.996  1.00  0.00
ATOM   1623  CZ  ARG    98      27.576   9.537  62.401  1.00  0.00
ATOM   1624  NH1 ARG    98      26.634  10.218  63.047  1.00  0.00
ATOM   1625 1HH1 ARG    98      26.491  11.196  62.841  1.00  0.00
ATOM   1626 2HH1 ARG    98      26.066   9.754  63.741  1.00  0.00
ATOM   1627  NH2 ARG    98      27.775   8.254  62.689  1.00  0.00
ATOM   1628 1HH2 ARG    98      28.500   7.739  62.210  1.00  0.00
ATOM   1629 2HH2 ARG    98      27.200   7.801  63.385  1.00  0.00
ATOM   1630  C   ARG    98      28.438  11.094  56.181  1.00  0.00
ATOM   1631  O   ARG    98      28.275   9.911  55.871  1.00  0.00
ATOM   1632  N   TRP    99      29.328  11.881  55.584  1.00  0.00
ATOM   1633  H   TRP    99      29.406  12.852  55.850  1.00  0.00
ATOM   1634  CA  TRP    99      30.196  11.383  54.524  1.00  0.00
ATOM   1635  HA  TRP    99      29.591  10.982  53.711  1.00  0.00
ATOM   1636  CB  TRP    99      31.076  12.510  53.970  1.00  0.00
ATOM   1637 2HB  TRP    99      31.462  13.095  54.804  1.00  0.00
ATOM   1638 3HB  TRP    99      31.908  12.103  53.396  1.00  0.00
ATOM   1639  CG  TRP    99      30.363  13.469  53.068  1.00  0.00
ATOM   1640  CD1 TRP    99      29.821  14.678  53.409  1.00  0.00
ATOM   1641  HD1 TRP    99      29.930  14.992  54.447  1.00  0.00
ATOM   1642  NE1 TRP    99      29.229  15.258  52.309  1.00  0.00
ATOM   1643  HE1 TRP    99      28.759  16.152  52.298  1.00  0.00
ATOM   1644  CE2 TRP    99      29.380  14.424  51.231  1.00  0.00
ATOM   1645  CZ2 TRP    99      28.949  14.575  49.905  1.00  0.00
ATOM   1646  HZ2 TRP    99      28.404  15.480  49.636  1.00  0.00
ATOM   1647  CH2 TRP    99      29.243  13.566  49.024  1.00  0.00
ATOM   1648  HH2 TRP    99      28.925  13.649  47.985  1.00  0.00
ATOM   1649  CZ3 TRP    99      29.952  12.416  49.433  1.00  0.00
ATOM   1650  HZ3 TRP    99      30.181  11.617  48.727  1.00  0.00
ATOM   1651  CE3 TRP    99      30.381  12.267  50.753  1.00  0.00
ATOM   1652  HE3 TRP    99      30.924  11.361  51.022  1.00  0.00
ATOM   1653  CD2 TRP    99      30.092  13.286  51.673  1.00  0.00
ATOM   1654  C   TRP    99      31.103  10.260  55.020  1.00  0.00
ATOM   1655  O   TRP    99      31.416   9.330  54.277  1.00  0.00
ATOM   1656  N   GLU   100      31.514  10.357  56.283  1.00  0.00
ATOM   1657  H   GLU   100      31.240  11.171  56.815  1.00  0.00
ATOM   1658  CA  GLU   100      32.417   9.389  56.911  1.00  0.00
ATOM   1659  HA  GLU   100      33.326   9.280  56.319  1.00  0.00
ATOM   1660  CB  GLU   100      32.800   9.882  58.312  1.00  0.00
ATOM   1661 2HB  GLU   100      33.311  10.837  58.185  1.00  0.00
ATOM   1662 3HB  GLU   100      31.871  10.038  58.860  1.00  0.00
ATOM   1663  CG  GLU   100      33.695   8.927  59.091  1.00  0.00
ATOM   1664 2HG  GLU   100      33.273   7.925  59.010  1.00  0.00
ATOM   1665 3HG  GLU   100      34.683   8.943  58.631  1.00  0.00
ATOM   1666  CD  GLU   100      33.813   9.309  60.556  1.00  0.00
ATOM   1667  OE1 GLU   100      34.221  10.456  60.845  1.00  0.00
ATOM   1668  OE2 GLU   100      33.495   8.460  61.420  1.00  0.00
ATOM   1669  C   GLU   100      31.930   7.944  57.018  1.00  0.00
ATOM   1670  O   GLU   100      32.705   7.007  56.793  1.00  0.00
ATOM   1671  N   ASP   101      30.665   7.756  57.379  1.00  0.00
ATOM   1672  H   ASP   101      30.074   8.538  57.623  1.00  0.00
ATOM   1673  CA  ASP   101      30.123   6.410  57.517  1.00  0.00
ATOM   1674  HA  ASP   101      30.733   5.705  56.953  1.00  0.00
ATOM   1675  CB  ASP   101      30.120   5.985  58.992  1.00  0.00
ATOM   1676 2HB  ASP   101      29.692   4.985  59.057  1.00  0.00
ATOM   1677 3HB  ASP   101      31.159   5.957  59.322  1.00  0.00
ATOM   1678  CG  ASP   101      29.333   6.931  59.880  1.00  0.00
ATOM   1679  OD1 ASP   101      28.615   7.807  59.352  1.00  0.00
ATOM   1680  OD2 ASP   101      29.425   6.788  61.120  1.00  0.00
ATOM   1681  C   ASP   101      28.725   6.243  56.930  1.00  0.00
ATOM   1682  O   ASP   101      28.104   5.187  57.070  1.00  0.00
ATOM   1683  N   GLY   102      28.240   7.285  56.269  1.00  0.00
ATOM   1684  H   GLY   102      28.775   8.137  56.175  1.00  0.00
ATOM   1685  CA  GLY   102      26.920   7.229  55.659  1.00  0.00
ATOM   1686 2HA  GLY   102      26.822   8.120  55.038  1.00  0.00
ATOM   1687 3HA  GLY   102      26.903   6.342  55.026  1.00  0.00
ATOM   1688  C   GLY   102      25.748   7.169  56.626  1.00  0.00
ATOM   1689  O   GLY   102      24.601   7.057  56.205  1.00  0.00
ATOM   1690  N   VAL   103      26.016   7.246  57.922  1.00  0.00
ATOM   1691  H   VAL   103      26.964   7.303  58.265  1.00  0.00
ATOM   1692  CA  VAL   103      24.930   7.183  58.897  1.00  0.00
ATOM   1693  HA  VAL   103      24.321   6.298  58.714  1.00  0.00
ATOM   1694  CB  VAL   103      25.479   7.116  60.341  1.00  0.00
ATOM   1695  HB  VAL   103      26.216   7.908  60.477  1.00  0.00
ATOM   1696  CG1 VAL   103      24.348   7.294  61.354  1.00  0.00
ATOM   1697 1HG1 VAL   103      23.611   6.502  61.219  1.00  0.00
ATOM   1698 2HG1 VAL   103      24.753   7.244  62.365  1.00  0.00
ATOM   1699 3HG1 VAL   103      23.872   8.263  61.202  1.00  0.00
ATOM   1700  CG2 VAL   103      26.147   5.771  60.568  1.00  0.00
ATOM   1701 1HG2 VAL   103      26.968   5.649  59.862  1.00  0.00
ATOM   1702 2HG2 VAL   103      26.534   5.724  61.586  1.00  0.00
ATOM   1703 3HG2 VAL   103      25.419   4.973  60.419  1.00  0.00
ATOM   1704  C   VAL   103      23.959   8.355  58.791  1.00  0.00
ATOM   1705  O   VAL   103      24.366   9.500  58.587  1.00  0.00
ATOM   1706  N   LEU   104      22.669   8.044  58.898  1.00  0.00
ATOM   1707  H   LEU   104      22.411   7.077  59.037  1.00  0.00
ATOM   1708  CA  LEU   104      21.607   9.046  58.866  1.00  0.00
ATOM   1709  HA  LEU   104      21.778   9.749  58.051  1.00  0.00
ATOM   1710  CB  LEU   104      20.254   8.360  58.646  1.00  0.00
ATOM   1711 2HB  LEU   104      20.344   7.919  57.653  1.00  0.00
ATOM   1712 3HB  LEU   104      20.185   7.567  59.391  1.00  0.00
ATOM   1713  CG  LEU   104      18.995   9.225  58.706  1.00  0.00
ATOM   1714  HG  LEU   104      18.965   9.756  59.657  1.00  0.00
ATOM   1715  CD1 LEU   104      19.011  10.234  57.561  1.00  0.00
ATOM   1716 1HD1 LEU   104      19.040   9.704  56.609  1.00  0.00
ATOM   1717 2HD1 LEU   104      18.113  10.849  57.606  1.00  0.00
ATOM   1718 3HD1 LEU   104      19.892  10.870  57.649  1.00  0.00
ATOM   1719  CD2 LEU   104      17.755   8.320  58.624  1.00  0.00
ATOM   1720 1HD2 LEU   104      17.758   7.621  59.461  1.00  0.00
ATOM   1721 2HD2 LEU   104      16.854   8.932  58.666  1.00  0.00
ATOM   1722 3HD2 LEU   104      17.772   7.764  57.687  1.00  0.00
ATOM   1723  C   LEU   104      21.649   9.693  60.253  1.00  0.00
ATOM   1724  O   LEU   104      21.089   9.159  61.212  1.00  0.00
ATOM   1725  N   CYS   105      22.308  10.844  60.346  1.00  0.00
ATOM   1726  H   CYS   105      22.746  11.234  59.524  1.00  0.00
ATOM   1727  CA  CYS   105      22.489  11.536  61.622  1.00  0.00
ATOM   1728  HA  CYS   105      22.407  10.832  62.451  1.00  0.00
ATOM   1729  CB  CYS   105      23.877  12.174  61.658  1.00  0.00
ATOM   1730 2HB  CYS   105      24.053  12.649  62.623  1.00  0.00
ATOM   1731 3HB  CYS   105      24.646  11.423  61.477  1.00  0.00
ATOM   1732  SG  CYS   105      24.131  13.463  60.411  1.00  0.00
ATOM   1733  HG  CYS   105      25.384  13.746  60.757  1.00  0.00
ATOM   1734  C   CYS   105      21.456  12.599  61.970  1.00  0.00
ATOM   1735  O   CYS   105      21.361  13.019  63.120  1.00  0.00
ATOM   1736  N   ASP   106      20.694  13.046  60.983  1.00  0.00
ATOM   1737  H   ASP   106      20.799  12.684  60.046  1.00  0.00
ATOM   1738  CA  ASP   106      19.680  14.067  61.221  1.00  0.00
ATOM   1739  HA  ASP   106      19.186  13.882  62.175  1.00  0.00
ATOM   1740  CB  ASP   106      20.321  15.462  61.263  1.00  0.00
ATOM   1741 2HB  ASP   106      21.046  15.511  60.450  1.00  0.00
ATOM   1742 3HB  ASP   106      19.535  16.198  61.093  1.00  0.00
ATOM   1743  CG  ASP   106      21.020  15.762  62.586  1.00  0.00
ATOM   1744  OD1 ASP   106      20.343  15.824  63.640  1.00  0.00
ATOM   1745  OD2 ASP   106      22.252  15.944  62.570  1.00  0.00
ATOM   1746  C   ASP   106      18.637  14.058  60.111  1.00  0.00
ATOM   1747  O   ASP   106      18.889  13.564  59.013  1.00  0.00
ATOM   1748  N   ILE   107      17.465  14.602  60.417  1.00  0.00
ATOM   1749  H   ILE   107      17.321  14.967  61.348  1.00  0.00
ATOM   1750  CA  ILE   107      16.386  14.741  59.445  1.00  0.00
ATOM   1751  HA  ILE   107      16.808  14.708  58.440  1.00  0.00
ATOM   1752  CB  ILE   107      15.304  13.656  59.582  1.00  0.00
ATOM   1753  HB  ILE   107      14.933  13.635  60.607  1.00  0.00
ATOM   1754  CG2 ILE   107      14.150  13.976  58.628  1.00  0.00
ATOM   1755 1HG2 ILE   107      14.520  13.997  57.603  1.00  0.00
ATOM   1756 2HG2 ILE   107      13.379  13.211  58.720  1.00  0.00
ATOM   1757 3HG2 ILE   107      13.728  14.949  58.881  1.00  0.00
ATOM   1758  CG1 ILE   107      15.894  12.276  59.273  1.00  0.00
ATOM   1759 2HG1 ILE   107      16.313  12.323  58.268  1.00  0.00
ATOM   1760 3HG1 ILE   107      16.694  12.099  59.992  1.00  0.00
ATOM   1761  CD1 ILE   107      14.886  11.142  59.349  1.00  0.00
ATOM   1762 1HD1 ILE   107      14.086  11.318  58.630  1.00  0.00
ATOM   1763 2HD1 ILE   107      15.381  10.199  59.118  1.00  0.00
ATOM   1764 3HD1 ILE   107      14.467  11.095  60.354  1.00  0.00
ATOM   1765  C   ILE   107      15.764  16.091  59.776  1.00  0.00
ATOM   1766  O   ILE   107      14.973  16.205  60.706  1.00  0.00
ATOM   1767  N   LEU   108      16.131  17.116  59.018  1.00  0.00
ATOM   1768  H   LEU   108      16.828  17.004  58.296  1.00  0.00
ATOM   1769  CA  LEU   108      15.628  18.452  59.288  1.00  0.00
ATOM   1770  HA  LEU   108      15.917  18.765  60.291  1.00  0.00
ATOM   1771  CB  LEU   108      16.213  19.444  58.277  1.00  0.00
ATOM   1772 2HB  LEU   108      16.106  18.933  57.320  1.00  0.00
ATOM   1773 3HB  LEU   108      15.570  20.324  58.293  1.00  0.00
ATOM   1774  CG  LEU   108      17.673  19.875  58.466  1.00  0.00
ATOM   1775  HG  LEU   108      17.757  20.415  59.409  1.00  0.00
ATOM   1776  CD1 LEU   108      18.599  18.681  58.486  1.00  0.00
ATOM   1777 1HD1 LEU   108      18.516  18.141  57.543  1.00  0.00
ATOM   1778 2HD1 LEU   108      19.626  19.019  58.621  1.00  0.00
ATOM   1779 3HD1 LEU   108      18.323  18.020  59.308  1.00  0.00
ATOM   1780  CD2 LEU   108      18.052  20.822  57.343  1.00  0.00
ATOM   1781 1HD2 LEU   108      17.402  21.697  57.370  1.00  0.00
ATOM   1782 2HD2 LEU   108      19.089  21.136  57.466  1.00  0.00
ATOM   1783 3HD2 LEU   108      17.938  20.315  56.385  1.00  0.00
ATOM   1784  C   LEU   108      14.107  18.592  59.340  1.00  0.00
ATOM   1785  O   LEU   108      13.593  19.382  60.125  1.00  0.00
ATOM   1786  N   THR   109      13.388  17.827  58.521  1.00  0.00
ATOM   1787  H   THR   109      13.843  17.210  57.864  1.00  0.00
ATOM   1788  CA  THR   109      11.927  17.914  58.494  1.00  0.00
ATOM   1789  HA  THR   109      11.612  18.954  58.584  1.00  0.00
ATOM   1790  CB  THR   109      11.357  17.339  57.183  1.00  0.00
ATOM   1791  HB  THR   109      10.268  17.342  57.237  1.00  0.00
ATOM   1792  CG2 THR   109      11.806  18.174  56.002  1.00  0.00
ATOM   1793 1HG2 THR   109      12.895  18.171  55.947  1.00  0.00
ATOM   1794 2HG2 THR   109      11.395  17.755  55.083  1.00  0.00
ATOM   1795 3HG2 THR   109      11.452  19.198  56.124  1.00  0.00
ATOM   1796  OG1 THR   109      11.804  15.990  57.014  1.00  0.00
ATOM   1797 1HG  THR   109      11.447  15.635  56.197  1.00  0.00
ATOM   1798  C   THR   109      11.225  17.229  59.668  1.00  0.00
ATOM   1799  O   THR   109      10.016  17.375  59.845  1.00  0.00
ATOM   1800  N   ASN   110      11.976  16.471  60.456  1.00  0.00
ATOM   1801  H   ASN   110      12.953  16.327  60.245  1.00  0.00
ATOM   1802  CA  ASN   110      11.413  15.797  61.625  1.00  0.00
ATOM   1803  HA  ASN   110      10.778  16.493  62.173  1.00  0.00
ATOM   1804  CB  ASN   110      10.571  14.583  61.218  1.00  0.00
ATOM   1805 2HB  ASN   110       9.773  14.921  60.557  1.00  0.00
ATOM   1806 3HB  ASN   110      11.203  13.870  60.689  1.00  0.00
ATOM   1807  CG  ASN   110       9.946  13.883  62.418  1.00  0.00
ATOM   1808  OD1 ASN   110       9.345  12.821  62.291  1.00  0.00
ATOM   1809  ND2 ASN   110      10.083  14.489  63.589  1.00  0.00
ATOM   1810 1HD2 ASN   110       9.689  14.071  64.420  1.00  0.00
ATOM   1811 2HD2 ASN   110      10.581  15.366  63.645  1.00  0.00
ATOM   1812  C   ASN   110      12.546  15.357  62.545  1.00  0.00
ATOM   1813  O   ASN   110      12.979  14.205  62.516  1.00  0.00
ATOM   1814  N   PRO   111      13.040  16.281  63.384  1.00  0.00
ATOM   1815  CD  PRO   111      12.571  17.670  63.547  1.00  0.00
ATOM   1816 2HD  PRO   111      11.483  17.705  63.493  1.00  0.00
ATOM   1817 3HD  PRO   111      12.994  18.300  62.764  1.00  0.00
ATOM   1818  CG  PRO   111      13.097  18.027  64.924  1.00  0.00
ATOM   1819 2HG  PRO   111      12.452  17.637  65.711  1.00  0.00
ATOM   1820 3HG  PRO   111      13.203  19.105  65.043  1.00  0.00
ATOM   1821  CB  PRO   111      14.441  17.352  64.931  1.00  0.00
ATOM   1822 2HB  PRO   111      14.856  17.223  65.931  1.00  0.00
ATOM   1823 3HB  PRO   111      15.157  17.888  64.308  1.00  0.00
ATOM   1824  CA  PRO   111      14.133  15.984  64.314  1.00  0.00
ATOM   1825  HA  PRO   111      14.978  15.655  63.709  1.00  0.00
ATOM   1826  C   PRO   111      13.814  14.919  65.367  1.00  0.00
ATOM   1827  O   PRO   111      14.702  14.496  66.107  1.00  0.00
ATOM   1828  N   THR   112      12.558  14.485  65.440  1.00  0.00
ATOM   1829  H   THR   112      11.844  14.858  64.831  1.00  0.00
ATOM   1830  CA  THR   112      12.173  13.461  66.415  1.00  0.00
ATOM   1831  HA  THR   112      12.963  13.345  67.157  1.00  0.00
ATOM   1832  CB  THR   112      10.857  13.826  67.146  1.00  0.00
ATOM   1833  HB  THR   112      10.661  13.078  67.914  1.00  0.00
ATOM   1834  CG2 THR   112      10.964  15.198  67.792  1.00  0.00
ATOM   1835 1HG2 THR   112      11.160  15.947  67.025  1.00  0.00
ATOM   1836 2HG2 THR   112      10.029  15.435  68.300  1.00  0.00
ATOM   1837 3HG2 THR   112      11.780  15.197  68.515  1.00  0.00
ATOM   1838  OG1 THR   112       9.769  13.824  66.209  1.00  0.00
ATOM   1839 1HG  THR   112       8.955  14.050  66.664  1.00  0.00
ATOM   1840  C   THR   112      11.963  12.092  65.770  1.00  0.00
ATOM   1841  O   THR   112      11.484  11.167  66.420  1.00  0.00
ATOM   1842  N   SER   113      12.317  11.956  64.498  1.00  0.00
ATOM   1843  H   SER   113      12.679  12.735  63.967  1.00  0.00
ATOM   1844  CA  SER   113      12.118  10.679  63.809  1.00  0.00
ATOM   1845  HA  SER   113      11.076  10.371  63.894  1.00  0.00
ATOM   1846  CB  SER   113      12.468  10.813  62.327  1.00  0.00
ATOM   1847 2HB  SER   113      11.800  11.542  61.869  1.00  0.00
ATOM   1848 3HB  SER   113      13.498  11.157  62.236  1.00  0.00
ATOM   1849  OG  SER   113      12.327   9.564  61.668  1.00  0.00
ATOM   1850  HG  SER   113      12.550   9.665  60.740  1.00  0.00
ATOM   1851  C   SER   113      12.903   9.503  64.396  1.00  0.00
ATOM   1852  O   SER   113      14.072   9.631  64.756  1.00  0.00
ATOM   1853  N   ALA   114      12.242   8.352  64.476  1.00  0.00
ATOM   1854  H   ALA   114      11.271   8.315  64.199  1.00  0.00
ATOM   1855  CA  ALA   114      12.859   7.138  64.991  1.00  0.00
ATOM   1856  HA  ALA   114      13.369   7.359  65.929  1.00  0.00
ATOM   1857  CB  ALA   114      11.784   6.091  65.256  1.00  0.00
ATOM   1858 1HB  ALA   114      11.271   5.852  64.324  1.00  0.00
ATOM   1859 2HB  ALA   114      12.246   5.189  65.657  1.00  0.00
ATOM   1860 3HB  ALA   114      11.065   6.482  65.976  1.00  0.00
ATOM   1861  C   ALA   114      13.903   6.578  64.014  1.00  0.00
ATOM   1862  O   ALA   114      14.677   5.686  64.365  1.00  0.00
ATOM   1863  N   GLN   115      13.923   7.097  62.789  1.00  0.00
ATOM   1864  H   GLN   115      13.255   7.806  62.522  1.00  0.00
ATOM   1865  CA  GLN   115      14.877   6.624  61.779  1.00  0.00
ATOM   1866  HA  GLN   115      14.954   5.537  61.819  1.00  0.00
ATOM   1867  CB  GLN   115      14.404   7.031  60.377  1.00  0.00
ATOM   1868 2HB  GLN   115      14.218   8.105  60.397  1.00  0.00
ATOM   1869 3HB  GLN   115      15.219   6.816  59.686  1.00  0.00
ATOM   1870  CG  GLN   115      13.143   6.306  59.917  1.00  0.00
ATOM   1871 2HG  GLN   115      12.374   6.398  60.684  1.00  0.00
ATOM   1872 3HG  GLN   115      12.797   6.779  58.998  1.00  0.00
ATOM   1873  CD  GLN   115      13.383   4.825  59.643  1.00  0.00
ATOM   1874  OE1 GLN   115      14.281   4.204  60.225  1.00  0.00
ATOM   1875  NE2 GLN   115      12.569   4.249  58.766  1.00  0.00
ATOM   1876 1HE2 GLN   115      12.681   3.270  58.545  1.00  0.00
ATOM   1877 2HE2 GLN   115      11.842   4.793  58.324  1.00  0.00
ATOM   1878  C   GLN   115      16.293   7.155  62.006  1.00  0.00
ATOM   1879  O   GLN   115      17.273   6.527  61.601  1.00  0.00
ATOM   1880  N   ILE   116      16.393   8.314  62.649  1.00  0.00
ATOM   1881  H   ILE   116      15.558   8.808  62.930  1.00  0.00
ATOM   1882  CA  ILE   116      17.686   8.938  62.909  1.00  0.00
ATOM   1883  HA  ILE   116      18.235   9.122  61.985  1.00  0.00
ATOM   1884  CB  ILE   116      17.500  10.268  63.670  1.00  0.00
ATOM   1885  HB  ILE   116      16.883  10.092  64.551  1.00  0.00
ATOM   1886  CG2 ILE   116      18.857  10.824  64.101  1.00  0.00
ATOM   1887 1HG2 ILE   116      19.474  11.001  63.220  1.00  0.00
ATOM   1888 2HG2 ILE   116      18.712  11.762  64.637  1.00  0.00
ATOM   1889 3HG2 ILE   116      19.354  10.106  64.754  1.00  0.00
ATOM   1890  CG1 ILE   116      16.736  11.254  62.776  1.00  0.00
ATOM   1891 2HG1 ILE   116      17.412  11.538  61.969  1.00  0.00
ATOM   1892 3HG1 ILE   116      15.886  10.712  62.363  1.00  0.00
ATOM   1893  CD1 ILE   116      16.245  12.498  63.483  1.00  0.00
ATOM   1894 1HD1 ILE   116      17.095  13.041  63.896  1.00  0.00
ATOM   1895 2HD1 ILE   116      15.717  13.135  62.774  1.00  0.00
ATOM   1896 3HD1 ILE   116      15.569  12.215  64.290  1.00  0.00
ATOM   1897  C   ILE   116      18.621   8.021  63.686  1.00  0.00
ATOM   1898  O   ILE   116      18.274   7.521  64.755  1.00  0.00
ATOM   1899  N   GLY   117      19.808   7.801  63.128  1.00  0.00
ATOM   1900  H   GLY   117      20.049   8.233  62.248  1.00  0.00
ATOM   1901  CA  GLY   117      20.787   6.939  63.762  1.00  0.00
ATOM   1902 2HA  GLY   117      21.761   7.131  63.313  1.00  0.00
ATOM   1903 3HA  GLY   117      20.824   7.179  64.825  1.00  0.00
ATOM   1904  C   GLY   117      20.450   5.469  63.599  1.00  0.00
ATOM   1905  O   GLY   117      21.159   4.608  64.123  1.00  0.00
ATOM   1906  N   ARG   118      19.390   5.174  62.850  1.00  0.00
ATOM   1907  H   ARG   118      18.843   5.916  62.437  1.00  0.00
ATOM   1908  CA  ARG   118      18.946   3.791  62.652  1.00  0.00
ATOM   1909  HA  ARG   118      19.575   3.103  63.217  1.00  0.00
ATOM   1910  CB  ARG   118      17.499   3.653  63.149  1.00  0.00
ATOM   1911 2HB  ARG   118      17.484   4.059  64.160  1.00  0.00
ATOM   1912 3HB  ARG   118      16.892   4.281  62.497  1.00  0.00
ATOM   1913  CG  ARG   118      16.932   2.236  63.162  1.00  0.00
ATOM   1914 2HG  ARG   118      15.858   2.303  63.334  1.00  0.00
ATOM   1915 3HG  ARG   118      17.116   1.789  62.185  1.00  0.00
ATOM   1916  CD  ARG   118      17.570   1.367  64.249  1.00  0.00
ATOM   1917 2HD  ARG   118      18.636   1.276  64.041  1.00  0.00
ATOM   1918 3HD  ARG   118      17.428   1.855  65.213  1.00  0.00
ATOM   1919  NE  ARG   118      16.988   0.023  64.313  1.00  0.00
ATOM   1920  HE  ARG   118      16.243  -0.195  63.667  1.00  0.00
ATOM   1921  CZ  ARG   118      17.386  -0.920  65.166  1.00  0.00
ATOM   1922  NH1 ARG   118      18.368  -0.665  66.024  1.00  0.00
ATOM   1923 1HH1 ARG   118      18.809   0.243  66.026  1.00  0.00
ATOM   1924 2HH1 ARG   118      18.669  -1.381  66.670  1.00  0.00
ATOM   1925  NH2 ARG   118      16.806  -2.115  65.168  1.00  0.00
ATOM   1926 1HH2 ARG   118      16.058  -2.311  64.518  1.00  0.00
ATOM   1927 2HH2 ARG   118      17.116  -2.822  65.819  1.00  0.00
ATOM   1928  C   ARG   118      19.050   3.332  61.192  1.00  0.00
ATOM   1929  O   ARG   118      18.617   2.238  60.841  1.00  0.00
ATOM   1930  N   GLN   119      19.622   4.173  60.341  1.00  0.00
ATOM   1931  H   GLN   119      19.946   5.080  60.646  1.00  0.00
ATOM   1932  CA  GLN   119      19.784   3.818  58.936  1.00  0.00
ATOM   1933  HA  GLN   119      19.707   2.737  58.820  1.00  0.00
ATOM   1934  CB  GLN   119      18.700   4.482  58.078  1.00  0.00
ATOM   1935 2HB  GLN   119      18.845   5.559  58.165  1.00  0.00
ATOM   1936 3HB  GLN   119      18.880   4.174  57.048  1.00  0.00
ATOM   1937  CG  GLN   119      17.259   4.126  58.474  1.00  0.00
ATOM   1938 2HG  GLN   119      17.167   4.287  59.548  1.00  0.00
ATOM   1939 3HG  GLN   119      16.576   4.792  57.947  1.00  0.00
ATOM   1940  CD  GLN   119      16.871   2.685  58.162  1.00  0.00
ATOM   1941  OE1 GLN   119      17.590   1.963  57.465  1.00  0.00
ATOM   1942  NE2 GLN   119      15.715   2.266  58.667  1.00  0.00
ATOM   1943 1HE2 GLN   119      15.405   1.320  58.494  1.00  0.00
ATOM   1944 2HE2 GLN   119      15.152   2.895  59.221  1.00  0.00
ATOM   1945  C   GLN   119      21.161   4.280  58.489  1.00  0.00
ATOM   1946  O   GLN   119      21.750   5.179  59.092  1.00  0.00
ATOM   1947  N   LYS   120      21.669   3.656  57.431  1.00  0.00
ATOM   1948  H   LYS   120      21.143   2.922  56.979  1.00  0.00
ATOM   1949  CA  LYS   120      22.985   3.986  56.904  1.00  0.00
ATOM   1950  HA  LYS   120      23.279   4.986  57.221  1.00  0.00
ATOM   1951  CB  LYS   120      24.014   2.982  57.433  1.00  0.00
ATOM   1952 2HB  LYS   120      23.987   3.046  58.521  1.00  0.00
ATOM   1953 3HB  LYS   120      23.681   1.993  57.119  1.00  0.00
ATOM   1954  CG  LYS   120      25.431   3.215  56.948  1.00  0.00
ATOM   1955 2HG  LYS   120      25.418   3.291  55.861  1.00  0.00
ATOM   1956 3HG  LYS   120      25.794   4.151  57.373  1.00  0.00
ATOM   1957  CD  LYS   120      26.353   2.075  57.367  1.00  0.00
ATOM   1958 2HD  LYS   120      25.975   1.150  56.933  1.00  0.00
ATOM   1959 3HD  LYS   120      27.350   2.278  56.976  1.00  0.00
ATOM   1960  CE  LYS   120      26.421   1.934  58.883  1.00  0.00
ATOM   1961 2HE  LYS   120      26.756   2.882  59.304  1.00  0.00
ATOM   1962 3HE  LYS   120      25.422   1.706  59.254  1.00  0.00
ATOM   1963  NZ  LYS   120      27.364   0.847  59.290  1.00  0.00
ATOM   1964 1HZ  LYS   120      28.290   1.059  58.947  1.00  0.00
ATOM   1965 2HZ  LYS   120      27.386   0.780  60.298  1.00  0.00
ATOM   1966 3HZ  LYS   120      27.053  -0.032  58.901  1.00  0.00
ATOM   1967  C   LYS   120      22.984   3.956  55.378  1.00  0.00
ATOM   1968  O   LYS   120      22.555   2.978  54.772  1.00  0.00
ATOM   1969  N   LEU   121      23.444   5.040  54.765  1.00  0.00
ATOM   1970  H   LEU   121      23.760   5.834  55.303  1.00  0.00
ATOM   1971  CA  LEU   121      23.530   5.112  53.315  1.00  0.00
ATOM   1972  HA  LEU   121      22.636   4.679  52.865  1.00  0.00
ATOM   1973  CB  LEU   121      23.643   6.573  52.870  1.00  0.00
ATOM   1974 2HB  LEU   121      22.743   7.043  53.267  1.00  0.00
ATOM   1975 3HB  LEU   121      24.518   6.975  53.381  1.00  0.00
ATOM   1976  CG  LEU   121      23.751   6.863  51.371  1.00  0.00
ATOM   1977  HG  LEU   121      24.630   6.363  50.966  1.00  0.00
ATOM   1978  CD1 LEU   121      22.503   6.348  50.664  1.00  0.00
ATOM   1979 1HD1 LEU   121      21.623   6.848  51.069  1.00  0.00
ATOM   1980 2HD1 LEU   121      22.579   6.554  49.596  1.00  0.00
ATOM   1981 3HD1 LEU   121      22.413   5.273  50.821  1.00  0.00
ATOM   1982  CD2 LEU   121      23.906   8.361  51.145  1.00  0.00
ATOM   1983 1HD2 LEU   121      24.808   8.713  51.646  1.00  0.00
ATOM   1984 2HD2 LEU   121      23.982   8.562  50.076  1.00  0.00
ATOM   1985 3HD2 LEU   121      23.039   8.882  51.551  1.00  0.00
ATOM   1986  C   LEU   121      24.801   4.342  52.946  1.00  0.00
ATOM   1987  O   LEU   121      25.809   4.433  53.651  1.00  0.00
ATOM   1988  N   LYS   122      24.759   3.582  51.857  1.00  0.00
ATOM   1989  H   LYS   122      23.914   3.510  51.309  1.00  0.00
ATOM   1990  CA  LYS   122      25.924   2.807  51.438  1.00  0.00
ATOM   1991  HA  LYS   122      26.213   2.111  52.225  1.00  0.00
ATOM   1992  CB  LYS   122      25.594   2.007  50.174  1.00  0.00
ATOM   1993 2HB  LYS   122      24.704   1.417  50.395  1.00  0.00
ATOM   1994 3HB  LYS   122      25.365   2.730  49.391  1.00  0.00
ATOM   1995  CG  LYS   122      26.712   1.083  49.701  1.00  0.00
ATOM   1996 2HG  LYS   122      26.427   0.664  48.736  1.00  0.00
ATOM   1997 3HG  LYS   122      27.621   1.673  49.586  1.00  0.00
ATOM   1998  CD  LYS   122      26.961  -0.041  50.686  1.00  0.00
ATOM   1999 2HD  LYS   122      27.379   0.385  51.598  1.00  0.00
ATOM   2000 3HD  LYS   122      26.008  -0.519  50.913  1.00  0.00
ATOM   2001  CE  LYS   122      27.924  -1.073  50.121  1.00  0.00
ATOM   2002 2HE  LYS   122      27.506  -1.462  49.192  1.00  0.00
ATOM   2003 3HE  LYS   122      28.874  -0.581  49.914  1.00  0.00
ATOM   2004  NZ  LYS   122      28.145  -2.196  51.074  1.00  0.00
ATOM   2005 1HZ  LYS   122      27.265  -2.653  51.266  1.00  0.00
ATOM   2006 2HZ  LYS   122      28.788  -2.861  50.668  1.00  0.00
ATOM   2007 3HZ  LYS   122      28.532  -1.836  51.935  1.00  0.00
ATOM   2008  C   LYS   122      27.136   3.689  51.159  1.00  0.00
ATOM   2009  O   LYS   122      27.027   4.707  50.469  1.00  0.00
ATOM   2010  N   THR   123      28.289   3.297  51.699  1.00  0.00
ATOM   2011  H   THR   123      28.323   2.452  52.251  1.00  0.00
ATOM   2012  CA  THR   123      29.534   4.023  51.468  1.00  0.00
ATOM   2013  HA  THR   123      29.346   4.879  50.820  1.00  0.00
ATOM   2014  CB  THR   123      30.193   4.525  52.771  1.00  0.00
ATOM   2015  HB  THR   123      31.127   5.027  52.517  1.00  0.00
ATOM   2016  CG2 THR   123      29.280   5.495  53.514  1.00  0.00
ATOM   2017 1HG2 THR   123      28.346   4.993  53.768  1.00  0.00
ATOM   2018 2HG2 THR   123      29.772   5.831  54.427  1.00  0.00
ATOM   2019 3HG2 THR   123      29.069   6.355  52.878  1.00  0.00
ATOM   2020  OG1 THR   123      30.499   3.404  53.608  1.00  0.00
ATOM   2021 1HG  THR   123      30.909   3.713  54.419  1.00  0.00
ATOM   2022  C   THR   123      30.509   3.042  50.834  1.00  0.00
ATOM   2023  O   THR   123      30.406   1.835  51.054  1.00  0.00
ATOM   2024  N   TYR   124      31.452   3.561  50.053  1.00  0.00
ATOM   2025  H   TYR   124      31.474   4.556  49.879  1.00  0.00
ATOM   2026  CA  TYR   124      32.467   2.725  49.420  1.00  0.00
ATOM   2027  HA  TYR   124      32.417   1.716  49.830  1.00  0.00
ATOM   2028  CB  TYR   124      32.248   2.650  47.905  1.00  0.00
ATOM   2029 2HB  TYR   124      32.114   3.667  47.537  1.00  0.00
ATOM   2030 3HB  TYR   124      33.153   2.223  47.471  1.00  0.00
ATOM   2031  CG  TYR   124      31.057   1.811  47.510  1.00  0.00
ATOM   2032  CD1 TYR   124      31.070   0.425  47.680  1.00  0.00
ATOM   2033  HD1 TYR   124      31.958  -0.048  48.100  1.00  0.00
ATOM   2034  CE1 TYR   124      29.968  -0.353  47.321  1.00  0.00
ATOM   2035  HE1 TYR   124      29.991  -1.435  47.447  1.00  0.00
ATOM   2036  CZ  TYR   124      28.843   0.260  46.791  1.00  0.00
ATOM   2037  OH  TYR   124      27.746  -0.495  46.444  1.00  0.00
ATOM   2038  HH  TYR   124      27.868  -1.433  46.611  1.00  0.00
ATOM   2039  CE2 TYR   124      28.810   1.631  46.617  1.00  0.00
ATOM   2040  HE2 TYR   124      27.925   2.112  46.201  1.00  0.00
ATOM   2041  CD2 TYR   124      29.916   2.399  46.977  1.00  0.00
ATOM   2042  HD2 TYR   124      29.896   3.480  46.842  1.00  0.00
ATOM   2043  C   TYR   124      33.847   3.300  49.693  1.00  0.00
ATOM   2044  O   TYR   124      34.020   4.517  49.718  1.00  0.00
ATOM   2045  N   PRO   125      34.843   2.431  49.917  1.00  0.00
ATOM   2046  CD  PRO   125      34.733   0.980  50.151  1.00  0.00
ATOM   2047 2HD  PRO   125      34.755   0.448  49.200  1.00  0.00
ATOM   2048 3HD  PRO   125      33.801   0.757  50.670  1.00  0.00
ATOM   2049  CG  PRO   125      35.958   0.694  51.010  1.00  0.00
ATOM   2050 2HG  PRO   125      36.263  -0.350  50.931  1.00  0.00
ATOM   2051 3HG  PRO   125      35.775   0.940  52.056  1.00  0.00
ATOM   2052  CB  PRO   125      36.982   1.608  50.418  1.00  0.00
ATOM   2053 2HB  PRO   125      37.287   1.178  49.464  1.00  0.00
ATOM   2054 3HB  PRO   125      37.865   1.810  51.024  1.00  0.00
ATOM   2055  CA  PRO   125      36.206   2.903  50.180  1.00  0.00
ATOM   2056  HA  PRO   125      36.198   3.566  51.046  1.00  0.00
ATOM   2057  C   PRO   125      36.734   3.662  48.963  1.00  0.00
ATOM   2058  O   PRO   125      36.407   3.328  47.821  1.00  0.00
ATOM   2059  N   VAL   126      37.542   4.684  49.209  1.00  0.00
ATOM   2060  H   VAL   126      37.789   4.916  50.160  1.00  0.00
ATOM   2061  CA  VAL   126      38.124   5.472  48.134  1.00  0.00
ATOM   2062  HA  VAL   126      38.051   4.939  47.186  1.00  0.00
ATOM   2063  CB  VAL   126      37.447   6.851  47.978  1.00  0.00
ATOM   2064  HB  VAL   126      37.678   7.468  48.847  1.00  0.00
ATOM   2065  CG1 VAL   126      37.963   7.537  46.716  1.00  0.00
ATOM   2066 1HG1 VAL   126      37.732   6.921  45.847  1.00  0.00
ATOM   2067 2HG1 VAL   126      37.483   8.510  46.609  1.00  0.00
ATOM   2068 3HG1 VAL   126      39.042   7.671  46.790  1.00  0.00
ATOM   2069  CG2 VAL   126      35.949   6.697  47.926  1.00  0.00
ATOM   2070 1HG2 VAL   126      35.599   6.232  48.847  1.00  0.00
ATOM   2071 2HG2 VAL   126      35.486   7.678  47.816  1.00  0.00
ATOM   2072 3HG2 VAL   126      35.677   6.070  47.077  1.00  0.00
ATOM   2073  C   VAL   126      39.577   5.712  48.486  1.00  0.00
ATOM   2074  O   VAL   126      39.889   6.091  49.612  1.00  0.00
ATOM   2075  N   GLN   127      40.464   5.490  47.527  1.00  0.00
ATOM   2076  H   GLN   127      40.170   5.162  46.618  1.00  0.00
ATOM   2077  CA  GLN   127      41.883   5.697  47.759  1.00  0.00
ATOM   2078  HA  GLN   127      42.026   6.332  48.633  1.00  0.00
ATOM   2079  CB  GLN   127      42.584   4.361  48.006  1.00  0.00
ATOM   2080 2HB  GLN   127      41.995   3.813  48.741  1.00  0.00
ATOM   2081 3HB  GLN   127      42.588   3.814  47.063  1.00  0.00
ATOM   2082  CG  GLN   127      44.006   4.511  48.509  1.00  0.00
ATOM   2083 2HG  GLN   127      44.554   5.131  47.799  1.00  0.00
ATOM   2084 3HG  GLN   127      43.994   4.999  49.484  1.00  0.00
ATOM   2085  CD  GLN   127      44.718   3.183  48.642  1.00  0.00
ATOM   2086  OE1 GLN   127      44.150   2.208  49.134  1.00  0.00
ATOM   2087  NE2 GLN   127      45.976   3.141  48.216  1.00  0.00
ATOM   2088 1HE2 GLN   127      46.499   2.280  48.281  1.00  0.00
ATOM   2089 2HE2 GLN   127      46.403   3.971  47.829  1.00  0.00
ATOM   2090  C   GLN   127      42.518   6.378  46.560  1.00  0.00
ATOM   2091  O   GLN   127      42.210   6.051  45.409  1.00  0.00
ATOM   2092  N   GLU   128      43.401   7.329  46.834  1.00  0.00
ATOM   2093  H   GLU   128      43.597   7.579  47.793  1.00  0.00
ATOM   2094  CA  GLU   128      44.103   8.040  45.779  1.00  0.00
ATOM   2095  HA  GLU   128      43.577   7.910  44.833  1.00  0.00
ATOM   2096  CB  GLU   128      44.177   9.534  46.095  1.00  0.00
ATOM   2097 2HB  GLU   128      44.648   9.634  47.073  1.00  0.00
ATOM   2098 3HB  GLU   128      44.812   9.993  45.337  1.00  0.00
ATOM   2099  CG  GLU   128      42.827  10.227  46.111  1.00  0.00
ATOM   2100 2HG  GLU   128      42.314  10.015  45.173  1.00  0.00
ATOM   2101 3HG  GLU   128      42.256   9.808  46.940  1.00  0.00
ATOM   2102  CD  GLU   128      42.950  11.723  46.290  1.00  0.00
ATOM   2103  OE1 GLU   128      43.150  12.169  47.438  1.00  0.00
ATOM   2104  OE2 GLU   128      42.862  12.449  45.276  1.00  0.00
ATOM   2105  C   GLU   128      45.508   7.471  45.666  1.00  0.00
ATOM   2106  O   GLU   128      46.188   7.277  46.673  1.00  0.00
ATOM   2107  N   ALA   129      45.932   7.192  44.442  1.00  0.00
ATOM   2108  H   ALA   129      45.321   7.329  43.650  1.00  0.00
ATOM   2109  CA  ALA   129      47.265   6.657  44.201  1.00  0.00
ATOM   2110  HA  ALA   129      47.983   7.060  44.915  1.00  0.00
ATOM   2111  CB  ALA   129      47.259   5.133  44.322  1.00  0.00
ATOM   2112 1HB  ALA   129      46.552   4.714  43.606  1.00  0.00
ATOM   2113 2HB  ALA   129      48.257   4.748  44.114  1.00  0.00
ATOM   2114 3HB  ALA   129      46.964   4.849  45.332  1.00  0.00
ATOM   2115  C   ALA   129      47.721   7.075  42.811  1.00  0.00
ATOM   2116  O   ALA   129      46.990   6.920  41.833  1.00  0.00
ATOM   2117  N   LYS   130      48.929   7.619  42.734  1.00  0.00
ATOM   2118  H   LYS   130      49.463   7.772  43.577  1.00  0.00
ATOM   2119  CA  LYS   130      49.494   8.061  41.471  1.00  0.00
ATOM   2120  HA  LYS   130      50.449   8.558  41.642  1.00  0.00
ATOM   2121  CB  LYS   130      49.726   6.858  40.553  1.00  0.00
ATOM   2122 2HB  LYS   130      48.760   6.382  40.388  1.00  0.00
ATOM   2123 3HB  LYS   130      50.110   7.238  39.606  1.00  0.00
ATOM   2124  CG  LYS   130      50.700   5.842  41.122  1.00  0.00
ATOM   2125 2HG  LYS   130      50.309   5.466  42.068  1.00  0.00
ATOM   2126 3HG  LYS   130      50.804   5.016  40.418  1.00  0.00
ATOM   2127  CD  LYS   130      52.062   6.484  41.355  1.00  0.00
ATOM   2128 2HD  LYS   130      52.400   6.918  40.414  1.00  0.00
ATOM   2129 3HD  LYS   130      51.944   7.274  42.097  1.00  0.00
ATOM   2130  CE  LYS   130      53.088   5.479  41.845  1.00  0.00
ATOM   2131 2HE  LYS   130      52.743   5.052  42.787  1.00  0.00
ATOM   2132 3HE  LYS   130      53.189   4.687  41.103  1.00  0.00
ATOM   2133  NZ  LYS   130      54.408   6.136  42.052  1.00  0.00
ATOM   2134 1HZ  LYS   130      54.315   6.870  42.740  1.00  0.00
ATOM   2135 2HZ  LYS   130      55.077   5.453  42.378  1.00  0.00
ATOM   2136 3HZ  LYS   130      54.728   6.531  41.179  1.00  0.00
ATOM   2137  C   LYS   130      48.614   9.083  40.772  1.00  0.00
ATOM   2138  O   LYS   130      48.535   9.110  39.545  1.00  0.00
ATOM   2139  N   GLY   131      47.955   9.924  41.562  1.00  0.00
ATOM   2140  H   GLY   131      48.044   9.866  42.566  1.00  0.00
ATOM   2141  CA  GLY   131      47.091  10.948  41.006  1.00  0.00
ATOM   2142 2HA  GLY   131      46.869  11.665  41.796  1.00  0.00
ATOM   2143 3HA  GLY   131      47.636  11.448  40.205  1.00  0.00
ATOM   2144  C   GLY   131      45.788  10.404  40.452  1.00  0.00
ATOM   2145  O   GLY   131      45.072  11.113  39.743  1.00  0.00
ATOM   2146  N   CYS   132      45.485   9.151  40.780  1.00  0.00
ATOM   2147  H   CYS   132      46.119   8.630  41.368  1.00  0.00
ATOM   2148  CA  CYS   132      44.268   8.487  40.314  1.00  0.00
ATOM   2149  HA  CYS   132      43.735   9.136  39.618  1.00  0.00
ATOM   2150  CB  CYS   132      44.616   7.178  39.595  1.00  0.00
ATOM   2151 2HB  CYS   132      45.144   6.505  40.270  1.00  0.00
ATOM   2152 3HB  CYS   132      43.709   6.692  39.234  1.00  0.00
ATOM   2153  SG  CYS   132      45.688   7.381  38.148  1.00  0.00
ATOM   2154  HG  CYS   132      45.745   6.090  37.835  1.00  0.00
ATOM   2155  C   CYS   132      43.352   8.177  41.492  1.00  0.00
ATOM   2156  O   CYS   132      43.814   7.858  42.584  1.00  0.00
ATOM   2157  N   VAL   133      42.048   8.265  41.261  1.00  0.00
ATOM   2158  H   VAL   133      41.708   8.529  40.347  1.00  0.00
ATOM   2159  CA  VAL   133      41.074   7.994  42.309  1.00  0.00
ATOM   2160  HA  VAL   133      41.537   8.010  43.296  1.00  0.00
ATOM   2161  CB  VAL   133      39.931   9.034  42.283  1.00  0.00
ATOM   2162  HB  VAL   133      39.449   9.011  41.306  1.00  0.00
ATOM   2163  CG1 VAL   133      38.907   8.714  43.361  1.00  0.00
ATOM   2164 1HG1 VAL   133      39.389   8.737  44.339  1.00  0.00
ATOM   2165 2HG1 VAL   133      38.106   9.453  43.333  1.00  0.00
ATOM   2166 3HG1 VAL   133      38.491   7.722  43.185  1.00  0.00
ATOM   2167  CG2 VAL   133      40.496  10.439  42.478  1.00  0.00
ATOM   2168 1HG2 VAL   133      41.201  10.662  41.677  1.00  0.00
ATOM   2169 2HG2 VAL   133      39.683  11.164  42.458  1.00  0.00
ATOM   2170 3HG2 VAL   133      41.009  10.495  43.438  1.00  0.00
ATOM   2171  C   VAL   133      40.479   6.606  42.115  1.00  0.00
ATOM   2172  O   VAL   133      39.835   6.344  41.099  1.00  0.00
ATOM   2173  N   PHE   134      40.704   5.721  43.083  1.00  0.00
ATOM   2174  H   PHE   134      41.252   5.989  43.888  1.00  0.00
ATOM   2175  CA  PHE   134      40.177   4.359  43.025  1.00  0.00
ATOM   2176  HA  PHE   134      39.783   4.172  42.026  1.00  0.00
ATOM   2177  CB  PHE   134      41.259   3.310  43.331  1.00  0.00
ATOM   2178 2HB  PHE   134      41.774   3.546  44.262  1.00  0.00
ATOM   2179 3HB  PHE   134      40.783   2.333  43.417  1.00  0.00
ATOM   2180  CG  PHE   134      42.322   3.180  42.271  1.00  0.00
ATOM   2181  CD1 PHE   134      43.375   4.089  42.203  1.00  0.00
ATOM   2182  HD1 PHE   134      43.412   4.917  42.911  1.00  0.00
ATOM   2183  CE1 PHE   134      44.381   3.947  41.236  1.00  0.00
ATOM   2184  HE1 PHE   134      45.202   4.663  41.195  1.00  0.00
ATOM   2185  CZ  PHE   134      44.332   2.888  40.325  1.00  0.00
ATOM   2186  HZ  PHE   134      45.111   2.773  39.571  1.00  0.00
ATOM   2187  CE2 PHE   134      43.281   1.977  40.384  1.00  0.00
ATOM   2188  HE2 PHE   134      43.233   1.148  39.677  1.00  0.00
ATOM   2189  CD2 PHE   134      42.283   2.128  41.356  1.00  0.00
ATOM   2190  HD2 PHE   134      41.459   1.417  41.406  1.00  0.00
ATOM   2191  C   PHE   134      39.058   4.172  44.045  1.00  0.00
ATOM   2192  O   PHE   134      39.154   4.623  45.188  1.00  0.00
ATOM   2193  N   ILE   135      37.997   3.500  43.620  1.00  0.00
ATOM   2194  H   ILE   135      37.961   3.157  42.671  1.00  0.00
ATOM   2195  CA  ILE   135      36.875   3.214  44.499  1.00  0.00
ATOM   2196  HA  ILE   135      37.052   3.643  45.485  1.00  0.00
ATOM   2197  CB  ILE   135      35.542   3.757  43.933  1.00  0.00
ATOM   2198  HB  ILE   135      35.391   3.369  42.925  1.00  0.00
ATOM   2199  CG2 ILE   135      34.386   3.312  44.828  1.00  0.00
ATOM   2200 1HG2 ILE   135      34.536   3.700  45.836  1.00  0.00
ATOM   2201 2HG2 ILE   135      33.447   3.695  44.428  1.00  0.00
ATOM   2202 3HG2 ILE   135      34.349   2.223  44.860  1.00  0.00
ATOM   2203  CG1 ILE   135      35.595   5.287  43.825  1.00  0.00
ATOM   2204 2HG1 ILE   135      35.746   5.675  44.832  1.00  0.00
ATOM   2205 3HG1 ILE   135      36.458   5.536  43.207  1.00  0.00
ATOM   2206  CD1 ILE   135      34.336   5.914  43.220  1.00  0.00
ATOM   2207 1HD1 ILE   135      33.473   5.666  43.838  1.00  0.00
ATOM   2208 2HD1 ILE   135      34.453   6.997  43.178  1.00  0.00
ATOM   2209 3HD1 ILE   135      34.185   5.526  42.213  1.00  0.00
ATOM   2210  C   ILE   135      36.746   1.707  44.630  1.00  0.00
ATOM   2211  O   ILE   135      36.818   0.980  43.633  1.00  0.00
ATOM   2212  N   TYR   136      36.575   1.224  45.854  1.00  0.00
ATOM   2213  H   TYR   136      36.547   1.819  46.669  1.00  0.00
ATOM   2214  CA  TYR   136      36.398  -0.206  46.039  1.00  0.00
ATOM   2215  HA  TYR   136      36.948  -0.742  45.266  1.00  0.00
ATOM   2216  CB  TYR   136      36.913  -0.656  47.407  1.00  0.00
ATOM   2217 2HB  TYR   136      37.965  -0.376  47.454  1.00  0.00
ATOM   2218 3HB  TYR   136      36.360  -0.117  48.176  1.00  0.00
ATOM   2219  CG  TYR   136      36.777  -2.145  47.639  1.00  0.00
ATOM   2220  CD1 TYR   136      37.520  -3.059  46.891  1.00  0.00
ATOM   2221  HD1 TYR   136      38.219  -2.684  46.143  1.00  0.00
ATOM   2222  CE1 TYR   136      37.380  -4.431  47.088  1.00  0.00
ATOM   2223  HE1 TYR   136      37.956  -5.135  46.488  1.00  0.00
ATOM   2224  CZ  TYR   136      36.487  -4.902  48.047  1.00  0.00
ATOM   2225  OH  TYR   136      36.356  -6.261  48.261  1.00  0.00
ATOM   2226  HH  TYR   136      36.926  -6.787  47.695  1.00  0.00
ATOM   2227  CE2 TYR   136      35.738  -4.014  48.801  1.00  0.00
ATOM   2228  HE2 TYR   136      35.036  -4.379  49.551  1.00  0.00
ATOM   2229  CD2 TYR   136      35.887  -2.643  48.595  1.00  0.00
ATOM   2230  HD2 TYR   136      35.303  -1.937  49.185  1.00  0.00
ATOM   2231  C   TYR   136      34.895  -0.444  45.949  1.00  0.00
ATOM   2232  O   TYR   136      34.178  -0.213  46.912  1.00  0.00
ATOM   2233  N   LEU   137      34.417  -0.878  44.786  1.00  0.00
ATOM   2234  H   LEU   137      35.026  -1.043  43.998  1.00  0.00
ATOM   2235  CA  LEU   137      32.983  -1.124  44.619  1.00  0.00
ATOM   2236  HA  LEU   137      32.417  -0.382  45.182  1.00  0.00
ATOM   2237  CB  LEU   137      32.580  -1.032  43.144  1.00  0.00
ATOM   2238 2HB  LEU   137      33.226  -0.248  42.749  1.00  0.00
ATOM   2239 3HB  LEU   137      32.847  -1.986  42.688  1.00  0.00
ATOM   2240  CG  LEU   137      31.111  -0.700  42.818  1.00  0.00
ATOM   2241  HG  LEU   137      30.994  -0.640  41.736  1.00  0.00
ATOM   2242  CD1 LEU   137      30.186  -1.769  43.367  1.00  0.00
ATOM   2243 1HD1 LEU   137      30.302  -1.829  44.449  1.00  0.00
ATOM   2244 2HD1 LEU   137      29.154  -1.516  43.126  1.00  0.00
ATOM   2245 3HD1 LEU   137      30.437  -2.731  42.921  1.00  0.00
ATOM   2246  CD2 LEU   137      30.751   0.665  43.402  1.00  0.00
ATOM   2247 1HD2 LEU   137      31.399   1.428  42.970  1.00  0.00
ATOM   2248 2HD2 LEU   137      29.712   0.897  43.170  1.00  0.00
ATOM   2249 3HD2 LEU   137      30.886   0.645  44.483  1.00  0.00
ATOM   2250  C   LEU   137      32.721  -2.517  45.153  1.00  0.00
ATOM   2251  O   LEU   137      32.604  -3.481  44.398  1.00  0.00
ATOM   2252  N   GLY   138      32.646  -2.612  46.474  1.00  0.00
ATOM   2253  H   GLY   138      32.736  -1.795  47.061  1.00  0.00
ATOM   2254  CA  GLY   138      32.432  -3.892  47.109  1.00  0.00
ATOM   2255 2HA  GLY   138      31.647  -4.424  46.572  1.00  0.00
ATOM   2256 3HA  GLY   138      33.357  -4.467  47.063  1.00  0.00
ATOM   2257  C   GLY   138      32.021  -3.737  48.554  1.00  0.00
ATOM   2258  O   GLY   138      31.919  -2.623  49.070  1.00  0.00
ATOM   2259  N   ASP   139      31.811  -4.867  49.212  1.00  0.00
ATOM   2260  H   ASP   139      31.923  -5.751  48.737  1.00  0.00
ATOM   2261  CA  ASP   139      31.368  -4.879  50.592  1.00  0.00
ATOM   2262  HA  ASP   139      31.111  -3.874  50.927  1.00  0.00
ATOM   2263  CB  ASP   139      30.124  -5.757  50.685  1.00  0.00
ATOM   2264 2HB  ASP   139      30.428  -6.803  50.644  1.00  0.00
ATOM   2265 3HB  ASP   139      29.650  -5.555  51.645  1.00  0.00
ATOM   2266  CG  ASP   139      29.140  -5.472  49.565  1.00  0.00
ATOM   2267  OD1 ASP   139      28.664  -4.321  49.481  1.00  0.00
ATOM   2268  OD2 ASP   139      28.855  -6.390  48.764  1.00  0.00
ATOM   2269  C   ASP   139      32.433  -5.370  51.562  1.00  0.00
ATOM   2270  O   ASP   139      33.282  -6.190  51.210  1.00  0.00
ATOM   2271  N   GLY   140      32.380  -4.858  52.789  1.00  0.00
ATOM   2272  H   GLY   140      31.676  -4.179  53.041  1.00  0.00
ATOM   2273  CA  GLY   140      33.337  -5.264  53.800  1.00  0.00
ATOM   2274 2HA  GLY   140      32.914  -5.028  54.777  1.00  0.00
ATOM   2275 3HA  GLY   140      33.478  -6.342  53.716  1.00  0.00
ATOM   2276  C   GLY   140      34.681  -4.580  53.667  1.00  0.00
ATOM   2277  O   GLY   140      34.854  -3.677  52.847  1.00  0.00
ATOM   2278  N   ASP   141      35.638  -5.015  54.481  1.00  0.00
ATOM   2279  H   ASP   141      35.436  -5.745  55.149  1.00  0.00
ATOM   2280  CA  ASP   141      36.978  -4.447  54.464  1.00  0.00
ATOM   2281  HA  ASP   141      36.925  -3.366  54.596  1.00  0.00
ATOM   2282  CB  ASP   141      37.818  -5.037  55.598  1.00  0.00
ATOM   2283 2HB  ASP   141      37.905  -6.111  55.433  1.00  0.00
ATOM   2284 3HB  ASP   141      38.807  -4.581  55.551  1.00  0.00
ATOM   2285  CG  ASP   141      37.211  -4.784  56.958  1.00  0.00
ATOM   2286  OD1 ASP   141      37.079  -3.601  57.339  1.00  0.00
ATOM   2287  OD2 ASP   141      36.862  -5.770  57.642  1.00  0.00
ATOM   2288  C   ASP   141      37.654  -4.718  53.132  1.00  0.00
ATOM   2289  O   ASP   141      37.737  -5.861  52.681  1.00  0.00
ATOM   2290  N   PRO   142      38.152  -3.662  52.481  1.00  0.00
ATOM   2291  CD  PRO   142      38.102  -2.242  52.879  1.00  0.00
ATOM   2292 2HD  PRO   142      38.420  -2.136  53.916  1.00  0.00
ATOM   2293 3HD  PRO   142      37.087  -1.861  52.770  1.00  0.00
ATOM   2294  CG  PRO   142      39.073  -1.595  51.901  1.00  0.00
ATOM   2295 2HG  PRO   142      40.103  -1.681  52.248  1.00  0.00
ATOM   2296 3HG  PRO   142      38.832  -0.544  51.739  1.00  0.00
ATOM   2297  CB  PRO   142      38.847  -2.394  50.654  1.00  0.00
ATOM   2298 2HB  PRO   142      39.672  -2.280  49.950  1.00  0.00
ATOM   2299 3HB  PRO   142      37.907  -2.166  50.151  1.00  0.00
ATOM   2300  CA  PRO   142      38.817  -3.819  51.190  1.00  0.00
ATOM   2301  HA  PRO   142      38.193  -4.469  50.577  1.00  0.00
ATOM   2302  C   PRO   142      40.215  -4.412  51.296  1.00  0.00
ATOM   2303  O   PRO   142      40.875  -4.310  52.331  1.00  0.00
ATOM   2304  N   PRO   143      40.677  -5.062  50.221  1.00  0.00
ATOM   2305  CD  PRO   143      39.929  -5.435  49.005  1.00  0.00
ATOM   2306 2HD  PRO   143      39.468  -4.549  48.568  1.00  0.00
ATOM   2307 3HD  PRO   143      39.155  -6.161  49.254  1.00  0.00
ATOM   2308  CG  PRO   143      41.013  -6.025  48.121  1.00  0.00
ATOM   2309 2HG  PRO   143      41.556  -5.248  47.583  1.00  0.00
ATOM   2310 3HG  PRO   143      40.601  -6.740  47.409  1.00  0.00
ATOM   2311  CB  PRO   143      41.896  -6.717  49.129  1.00  0.00
ATOM   2312 2HB  PRO   143      42.849  -6.821  48.610  1.00  0.00
ATOM   2313 3HB  PRO   143      41.618  -7.673  49.572  1.00  0.00
ATOM   2314  CA  PRO   143      42.011  -5.657  50.213  1.00  0.00
ATOM   2315  HA  PRO   143      42.287  -6.026  51.201  1.00  0.00
ATOM   2316  C   PRO   143      42.959  -4.538  49.808  1.00  0.00
ATOM   2317  O   PRO   143      42.515  -3.432  49.503  1.00  0.00
ATOM   2318  N   PRO   144      44.275  -4.798  49.818  1.00  0.00
ATOM   2319  CD  PRO   144      44.980  -5.987  50.327  1.00  0.00
ATOM   2320 2HD  PRO   144      45.034  -6.751  49.551  1.00  0.00
ATOM   2321 3HD  PRO   144      44.458  -6.388  51.196  1.00  0.00
ATOM   2322  CG  PRO   144      46.333  -5.423  50.679  1.00  0.00
ATOM   2323 2HG  PRO   144      47.093  -6.204  50.692  1.00  0.00
ATOM   2324 3HG  PRO   144      46.310  -4.922  51.647  1.00  0.00
ATOM   2325  CB  PRO   144      46.577  -4.441  49.575  1.00  0.00
ATOM   2326 2HB  PRO   144      46.788  -5.042  48.691  1.00  0.00
ATOM   2327 3HB  PRO   144      47.361  -3.695  49.702  1.00  0.00
ATOM   2328  CA  PRO   144      45.223  -3.753  49.423  1.00  0.00
ATOM   2329  HA  PRO   144      45.096  -2.871  50.050  1.00  0.00
ATOM   2330  C   PRO   144      44.940  -3.387  47.968  1.00  0.00
ATOM   2331  O   PRO   144      44.593  -4.260  47.173  1.00  0.00
ATOM   2332  N   LEU   145      45.082  -2.108  47.626  1.00  0.00
ATOM   2333  H   LEU   145      45.345  -1.423  48.320  1.00  0.00
ATOM   2334  CA  LEU   145      44.847  -1.654  46.260  1.00  0.00
ATOM   2335  HA  LEU   145      43.817  -1.866  45.974  1.00  0.00
ATOM   2336  CB  LEU   145      45.087  -0.148  46.142  1.00  0.00
ATOM   2337 2HB  LEU   145      44.298   0.311  46.738  1.00  0.00
ATOM   2338 3HB  LEU   145      46.055   0.067  46.594  1.00  0.00
ATOM   2339  CG  LEU   145      45.050   0.423  44.718  1.00  0.00
ATOM   2340  HG  LEU   145      45.764  -0.120  44.098  1.00  0.00
ATOM   2341  CD1 LEU   145      43.644   0.280  44.123  1.00  0.00
ATOM   2342 1HD1 LEU   145      42.930   0.823  44.742  1.00  0.00
ATOM   2343 2HD1 LEU   145      43.633   0.689  43.113  1.00  0.00
ATOM   2344 3HD1 LEU   145      43.368  -0.774  44.090  1.00  0.00
ATOM   2345  CD2 LEU   145      45.466   1.886  44.746  1.00  0.00
ATOM   2346 1HD2 LEU   145      46.477   1.969  45.144  1.00  0.00
ATOM   2347 2HD2 LEU   145      45.440   2.291  43.734  1.00  0.00
ATOM   2348 3HD2 LEU   145      44.780   2.447  45.380  1.00  0.00
ATOM   2349  C   LEU   145      45.770  -2.381  45.285  1.00  0.00
ATOM   2350  O   LEU   145      45.426  -2.573  44.119  1.00  0.00
ATOM   2351  N   ALA   146      46.944  -2.779  45.770  1.00  0.00
ATOM   2352  H   ALA   146      47.191  -2.561  46.725  1.00  0.00
ATOM   2353  CA  ALA   146      47.925  -3.477  44.944  1.00  0.00
ATOM   2354  HA  ALA   146      48.224  -2.806  44.139  1.00  0.00
ATOM   2355  CB  ALA   146      49.160  -3.820  45.779  1.00  0.00
ATOM   2356 1HB  ALA   146      48.878  -4.499  46.584  1.00  0.00
ATOM   2357 2HB  ALA   146      49.906  -4.299  45.145  1.00  0.00
ATOM   2358 3HB  ALA   146      49.577  -2.907  46.204  1.00  0.00
ATOM   2359  C   ALA   146      47.367  -4.743  44.309  1.00  0.00
ATOM   2360  O   ALA   146      47.755  -5.112  43.199  1.00  0.00
ATOM   2361  N   ARG   147      46.464  -5.417  45.010  1.00  0.00
ATOM   2362  H   ARG   147      46.171  -5.105  45.925  1.00  0.00
ATOM   2363  CA  ARG   147      45.887  -6.646  44.482  1.00  0.00
ATOM   2364  HA  ARG   147      46.669  -7.397  44.366  1.00  0.00
ATOM   2365  CB  ARG   147      44.818  -7.195  45.426  1.00  0.00
ATOM   2366 2HB  ARG   147      45.256  -7.262  46.422  1.00  0.00
ATOM   2367 3HB  ARG   147      43.991  -6.485  45.440  1.00  0.00
ATOM   2368  CG  ARG   147      44.304  -8.564  45.006  1.00  0.00
ATOM   2369 2HG  ARG   147      44.210  -8.570  43.920  1.00  0.00
ATOM   2370 3HG  ARG   147      45.040  -9.308  45.311  1.00  0.00
ATOM   2371  CD  ARG   147      42.961  -8.896  45.631  1.00  0.00
ATOM   2372 2HD  ARG   147      42.719  -9.938  45.423  1.00  0.00
ATOM   2373 3HD  ARG   147      43.022  -8.746  46.709  1.00  0.00
ATOM   2374  NE  ARG   147      41.891  -8.051  45.100  1.00  0.00
ATOM   2375  HE  ARG   147      42.140  -7.366  44.401  1.00  0.00
ATOM   2376  CZ  ARG   147      40.620  -8.132  45.485  1.00  0.00
ATOM   2377  NH1 ARG   147      40.261  -9.018  46.402  1.00  0.00
ATOM   2378 1HH1 ARG   147      40.955  -9.630  46.807  1.00  0.00
ATOM   2379 2HH1 ARG   147      39.295  -9.077  46.692  1.00  0.00
ATOM   2380  NH2 ARG   147      39.707  -7.328  44.951  1.00  0.00
ATOM   2381 1HH2 ARG   147      39.980  -6.654  44.251  1.00  0.00
ATOM   2382 2HH2 ARG   147      38.744  -7.395  45.248  1.00  0.00
ATOM   2383  C   ARG   147      45.251  -6.440  43.108  1.00  0.00
ATOM   2384  O   ARG   147      45.368  -7.296  42.225  1.00  0.00
ATOM   2385  N   ASP   148      44.583  -5.301  42.946  1.00  0.00
ATOM   2386  H   ASP   148      44.512  -4.664  43.726  1.00  0.00
ATOM   2387  CA  ASP   148      43.875  -4.968  41.715  1.00  0.00
ATOM   2388  HA  ASP   148      43.733  -5.863  41.109  1.00  0.00
ATOM   2389  CB  ASP   148      42.499  -4.380  42.051  1.00  0.00
ATOM   2390 2HB  ASP   148      42.663  -3.526  42.708  1.00  0.00
ATOM   2391 3HB  ASP   148      42.032  -4.042  41.126  1.00  0.00
ATOM   2392  CG  ASP   148      41.589  -5.381  42.741  1.00  0.00
ATOM   2393  OD1 ASP   148      41.795  -6.597  42.549  1.00  0.00
ATOM   2394  OD2 ASP   148      40.661  -4.954  43.462  1.00  0.00
ATOM   2395  C   ASP   148      44.594  -4.023  40.761  1.00  0.00
ATOM   2396  O   ASP   148      43.957  -3.337  39.965  1.00  0.00
ATOM   2397  N   THR   149      45.917  -3.977  40.841  1.00  0.00
ATOM   2398  H   THR   149      46.419  -4.511  41.536  1.00  0.00
ATOM   2399  CA  THR   149      46.678  -3.119  39.949  1.00  0.00
ATOM   2400  HA  THR   149      46.030  -2.757  39.151  1.00  0.00
ATOM   2401  CB  THR   149      47.268  -1.894  40.704  1.00  0.00
ATOM   2402  HB  THR   149      47.864  -1.301  40.011  1.00  0.00
ATOM   2403  CG2 THR   149      46.145  -1.034  41.273  1.00  0.00
ATOM   2404 1HG2 THR   149      45.549  -1.627  41.967  1.00  0.00
ATOM   2405 2HG2 THR   149      46.572  -0.180  41.799  1.00  0.00
ATOM   2406 3HG2 THR   149      45.511  -0.680  40.460  1.00  0.00
ATOM   2407  OG1 THR   149      48.106  -2.338  41.778  1.00  0.00
ATOM   2408 1HG  THR   149      48.466  -1.577  42.239  1.00  0.00
ATOM   2409  C   THR   149      47.791  -3.953  39.326  1.00  0.00
ATOM   2410  O   THR   149      48.265  -4.917  39.928  1.00  0.00
ATOM   2411  N   PRO   150      48.201  -3.614  38.095  1.00  0.00
ATOM   2412  CD  PRO   150      47.717  -2.544  37.213  1.00  0.00
ATOM   2413 2HD  PRO   150      48.291  -1.631  37.371  1.00  0.00
ATOM   2414 3HD  PRO   150      46.661  -2.346  37.398  1.00  0.00
ATOM   2415  CG  PRO   150      47.956  -3.145  35.868  1.00  0.00
ATOM   2416 2HG  PRO   150      47.980  -2.376  35.096  1.00  0.00
ATOM   2417 3HG  PRO   150      47.186  -3.878  35.627  1.00  0.00
ATOM   2418  CB  PRO   150      49.287  -3.802  36.024  1.00  0.00
ATOM   2419 2HB  PRO   150      50.042  -3.019  35.952  1.00  0.00
ATOM   2420 3HB  PRO   150      49.514  -4.592  35.308  1.00  0.00
ATOM   2421  CA  PRO   150      49.264  -4.373  37.441  1.00  0.00
ATOM   2422  HA  PRO   150      49.020  -5.435  37.477  1.00  0.00
ATOM   2423  C   PRO   150      50.591  -4.133  38.149  1.00  0.00
ATOM   2424  O   PRO   150      50.773  -3.113  38.816  1.00  0.00
ATOM   2425  N   PRO   151      51.532  -5.074  38.011  1.00  0.00
ATOM   2426  CD  PRO   151      51.390  -6.383  37.344  1.00  0.00
ATOM   2427 2HD  PRO   151      51.500  -6.265  36.266  1.00  0.00
ATOM   2428 3HD  PRO   151      50.411  -6.808  37.565  1.00  0.00
ATOM   2429  CG  PRO   151      52.522  -7.185  37.961  1.00  0.00
ATOM   2430 2HG  PRO   151      52.834  -7.997  37.304  1.00  0.00
ATOM   2431 3HG  PRO   151      52.233  -7.592  38.930  1.00  0.00
ATOM   2432  CB  PRO   151      53.603  -6.159  38.113  1.00  0.00
ATOM   2433 2HB  PRO   151      54.004  -5.943  37.123  1.00  0.00
ATOM   2434 3HB  PRO   151      54.420  -6.412  38.789  1.00  0.00
ATOM   2435  CA  PRO   151      52.846  -4.943  38.643  1.00  0.00
ATOM   2436  HA  PRO   151      52.724  -4.954  39.726  1.00  0.00
ATOM   2437  C   PRO   151      53.508  -3.634  38.220  1.00  0.00
ATOM   2438  O   PRO   151      53.352  -3.197  37.077  1.00  0.00
ATOM   2439  N   ASN   152      54.221  -3.010  39.156  1.00  0.00
ATOM   2440  H   ASN   152      54.196  -3.373  40.098  1.00  0.00
ATOM   2441  CA  ASN   152      54.951  -1.764  38.911  1.00  0.00
ATOM   2442  HA  ASN   152      55.607  -1.542  39.753  1.00  0.00
ATOM   2443  CB  ASN   152      55.805  -1.902  37.649  1.00  0.00
ATOM   2444 2HB  ASN   152      55.140  -1.967  36.787  1.00  0.00
ATOM   2445 3HB  ASN   152      56.442  -1.023  37.550  1.00  0.00
ATOM   2446  CG  ASN   152      56.681  -3.132  37.677  1.00  0.00
ATOM   2447  OD1 ASN   152      56.498  -4.052  36.883  1.00  0.00
ATOM   2448  ND2 ASN   152      57.635  -3.159  38.600  1.00  0.00
ATOM   2449 1HD2 ASN   152      58.250  -3.958  38.663  1.00  0.00
ATOM   2450 2HD2 ASN   152      57.742  -2.381  39.235  1.00  0.00
ATOM   2451  C   ASN   152      54.153  -0.465  38.814  1.00  0.00
ATOM   2452  O   ASN   152      54.745   0.616  38.779  1.00  0.00
ATOM   2453  N   PHE   153      52.827  -0.549  38.752  1.00  0.00
ATOM   2454  H   PHE   153      52.358  -1.443  38.757  1.00  0.00
ATOM   2455  CA  PHE   153      52.013   0.660  38.655  1.00  0.00
ATOM   2456  HA  PHE   153      52.314   1.234  37.779  1.00  0.00
ATOM   2457  CB  PHE   153      50.520   0.307  38.523  1.00  0.00
ATOM   2458 2HB  PHE   153      50.353  -0.221  37.584  1.00  0.00
ATOM   2459 3HB  PHE   153      50.200  -0.321  39.354  1.00  0.00
ATOM   2460  CG  PHE   153      49.605   1.508  38.512  1.00  0.00
ATOM   2461  CD1 PHE   153      49.445   2.275  37.361  1.00  0.00
ATOM   2462  HD1 PHE   153      49.982   1.991  36.456  1.00  0.00
ATOM   2463  CE1 PHE   153      48.607   3.399  37.356  1.00  0.00
ATOM   2464  HE1 PHE   153      48.490   3.991  36.448  1.00  0.00
ATOM   2465  CZ  PHE   153      47.923   3.759  38.516  1.00  0.00
ATOM   2466  HZ  PHE   153      47.270   4.632  38.521  1.00  0.00
ATOM   2467  CE2 PHE   153      48.076   2.999  39.670  1.00  0.00
ATOM   2468  HE2 PHE   153      47.543   3.276  40.580  1.00  0.00
ATOM   2469  CD2 PHE   153      48.913   1.880  39.663  1.00  0.00
ATOM   2470  HD2 PHE   153      49.032   1.283  40.567  1.00  0.00
ATOM   2471  C   PHE   153      52.224   1.515  39.896  1.00  0.00
ATOM   2472  O   PHE   153      52.315   2.739  39.813  1.00  0.00
ATOM   2473  N   LEU   154      52.313   0.861  41.048  1.00  0.00
ATOM   2474  H   LEU   154      52.198  -0.142  41.073  1.00  0.00
ATOM   2475  CA  LEU   154      52.496   1.567  42.309  1.00  0.00
ATOM   2476  HA  LEU   154      52.084   2.574  42.241  1.00  0.00
ATOM   2477  CB  LEU   154      51.771   0.818  43.426  1.00  0.00
ATOM   2478 2HB  LEU   154      52.209  -0.180  43.433  1.00  0.00
ATOM   2479 3HB  LEU   154      51.997   1.320  44.367  1.00  0.00
ATOM   2480  CG  LEU   154      50.251   0.708  43.258  1.00  0.00
ATOM   2481  HG  LEU   154      50.022   0.287  42.279  1.00  0.00
ATOM   2482  CD1 LEU   154      49.687  -0.196  44.343  1.00  0.00
ATOM   2483 1HD1 LEU   154      49.915   0.225  45.322  1.00  0.00
ATOM   2484 2HD1 LEU   154      48.606  -0.275  44.225  1.00  0.00
ATOM   2485 3HD1 LEU   154      50.135  -1.186  44.260  1.00  0.00
ATOM   2486  CD2 LEU   154      49.621   2.091  43.330  1.00  0.00
ATOM   2487 1HD2 LEU   154      50.026   2.717  42.535  1.00  0.00
ATOM   2488 2HD2 LEU   154      48.541   2.006  43.210  1.00  0.00
ATOM   2489 3HD2 LEU   154      49.844   2.543  44.297  1.00  0.00
ATOM   2490  C   LEU   154      53.957   1.793  42.706  1.00  0.00
ATOM   2491  O   LEU   154      54.238   2.220  43.823  1.00  0.00
ATOM   2492  N   ASP   155      54.887   1.511  41.800  1.00  0.00
ATOM   2493  H   ASP   155      54.644   1.129  40.897  1.00  0.00
ATOM   2494  CA  ASP   155      56.300   1.716  42.108  1.00  0.00
ATOM   2495  HA  ASP   155      56.589   1.082  42.946  1.00  0.00
ATOM   2496  CB  ASP   155      57.173   1.362  40.902  1.00  0.00
ATOM   2497 2HB  ASP   155      56.672   1.734  40.008  1.00  0.00
ATOM   2498 3HB  ASP   155      58.132   1.868  41.017  1.00  0.00
ATOM   2499  CG  ASP   155      57.403  -0.132  40.768  1.00  0.00
ATOM   2500  OD1 ASP   155      56.914  -0.901  41.628  1.00  0.00
ATOM   2501  OD2 ASP   155      58.080  -0.538  39.800  1.00  0.00
ATOM   2502  C   ASP   155      56.544   3.165  42.515  1.00  0.00
ATOM   2503  O   ASP   155      56.105   4.095  41.842  1.00  0.00
ATOM   2504  N   ASP   156      57.256   3.346  43.621  1.00  0.00
ATOM   2505  H   ASP   156      57.552   2.542  44.156  1.00  0.00
ATOM   2506  CA  ASP   156      57.556   4.672  44.144  1.00  0.00
ATOM   2507  HA  ASP   156      56.657   5.130  44.556  1.00  0.00
ATOM   2508  CB  ASP   156      58.599   4.554  45.258  1.00  0.00
ATOM   2509 2HB  ASP   156      59.537   4.217  44.816  1.00  0.00
ATOM   2510 3HB  ASP   156      58.737   5.546  45.689  1.00  0.00
ATOM   2511  CG  ASP   156      58.177   3.586  46.344  1.00  0.00
ATOM   2512  OD1 ASP   156      57.139   3.835  46.998  1.00  0.00
ATOM   2513  OD2 ASP   156      58.879   2.571  46.539  1.00  0.00
ATOM   2514  C   ASP   156      58.027   5.695  43.106  1.00  0.00
ATOM   2515  O   ASP   156      57.563   6.835  43.107  1.00  0.00
ATOM   2516  N   ASP   157      58.934   5.295  42.218  1.00  0.00
ATOM   2517  H   ASP   157      59.316   4.361  42.259  1.00  0.00
ATOM   2518  CA  ASP   157      59.459   6.216  41.209  1.00  0.00
ATOM   2519  HA  ASP   157      59.452   7.235  41.595  1.00  0.00
ATOM   2520  CB  ASP   157      60.900   5.839  40.849  1.00  0.00
ATOM   2521 2HB  ASP   157      61.262   6.548  40.105  1.00  0.00
ATOM   2522 3HB  ASP   157      61.498   5.929  41.756  1.00  0.00
ATOM   2523  CG  ASP   157      61.019   4.424  40.301  1.00  0.00
ATOM   2524  OD1 ASP   157      60.023   3.901  39.750  1.00  0.00
ATOM   2525  OD2 ASP   157      62.116   3.836  40.414  1.00  0.00
ATOM   2526  C   ASP   157      58.643   6.311  39.923  1.00  0.00
ATOM   2527  O   ASP   157      58.976   7.088  39.027  1.00  0.00
ATOM   2528  N   MET   158      57.578   5.524  39.829  1.00  0.00
ATOM   2529  H   MET   158      57.344   4.883  40.573  1.00  0.00
ATOM   2530  CA  MET   158      56.744   5.528  38.632  1.00  0.00
ATOM   2531  HA  MET   158      57.369   5.514  37.739  1.00  0.00
ATOM   2532  CB  MET   158      55.846   4.288  38.620  1.00  0.00
ATOM   2533 2HB  MET   158      56.489   3.428  38.808  1.00  0.00
ATOM   2534 3HB  MET   158      55.139   4.399  39.442  1.00  0.00
ATOM   2535  CG  MET   158      55.085   4.077  37.323  1.00  0.00
ATOM   2536 2HG  MET   158      54.373   3.265  37.473  1.00  0.00
ATOM   2537 3HG  MET   158      54.545   4.995  37.091  1.00  0.00
ATOM   2538  SD  MET   158      56.169   3.666  35.950  1.00  0.00
ATOM   2539  CE  MET   158      56.573   1.978  36.352  1.00  0.00
ATOM   2540 1HE  MET   158      55.660   1.383  36.384  1.00  0.00
ATOM   2541 2HE  MET   158      57.243   1.574  35.593  1.00  0.00
ATOM   2542 3HE  MET   158      57.064   1.943  37.325  1.00  0.00
ATOM   2543  C   MET   158      55.884   6.785  38.536  1.00  0.00
ATOM   2544  O   MET   158      55.035   7.031  39.390  1.00  0.00
ATOM   2545  N   GLU   159      56.113   7.584  37.499  1.00  0.00
ATOM   2546  H   GLU   159      56.838   7.362  36.832  1.00  0.00
ATOM   2547  CA  GLU   159      55.335   8.801  37.296  1.00  0.00
ATOM   2548  HA  GLU   159      54.956   9.159  38.253  1.00  0.00
ATOM   2549  CB  GLU   159      56.201   9.900  36.670  1.00  0.00
ATOM   2550 2HB  GLU   159      57.048  10.063  37.336  1.00  0.00
ATOM   2551 3HB  GLU   159      56.559   9.523  35.712  1.00  0.00
ATOM   2552  CG  GLU   159      55.466  11.213  36.455  1.00  0.00
ATOM   2553 2HG  GLU   159      56.091  11.831  35.811  1.00  0.00
ATOM   2554 3HG  GLU   159      54.527  10.993  35.947  1.00  0.00
ATOM   2555  CD  GLU   159      55.179  11.958  37.749  1.00  0.00
ATOM   2556  OE1 GLU   159      55.278  11.347  38.836  1.00  0.00
ATOM   2557  OE2 GLU   159      54.844  13.160  37.675  1.00  0.00
ATOM   2558  C   GLU   159      54.175   8.456  36.367  1.00  0.00
ATOM   2559  O   GLU   159      54.385   8.028  35.233  1.00  0.00
ATOM   2560  N   ILE   160      52.952   8.647  36.854  1.00  0.00
ATOM   2561  H   ILE   160      52.837   9.005  37.791  1.00  0.00
ATOM   2562  CA  ILE   160      51.752   8.326  36.083  1.00  0.00
ATOM   2563  HA  ILE   160      51.996   7.779  35.172  1.00  0.00
ATOM   2564  CB  ILE   160      50.758   7.495  36.934  1.00  0.00
ATOM   2565  HB  ILE   160      50.529   8.037  37.851  1.00  0.00
ATOM   2566  CG2 ILE   160      49.464   7.258  36.144  1.00  0.00
ATOM   2567 1HG2 ILE   160      49.692   6.715  35.227  1.00  0.00
ATOM   2568 2HG2 ILE   160      48.771   6.673  36.749  1.00  0.00
ATOM   2569 3HG2 ILE   160      49.009   8.217  35.895  1.00  0.00
ATOM   2570  CG1 ILE   160      51.400   6.176  37.366  1.00  0.00
ATOM   2571 2HG1 ILE   160      52.330   6.427  37.876  1.00  0.00
ATOM   2572 3HG1 ILE   160      50.715   5.705  38.071  1.00  0.00
ATOM   2573  CD1 ILE   160      51.691   5.218  36.227  1.00  0.00
ATOM   2574 1HD1 ILE   160      52.376   5.689  35.522  1.00  0.00
ATOM   2575 2HD1 ILE   160      52.145   4.309  36.623  1.00  0.00
ATOM   2576 3HD1 ILE   160      50.761   4.966  35.717  1.00  0.00
ATOM   2577  C   ILE   160      50.997   9.543  35.563  1.00  0.00
ATOM   2578  O   ILE   160      50.659  10.448  36.322  1.00  0.00
ATOM   2579  N   LEU   161      50.729   9.545  34.264  1.00  0.00
ATOM   2580  H   LEU   161      51.045   8.771  33.698  1.00  0.00
ATOM   2581  CA  LEU   161      49.975  10.611  33.618  1.00  0.00
ATOM   2582  HA  LEU   161      49.505  11.238  34.376  1.00  0.00
ATOM   2583  CB  LEU   161      50.891  11.485  32.761  1.00  0.00
ATOM   2584 2HB  LEU   161      51.359  10.804  32.050  1.00  0.00
ATOM   2585 3HB  LEU   161      50.276  12.206  32.222  1.00  0.00
ATOM   2586  CG  LEU   161      51.978  12.228  33.547  1.00  0.00
ATOM   2587  HG  LEU   161      52.583  11.507  34.097  1.00  0.00
ATOM   2588  CD1 LEU   161      52.866  13.007  32.586  1.00  0.00
ATOM   2589 1HD1 LEU   161      52.262  13.728  32.036  1.00  0.00
ATOM   2590 2HD1 LEU   161      53.637  13.533  33.149  1.00  0.00
ATOM   2591 3HD1 LEU   161      53.336  12.317  31.885  1.00  0.00
ATOM   2592  CD2 LEU   161      51.327  13.159  34.562  1.00  0.00
ATOM   2593 1HD2 LEU   161      50.716  12.576  35.251  1.00  0.00
ATOM   2594 2HD2 LEU   161      52.100  13.687  35.120  1.00  0.00
ATOM   2595 3HD2 LEU   161      50.698  13.882  34.042  1.00  0.00
ATOM   2596  C   LEU   161      48.956   9.904  32.736  1.00  0.00
ATOM   2597  O   LEU   161      49.242   8.841  32.188  1.00  0.00
ATOM   2598  N   GLY   162      47.770  10.473  32.589  1.00  0.00
ATOM   2599  H   GLY   162      47.513  11.350  33.019  1.00  0.00
ATOM   2600  CA  GLY   162      46.788   9.798  31.764  1.00  0.00
ATOM   2601 2HA  GLY   162      47.330   9.429  30.893  1.00  0.00
ATOM   2602 3HA  GLY   162      46.430   8.954  32.353  1.00  0.00
ATOM   2603  C   GLY   162      45.605  10.608  31.299  1.00  0.00
ATOM   2604  O   GLY   162      45.576  11.835  31.397  1.00  0.00
ATOM   2605  N   LYS   163      44.616   9.884  30.795  1.00  0.00
ATOM   2606  H   LYS   163      44.713   8.879  30.778  1.00  0.00
ATOM   2607  CA  LYS   163      43.396  10.466  30.273  1.00  0.00
ATOM   2608  HA  LYS   163      43.205  11.436  30.733  1.00  0.00
ATOM   2609  CB  LYS   163      43.551  10.662  28.767  1.00  0.00
ATOM   2610 2HB  LYS   163      44.320  11.422  28.633  1.00  0.00
ATOM   2611 3HB  LYS   163      43.906   9.712  28.367  1.00  0.00
ATOM   2612  CG  LYS   163      42.302  11.078  28.037  1.00  0.00
ATOM   2613 2HG  LYS   163      41.481  10.419  28.319  1.00  0.00
ATOM   2614 3HG  LYS   163      42.051  12.105  28.303  1.00  0.00
ATOM   2615  CD  LYS   163      42.532  10.986  26.540  1.00  0.00
ATOM   2616 2HD  LYS   163      43.357  11.647  26.275  1.00  0.00
ATOM   2617 3HD  LYS   163      42.797   9.958  26.292  1.00  0.00
ATOM   2618  CE  LYS   163      41.300  11.386  25.770  1.00  0.00
ATOM   2619 2HE  LYS   163      40.480  10.726  26.053  1.00  0.00
ATOM   2620 3HE  LYS   163      41.044  12.414  26.028  1.00  0.00
ATOM   2621  NZ  LYS   163      41.531  11.287  24.312  1.00  0.00
ATOM   2622 1HZ  LYS   163      41.768  10.335  24.073  1.00  0.00
ATOM   2623 2HZ  LYS   163      40.693  11.560  23.819  1.00  0.00
ATOM   2624 3HZ  LYS   163      42.290  11.899  24.049  1.00  0.00
ATOM   2625  C   LYS   163      42.255   9.496  30.568  1.00  0.00
ATOM   2626  O   LYS   163      42.479   8.298  30.723  1.00  0.00
ATOM   2627  N   ASN   164      41.037  10.017  30.656  1.00  0.00
ATOM   2628  H   ASN   164      40.895  11.012  30.556  1.00  0.00
ATOM   2629  CA  ASN   164      39.877   9.178  30.925  1.00  0.00
ATOM   2630  HA  ASN   164      40.086   8.150  30.627  1.00  0.00
ATOM   2631  CB  ASN   164      39.541   9.196  32.425  1.00  0.00
ATOM   2632 2HB  ASN   164      40.439   8.977  33.003  1.00  0.00
ATOM   2633 3HB  ASN   164      39.184  10.196  32.673  1.00  0.00
ATOM   2634  CG  ASN   164      38.456   8.181  32.802  1.00  0.00
ATOM   2635  OD1 ASN   164      38.361   7.106  32.206  1.00  0.00
ATOM   2636  ND2 ASN   164      37.653   8.514  33.810  1.00  0.00
ATOM   2637 1HD2 ASN   164      36.921   7.881  34.099  1.00  0.00
ATOM   2638 2HD2 ASN   164      37.779   9.398  34.281  1.00  0.00
ATOM   2639  C   ASN   164      38.700   9.689  30.117  1.00  0.00
ATOM   2640  O   ASN   164      38.572  10.892  29.883  1.00  0.00
ATOM   2641  N   GLN   165      37.848   8.769  29.680  1.00  0.00
ATOM   2642  H   GLN   165      38.016   7.792  29.872  1.00  0.00
ATOM   2643  CA  GLN   165      36.666   9.127  28.913  1.00  0.00
ATOM   2644  HA  GLN   165      36.183   9.993  29.366  1.00  0.00
ATOM   2645  CB  GLN   165      37.041   9.475  27.471  1.00  0.00
ATOM   2646 2HB  GLN   165      36.144   9.866  26.991  1.00  0.00
ATOM   2647 3HB  GLN   165      37.798  10.258  27.516  1.00  0.00
ATOM   2648  CG  GLN   165      37.574   8.300  26.668  1.00  0.00
ATOM   2649 2HG  GLN   165      38.470   7.921  27.160  1.00  0.00
ATOM   2650 3HG  GLN   165      36.814   7.519  26.645  1.00  0.00
ATOM   2651  CD  GLN   165      37.928   8.676  25.238  1.00  0.00
ATOM   2652  OE1 GLN   165      37.065   9.076  24.457  1.00  0.00
ATOM   2653  NE2 GLN   165      39.203   8.546  24.890  1.00  0.00
ATOM   2654 1HE2 GLN   165      39.494   8.782  23.952  1.00  0.00
ATOM   2655 2HE2 GLN   165      39.876   8.212  25.565  1.00  0.00
ATOM   2656  C   GLN   165      35.693   7.961  28.909  1.00  0.00
ATOM   2657  O   GLN   165      36.061   6.822  29.222  1.00  0.00
ATOM   2658  N   ILE   166      34.450   8.249  28.548  1.00  0.00
ATOM   2659  H   ILE   166      34.194   9.198  28.314  1.00  0.00
ATOM   2660  CA  ILE   166      33.419   7.222  28.492  1.00  0.00
ATOM   2661  HA  ILE   166      33.690   6.376  29.124  1.00  0.00
ATOM   2662  CB  ILE   166      32.064   7.777  28.937  1.00  0.00
ATOM   2663  HB  ILE   166      31.795   8.624  28.306  1.00  0.00
ATOM   2664  CG2 ILE   166      31.001   6.696  28.814  1.00  0.00
ATOM   2665 1HG2 ILE   166      31.269   5.849  29.445  1.00  0.00
ATOM   2666 2HG2 ILE   166      30.038   7.095  29.132  1.00  0.00
ATOM   2667 3HG2 ILE   166      30.934   6.368  27.777  1.00  0.00
ATOM   2668  CG1 ILE   166      32.166   8.286  30.378  1.00  0.00
ATOM   2669 2HG1 ILE   166      32.470   7.444  31.000  1.00  0.00
ATOM   2670 3HG1 ILE   166      32.942   9.051  30.399  1.00  0.00
ATOM   2671  CD1 ILE   166      30.867   8.867  30.912  1.00  0.00
ATOM   2672 1HD1 ILE   166      30.091   8.102  30.892  1.00  0.00
ATOM   2673 2HD1 ILE   166      31.015   9.207  31.937  1.00  0.00
ATOM   2674 3HD1 ILE   166      30.563   9.709  30.291  1.00  0.00
ATOM   2675  C   ILE   166      33.282   6.681  27.079  1.00  0.00
ATOM   2676  O   ILE   166      33.123   7.445  26.126  1.00  0.00
ATOM   2677  N   ILE   167      33.339   5.356  26.962  1.00  0.00
ATOM   2678  H   ILE   167      33.465   4.801  27.796  1.00  0.00
ATOM   2679  CA  ILE   167      33.244   4.669  25.685  1.00  0.00
ATOM   2680  HA  ILE   167      33.164   5.381  24.863  1.00  0.00
ATOM   2681  CB  ILE   167      34.475   3.764  25.464  1.00  0.00
ATOM   2682  HB  ILE   167      34.557   3.065  26.296  1.00  0.00
ATOM   2683  CG2 ILE   167      34.334   2.988  24.161  1.00  0.00
ATOM   2684 1HG2 ILE   167      34.253   3.687  23.328  1.00  0.00
ATOM   2685 2HG2 ILE   167      35.209   2.354  24.018  1.00  0.00
ATOM   2686 3HG2 ILE   167      33.439   2.367  24.202  1.00  0.00
ATOM   2687  CG1 ILE   167      35.747   4.618  25.460  1.00  0.00
ATOM   2688 2HG1 ILE   167      35.836   5.075  26.446  1.00  0.00
ATOM   2689 3HG1 ILE   167      36.590   3.947  25.293  1.00  0.00
ATOM   2690  CD1 ILE   167      35.746   5.709  24.392  1.00  0.00
ATOM   2691 1HD1 ILE   167      34.904   6.380  24.559  1.00  0.00
ATOM   2692 2HD1 ILE   167      36.677   6.274  24.448  1.00  0.00
ATOM   2693 3HD1 ILE   167      35.657   5.253  23.406  1.00  0.00
ATOM   2694  C   ILE   167      31.983   3.819  25.641  1.00  0.00
ATOM   2695  O   ILE   167      31.631   3.160  26.625  1.00  0.00
ATOM   2696  N   LYS   168      31.317   3.821  24.491  1.00  0.00
ATOM   2697  H   LYS   168      31.615   4.413  23.729  1.00  0.00
ATOM   2698  CA  LYS   168      30.077   3.071  24.338  1.00  0.00
ATOM   2699  HA  LYS   168      29.572   2.985  25.300  1.00  0.00
ATOM   2700  CB  LYS   168      29.144   3.792  23.358  1.00  0.00
ATOM   2701 2HB  LYS   168      29.725   4.030  22.467  1.00  0.00
ATOM   2702 3HB  LYS   168      28.344   3.099  23.096  1.00  0.00
ATOM   2703  CG  LYS   168      28.540   5.074  23.929  1.00  0.00
ATOM   2704 2HG  LYS   168      28.002   4.825  24.844  1.00  0.00
ATOM   2705 3HG  LYS   168      29.351   5.764  24.162  1.00  0.00
ATOM   2706  CD  LYS   168      27.584   5.730  22.941  1.00  0.00
ATOM   2707 2HD  LYS   168      26.865   4.980  22.613  1.00  0.00
ATOM   2708 3HD  LYS   168      27.059   6.535  23.456  1.00  0.00
ATOM   2709  CE  LYS   168      28.316   6.295  21.731  1.00  0.00
ATOM   2710 2HE  LYS   168      28.934   5.505  21.304  1.00  0.00
ATOM   2711 3HE  LYS   168      27.574   6.612  20.998  1.00  0.00
ATOM   2712  NZ  LYS   168      29.178   7.457  22.100  1.00  0.00
ATOM   2713 1HZ  LYS   168      29.866   7.164  22.779  1.00  0.00
ATOM   2714 2HZ  LYS   168      29.646   7.804  21.275  1.00  0.00
ATOM   2715 3HZ  LYS   168      28.605   8.189  22.495  1.00  0.00
ATOM   2716  C   LYS   168      30.204   1.607  23.935  1.00  0.00
ATOM   2717  O   LYS   168      29.903   1.228  22.806  1.00  0.00
ATOM   2718  N   SER   169      30.673   0.786  24.867  1.00  0.00
ATOM   2719  H   SER   169      30.990   1.145  25.756  1.00  0.00
ATOM   2720  CA  SER   169      30.753  -0.648  24.634  1.00  0.00
ATOM   2721  HA  SER   169      29.843  -0.975  24.131  1.00  0.00
ATOM   2722  CB  SER   169      31.962  -1.032  23.763  1.00  0.00
ATOM   2723 2HB  SER   169      31.655  -1.844  23.103  1.00  0.00
ATOM   2724 3HB  SER   169      32.234  -0.162  23.165  1.00  0.00
ATOM   2725  OG  SER   169      33.080  -1.445  24.531  1.00  0.00
ATOM   2726  HG  SER   169      33.805  -1.673  23.944  1.00  0.00
ATOM   2727  C   SER   169      30.869  -1.286  25.995  1.00  0.00
ATOM   2728  O   SER   169      31.316  -0.648  26.954  1.00  0.00
ATOM   2729  N   ASN   170      30.426  -2.530  26.090  1.00  0.00
ATOM   2730  H   ASN   170      30.017  -2.995  25.292  1.00  0.00
ATOM   2731  CA  ASN   170      30.524  -3.262  27.336  1.00  0.00
ATOM   2732  HA  ASN   170      29.995  -2.729  28.126  1.00  0.00
ATOM   2733  CB  ASN   170      29.898  -4.644  27.176  1.00  0.00
ATOM   2734 2HB  ASN   170      28.853  -4.537  26.886  1.00  0.00
ATOM   2735 3HB  ASN   170      30.439  -5.174  26.392  1.00  0.00
ATOM   2736  CG  ASN   170      29.965  -5.456  28.439  1.00  0.00
ATOM   2737  OD1 ASN   170      30.844  -6.310  28.596  1.00  0.00
ATOM   2738  ND2 ASN   170      29.043  -5.188  29.365  1.00  0.00
ATOM   2739 1HD2 ASN   170      29.040  -5.703  30.234  1.00  0.00
ATOM   2740 2HD2 ASN   170      28.352  -4.471  29.193  1.00  0.00
ATOM   2741  C   ASN   170      32.018  -3.379  27.638  1.00  0.00
ATOM   2742  O   ASN   170      32.840  -3.487  26.724  1.00  0.00
ATOM   2743  N   TRP   171      32.365  -3.351  28.918  1.00  0.00
ATOM   2744  H   TRP   171      31.656  -3.224  29.626  1.00  0.00
ATOM   2745  CA  TRP   171      33.758  -3.417  29.339  1.00  0.00
ATOM   2746  HA  TRP   171      34.313  -2.569  28.937  1.00  0.00
ATOM   2747  CB  TRP   171      33.839  -3.375  30.866  1.00  0.00
ATOM   2748 2HB  TRP   171      34.871  -3.227  31.183  1.00  0.00
ATOM   2749 3HB  TRP   171      33.223  -2.560  31.246  1.00  0.00
ATOM   2750  CG  TRP   171      33.360  -4.623  31.537  1.00  0.00
ATOM   2751  CD1 TRP   171      32.058  -5.009  31.742  1.00  0.00
ATOM   2752  HD1 TRP   171      31.281  -4.336  31.380  1.00  0.00
ATOM   2753  NE1 TRP   171      32.022  -6.223  32.393  1.00  0.00
ATOM   2754  HE1 TRP   171      31.186  -6.724  32.658  1.00  0.00
ATOM   2755  CE2 TRP   171      33.307  -6.642  32.620  1.00  0.00
ATOM   2756  CZ2 TRP   171      33.780  -7.803  33.243  1.00  0.00
ATOM   2757  HZ2 TRP   171      33.052  -8.517  33.629  1.00  0.00
ATOM   2758  CH2 TRP   171      35.142  -7.971  33.329  1.00  0.00
ATOM   2759  HH2 TRP   171      35.544  -8.864  33.807  1.00  0.00
ATOM   2760  CZ3 TRP   171      36.033  -7.015  32.813  1.00  0.00
ATOM   2761  HZ3 TRP   171      37.112  -7.156  32.883  1.00  0.00
ATOM   2762  CE3 TRP   171      35.561  -5.851  32.193  1.00  0.00
ATOM   2763  HE3 TRP   171      36.290  -5.137  31.811  1.00  0.00
ATOM   2764  CD2 TRP   171      34.176  -5.657  32.091  1.00  0.00
ATOM   2765  C   TRP   171      34.550  -4.627  28.833  1.00  0.00
ATOM   2766  O   TRP   171      35.743  -4.515  28.544  1.00  0.00
ATOM   2767  N   ARG   172      33.900  -5.781  28.742  1.00  0.00
ATOM   2768  H   ARG   172      32.938  -5.852  29.041  1.00  0.00
ATOM   2769  CA  ARG   172      34.576  -6.994  28.294  1.00  0.00
ATOM   2770  HA  ARG   172      35.478  -7.160  28.883  1.00  0.00
ATOM   2771  CB  ARG   172      33.651  -8.197  28.469  1.00  0.00
ATOM   2772 2HB  ARG   172      32.723  -7.985  27.937  1.00  0.00
ATOM   2773 3HB  ARG   172      34.138  -9.062  28.019  1.00  0.00
ATOM   2774  CG  ARG   172      33.343  -8.492  29.924  1.00  0.00
ATOM   2775 2HG  ARG   172      34.245  -8.884  30.394  1.00  0.00
ATOM   2776 3HG  ARG   172      33.056  -7.560  30.411  1.00  0.00
ATOM   2777  CD  ARG   172      32.218  -9.504  30.065  1.00  0.00
ATOM   2778 2HD  ARG   172      32.508 -10.439  29.586  1.00  0.00
ATOM   2779 3HD  ARG   172      32.021  -9.683  31.122  1.00  0.00
ATOM   2780  NE  ARG   172      30.991  -9.017  29.436  1.00  0.00
ATOM   2781  HE  ARG   172      31.026  -8.104  29.006  1.00  0.00
ATOM   2782  CZ  ARG   172      29.839  -9.681  29.422  1.00  0.00
ATOM   2783  NH1 ARG   172      29.745 -10.862  30.009  1.00  0.00
ATOM   2784 1HH1 ARG   172      30.552 -11.260  30.469  1.00  0.00
ATOM   2785 2HH1 ARG   172      28.867 -11.361  29.995  1.00  0.00
ATOM   2786  NH2 ARG   172      28.787  -9.175  28.792  1.00  0.00
ATOM   2787 1HH2 ARG   172      28.864  -8.284  28.323  1.00  0.00
ATOM   2788 2HH2 ARG   172      27.914  -9.683  28.784  1.00  0.00
ATOM   2789  C   ARG   172      35.081  -6.930  26.858  1.00  0.00
ATOM   2790  O   ARG   172      36.127  -7.503  26.545  1.00  0.00
ATOM   2791  N   LEU   173      34.340  -6.256  25.982  1.00  0.00
ATOM   2792  H   LEU   173      33.465  -5.830  26.252  1.00  0.00
ATOM   2793  CA  LEU   173      34.766  -6.139  24.591  1.00  0.00
ATOM   2794  HA  LEU   173      34.962  -7.131  24.183  1.00  0.00
ATOM   2795  CB  LEU   173      33.677  -5.464  23.741  1.00  0.00
ATOM   2796 2HB  LEU   173      33.572  -4.464  24.161  1.00  0.00
ATOM   2797 3HB  LEU   173      34.068  -5.392  22.726  1.00  0.00
ATOM   2798  CG  LEU   173      32.302  -6.156  23.713  1.00  0.00
ATOM   2799  HG  LEU   173      31.894  -6.177  24.723  1.00  0.00
ATOM   2800  CD1 LEU   173      31.346  -5.400  22.794  1.00  0.00
ATOM   2801 1HD1 LEU   173      31.754  -5.379  21.783  1.00  0.00
ATOM   2802 2HD1 LEU   173      30.378  -5.901  22.784  1.00  0.00
ATOM   2803 3HD1 LEU   173      31.223  -4.380  23.157  1.00  0.00
ATOM   2804  CD2 LEU   173      32.464  -7.581  23.232  1.00  0.00
ATOM   2805 1HD2 LEU   173      33.128  -8.120  23.908  1.00  0.00
ATOM   2806 2HD2 LEU   173      31.491  -8.071  23.212  1.00  0.00
ATOM   2807 3HD2 LEU   173      32.890  -7.580  22.229  1.00  0.00
ATOM   2808  C   LEU   173      36.054  -5.320  24.569  1.00  0.00
ATOM   2809  O   LEU   173      36.960  -5.582  23.775  1.00  0.00
ATOM   2810  N   ALA   174      36.135  -4.333  25.454  1.00  0.00
ATOM   2811  H   ALA   174      35.354  -4.127  26.061  1.00  0.00
ATOM   2812  CA  ALA   174      37.326  -3.497  25.552  1.00  0.00
ATOM   2813  HA  ALA   174      37.588  -3.104  24.570  1.00  0.00
ATOM   2814  CB  ALA   174      37.067  -2.322  26.495  1.00  0.00
ATOM   2815 1HB  ALA   174      36.812  -2.700  27.485  1.00  0.00
ATOM   2816 2HB  ALA   174      37.963  -1.704  26.561  1.00  0.00
ATOM   2817 3HB  ALA   174      36.241  -1.723  26.112  1.00  0.00
ATOM   2818  C   ALA   174      38.515  -4.320  26.052  1.00  0.00
ATOM   2819  O   ALA   174      39.613  -4.236  25.500  1.00  0.00
ATOM   2820  N   VAL   175      38.298  -5.111  27.100  1.00  0.00
ATOM   2821  H   VAL   175      37.388  -5.147  27.537  1.00  0.00
ATOM   2822  CA  VAL   175      39.366  -5.940  27.655  1.00  0.00
ATOM   2823  HA  VAL   175      40.195  -5.312  27.982  1.00  0.00
ATOM   2824  CB  VAL   175      38.882  -6.793  28.863  1.00  0.00
ATOM   2825  HB  VAL   175      38.013  -7.379  28.564  1.00  0.00
ATOM   2826  CG1 VAL   175      40.001  -7.736  29.320  1.00  0.00
ATOM   2827 1HG1 VAL   175      40.870  -7.151  29.620  1.00  0.00
ATOM   2828 2HG1 VAL   175      39.654  -8.329  30.166  1.00  0.00
ATOM   2829 3HG1 VAL   175      40.275  -8.399  28.500  1.00  0.00
ATOM   2830  CG2 VAL   175      38.461  -5.890  30.017  1.00  0.00
ATOM   2831 1HG2 VAL   175      37.648  -5.241  29.693  1.00  0.00
ATOM   2832 2HG2 VAL   175      38.125  -6.502  30.854  1.00  0.00
ATOM   2833 3HG2 VAL   175      39.309  -5.281  30.330  1.00  0.00
ATOM   2834  C   VAL   175      39.922  -6.901  26.612  1.00  0.00
ATOM   2835  O   VAL   175      41.140  -6.982  26.408  1.00  0.00
ATOM   2836  N   GLU   176      39.028  -7.628  25.952  1.00  0.00
ATOM   2837  H   GLU   176      38.048  -7.584  26.192  1.00  0.00
ATOM   2838  CA  GLU   176      39.452  -8.600  24.954  1.00  0.00
ATOM   2839  HA  GLU   176      40.206  -9.265  25.375  1.00  0.00
ATOM   2840  CB  GLU   176      38.253  -9.442  24.505  1.00  0.00
ATOM   2841 2HB  GLU   176      37.447  -8.781  24.186  1.00  0.00
ATOM   2842 3HB  GLU   176      38.551 -10.079  23.672  1.00  0.00
ATOM   2843  CG  GLU   176      37.766 -10.316  25.668  1.00  0.00
ATOM   2844 2HG  GLU   176      38.640 -10.803  26.102  1.00  0.00
ATOM   2845 3HG  GLU   176      37.339  -9.624  26.394  1.00  0.00
ATOM   2846  CD  GLU   176      36.733 -11.365  25.300  1.00  0.00
ATOM   2847  OE1 GLU   176      36.511 -11.641  24.099  1.00  0.00
ATOM   2848  OE2 GLU   176      36.154 -11.937  26.243  1.00  0.00
ATOM   2849  C   GLU   176      40.173  -7.971  23.774  1.00  0.00
ATOM   2850  O   GLU   176      41.152  -8.527  23.274  1.00  0.00
ATOM   2851  N   ASN   177      39.722  -6.803  23.339  1.00  0.00
ATOM   2852  H   ASN   177      38.920  -6.337  23.738  1.00  0.00
ATOM   2853  CA  ASN   177      40.408  -6.164  22.229  1.00  0.00
ATOM   2854  HA  ASN   177      40.454  -6.858  21.390  1.00  0.00
ATOM   2855  CB  ASN   177      39.691  -4.899  21.776  1.00  0.00
ATOM   2856 2HB  ASN   177      38.752  -5.200  21.312  1.00  0.00
ATOM   2857 3HB  ASN   177      39.484  -4.248  22.625  1.00  0.00
ATOM   2858  CG  ASN   177      40.508  -4.123  20.758  1.00  0.00
ATOM   2859  OD1 ASN   177      40.659  -4.546  19.612  1.00  0.00
ATOM   2860  ND2 ASN   177      41.069  -3.006  21.184  1.00  0.00
ATOM   2861 1HD2 ASN   177      41.624  -2.449  20.550  1.00  0.00
ATOM   2862 2HD2 ASN   177      40.941  -2.714  22.142  1.00  0.00
ATOM   2863  C   ASN   177      41.826  -5.795  22.651  1.00  0.00
ATOM   2864  O   ASN   177      42.775  -5.995  21.902  1.00  0.00
ATOM   2865  N   GLY   178      41.966  -5.260  23.860  1.00  0.00
ATOM   2866  H   GLY   178      41.174  -5.120  24.471  1.00  0.00
ATOM   2867  CA  GLY   178      43.279  -4.860  24.333  1.00  0.00
ATOM   2868 2HA  GLY   178      43.665  -4.126  23.626  1.00  0.00
ATOM   2869 3HA  GLY   178      43.140  -4.389  25.306  1.00  0.00
ATOM   2870  C   GLY   178      44.283  -5.989  24.470  1.00  0.00
ATOM   2871  O   GLY   178      45.461  -5.826  24.138  1.00  0.00
ATOM   2872  N   PHE   179      43.815  -7.139  24.943  1.00  0.00
ATOM   2873  H   PHE   179      42.843  -7.196  25.212  1.00  0.00
ATOM   2874  CA  PHE   179      44.661  -8.309  25.153  1.00  0.00
ATOM   2875  HA  PHE   179      45.687  -8.013  25.372  1.00  0.00
ATOM   2876  CB  PHE   179      44.111  -9.090  26.350  1.00  0.00
ATOM   2877 2HB  PHE   179      43.884  -8.411  27.171  1.00  0.00
ATOM   2878 3HB  PHE   179      43.205  -9.619  26.055  1.00  0.00
ATOM   2879  CG  PHE   179      45.051 -10.122  26.895  1.00  0.00
ATOM   2880  CD1 PHE   179      46.348  -9.776  27.265  1.00  0.00
ATOM   2881  HD1 PHE   179      46.672  -8.742  27.147  1.00  0.00
ATOM   2882  CE1 PHE   179      47.224 -10.724  27.778  1.00  0.00
ATOM   2883  HE1 PHE   179      48.236 -10.438  28.063  1.00  0.00
ATOM   2884  CZ  PHE   179      46.806 -12.042  27.928  1.00  0.00
ATOM   2885  HZ  PHE   179      47.488 -12.792  28.329  1.00  0.00
ATOM   2886  CE2 PHE   179      45.514 -12.402  27.565  1.00  0.00
ATOM   2887  HE2 PHE   179      45.181 -13.433  27.682  1.00  0.00
ATOM   2888  CD2 PHE   179      44.641 -11.440  27.049  1.00  0.00
ATOM   2889  HD2 PHE   179      43.627 -11.721  26.763  1.00  0.00
ATOM   2890  C   PHE   179      44.771  -9.227  23.919  1.00  0.00
ATOM   2891  O   PHE   179      45.519 -10.207  23.924  1.00  0.00
ATOM   2892  N   ASP   180      44.035  -8.889  22.867  1.00  0.00
ATOM   2893  H   ASP   180      43.468  -8.056  22.935  1.00  0.00
ATOM   2894  CA  ASP   180      43.997  -9.656  21.618  1.00  0.00
ATOM   2895  HA  ASP   180      43.809 -10.711  21.815  1.00  0.00
ATOM   2896  CB  ASP   180      42.862  -9.112  20.758  1.00  0.00
ATOM   2897 2HB  ASP   180      41.983  -9.049  21.400  1.00  0.00
ATOM   2898 3HB  ASP   180      43.137  -8.113  20.420  1.00  0.00
ATOM   2899  CG  ASP   180      42.550  -9.981  19.561  1.00  0.00
ATOM   2900  OD1 ASP   180      43.467 -10.638  19.028  1.00  0.00
ATOM   2901  OD2 ASP   180      41.371  -9.985  19.144  1.00  0.00
ATOM   2902  C   ASP   180      45.318  -9.536  20.846  1.00  0.00
ATOM   2903  O   ASP   180      45.607  -8.490  20.274  1.00  0.00
ATOM   2904  N   PRO   181      46.117 -10.616  20.792  1.00  0.00
ATOM   2905  CD  PRO   181      45.928 -11.926  21.443  1.00  0.00
ATOM   2906 2HD  PRO   181      45.311 -12.570  20.816  1.00  0.00
ATOM   2907 3HD  PRO   181      45.448 -11.796  22.413  1.00  0.00
ATOM   2908  CG  PRO   181      47.350 -12.425  21.565  1.00  0.00
ATOM   2909 2HG  PRO   181      47.388 -13.507  21.688  1.00  0.00
ATOM   2910 3HG  PRO   181      47.875 -11.947  22.392  1.00  0.00
ATOM   2911  CB  PRO   181      47.930 -12.003  20.247  1.00  0.00
ATOM   2912 2HB  PRO   181      47.604 -12.621  19.411  1.00  0.00
ATOM   2913 3HB  PRO   181      49.019 -11.992  20.287  1.00  0.00
ATOM   2914  CA  PRO   181      47.399 -10.577  20.078  1.00  0.00
ATOM   2915  HA  PRO   181      48.031  -9.872  20.618  1.00  0.00
ATOM   2916  C   PRO   181      47.322 -10.167  18.605  1.00  0.00
ATOM   2917  O   PRO   181      48.182  -9.437  18.118  1.00  0.00
ATOM   2918  N   SER   182      46.291 -10.629  17.902  1.00  0.00
ATOM   2919  H   SER   182      45.621 -11.253  18.327  1.00  0.00
ATOM   2920  CA  SER   182      46.150 -10.326  16.483  1.00  0.00
ATOM   2921  HA  SER   182      47.132 -10.212  16.024  1.00  0.00
ATOM   2922  CB  SER   182      45.411 -11.468  15.780  1.00  0.00
ATOM   2923 2HB  SER   182      44.468 -11.644  16.298  1.00  0.00
ATOM   2924 3HB  SER   182      45.210 -11.172  14.751  1.00  0.00
ATOM   2925  OG  SER   182      46.185 -12.661  15.787  1.00  0.00
ATOM   2926  HG  SER   182      45.700 -13.360  15.341  1.00  0.00
ATOM   2927  C   SER   182      45.467  -9.011  16.142  1.00  0.00
ATOM   2928  O   SER   182      45.384  -8.646  14.968  1.00  0.00
ATOM   2929  N   HI1   183      44.987  -8.284  17.145  1.00  0.00
ATOM   2930  H   HI1   183      45.025  -8.596  18.114  1.00  0.00
ATOM   2931  CA  HI1   183      44.306  -7.034  16.849  1.00  0.00
ATOM   2932  HA  HI1   183      43.657  -7.241  15.980  1.00  0.00
ATOM   2933  CB  HI1   183      43.468  -6.561  18.044  1.00  0.00
ATOM   2934 2HB  HI1   183      42.583  -6.017  17.679  1.00  0.00
ATOM   2935 3HB  HI1   183      43.163  -7.459  18.609  1.00  0.00
ATOM   2936  CG  HI1   183      44.197  -5.649  18.980  1.00  0.00
ATOM   2937  ND1 HI1   183      45.144  -6.097  19.874  1.00  0.00
ATOM   2938  HD1 HI1   183      45.442  -7.063  19.981  1.00  0.00
ATOM   2939  CE1 HI1   183      45.606  -5.076  20.572  1.00  0.00
ATOM   2940  HE1 HI1   183      46.361  -5.126  21.352  1.00  0.00
ATOM   2941  NE2 HI1   183      44.993  -3.980  20.161  1.00  0.00
ATOM   2942  CD2 HI1   183      44.109  -4.311  19.165  1.00  0.00
ATOM   2943  HD2 HI1   183      43.504  -3.541  18.689  1.00  0.00
ATOM   2944  C   HI1   183      45.270  -5.931  16.422  1.00  0.00
ATOM   2945  O   HI1   183      44.837  -4.889  15.941  1.00  0.00
ATOM   2946  N   ILE   184      46.571  -6.159  16.598  1.00  0.00
ATOM   2947  H   ILE   184      46.819  -7.012  17.078  1.00  0.00
ATOM   2948  CA  ILE   184      47.643  -5.271  16.169  1.00  0.00
ATOM   2949  HA  ILE   184      47.676  -4.407  16.833  1.00  0.00
ATOM   2950  CB  ILE   184      48.963  -6.037  16.264  1.00  0.00
ATOM   2951  HB  ILE   184      48.994  -6.586  17.205  1.00  0.00
ATOM   2952  CG2 ILE   184      49.079  -7.026  15.090  1.00  0.00
ATOM   2953 1HG2 ILE   184      49.048  -6.478  14.148  1.00  0.00
ATOM   2954 2HG2 ILE   184      50.021  -7.569  15.163  1.00  0.00
ATOM   2955 3HG2 ILE   184      48.250  -7.732  15.126  1.00  0.00
ATOM   2956  CG1 ILE   184      50.144  -5.067  16.178  1.00  0.00
ATOM   2957 2HG1 ILE   184      50.229  -4.729  15.145  1.00  0.00
ATOM   2958 3HG1 ILE   184      49.929  -4.215  16.822  1.00  0.00
ATOM   2959  CD1 ILE   184      51.460  -5.714  16.612  1.00  0.00
ATOM   2960 1HD1 ILE   184      51.676  -6.566  15.968  1.00  0.00
ATOM   2961 2HD1 ILE   184      52.267  -4.986  16.533  1.00  0.00
ATOM   2962 3HD1 ILE   184      51.376  -6.052  17.645  1.00  0.00
ATOM   2963  C   ILE   184      47.424  -4.787  14.735  1.00  0.00
ATOM   2964  O   ILE   184      47.960  -3.774  14.306  1.00  0.00
ATOM   2965  N   TYR   185      46.725  -5.628  13.980  1.00  0.00
ATOM   2966  H   TYR   185      46.362  -6.481  14.381  1.00  0.00
ATOM   2967  CA  TYR   185      46.488  -5.374  12.567  1.00  0.00
ATOM   2968  HA  TYR   185      47.436  -5.338  12.030  1.00  0.00
ATOM   2969  CB  TYR   185      45.628  -6.494  11.968  1.00  0.00
ATOM   2970 2HB  TYR   185      46.153  -7.428  12.166  1.00  0.00
ATOM   2971 3HB  TYR   185      44.676  -6.493  12.499  1.00  0.00
ATOM   2972  CG  TYR   185      45.375  -6.363  10.477  1.00  0.00
ATOM   2973  CD1 TYR   185      46.393  -6.593   9.550  1.00  0.00
ATOM   2974  HD1 TYR   185      47.380  -6.879   9.913  1.00  0.00
ATOM   2975  CE1 TYR   185      46.164  -6.462   8.179  1.00  0.00
ATOM   2976  HE1 TYR   185      46.969  -6.645   7.468  1.00  0.00
ATOM   2977  CZ  TYR   185      44.907  -6.098   7.724  1.00  0.00
ATOM   2978  OH  TYR   185      44.679  -5.967   6.369  1.00  0.00
ATOM   2979  HH  TYR   185      45.457  -6.151   5.838  1.00  0.00
ATOM   2980  CE2 TYR   185      43.876  -5.864   8.628  1.00  0.00
ATOM   2981  HE2 TYR   185      42.885  -5.578   8.275  1.00  0.00
ATOM   2982  CD2 TYR   185      44.117  -5.997   9.994  1.00  0.00
ATOM   2983  HD2 TYR   185      43.315  -5.814  10.709  1.00  0.00
ATOM   2984  C   TYR   185      45.792  -4.029  12.357  1.00  0.00
ATOM   2985  O   TYR   185      46.082  -3.320  11.389  1.00  0.00
ATOM   2986  N   ILE   186      44.878  -3.671  13.259  1.00  0.00
ATOM   2987  H   ILE   186      44.652  -4.274  14.037  1.00  0.00
ATOM   2988  CA  ILE   186      44.152  -2.410  13.127  1.00  0.00
ATOM   2989  HA  ILE   186      43.791  -2.272  12.108  1.00  0.00
ATOM   2990  CB  ILE   186      42.958  -2.310  14.117  1.00  0.00
ATOM   2991  HB  ILE   186      42.364  -1.429  13.875  1.00  0.00
ATOM   2992  CG2 ILE   186      42.085  -3.557  14.009  1.00  0.00
ATOM   2993 1HG2 ILE   186      42.678  -4.439  14.251  1.00  0.00
ATOM   2994 2HG2 ILE   186      41.251  -3.479  14.706  1.00  0.00
ATOM   2995 3HG2 ILE   186      41.701  -3.646  12.993  1.00  0.00
ATOM   2996  CG1 ILE   186      43.474  -2.096  15.545  1.00  0.00
ATOM   2997 2HG1 ILE   186      44.082  -2.964  15.801  1.00  0.00
ATOM   2998 3HG1 ILE   186      44.102  -1.205  15.530  1.00  0.00
ATOM   2999  CD1 ILE   186      42.365  -1.922  16.592  1.00  0.00
ATOM   3000 1HD1 ILE   186      41.737  -2.813  16.608  1.00  0.00
ATOM   3001 2HD1 ILE   186      42.812  -1.776  17.575  1.00  0.00
ATOM   3002 3HD1 ILE   186      41.757  -1.054  16.337  1.00  0.00
ATOM   3003  C   ILE   186      45.037  -1.189  13.356  1.00  0.00
ATOM   3004  O   ILE   186      44.616  -0.060  13.109  1.00  0.00
ATOM   3005  N   HI2   187      46.251  -1.416  13.837  1.00  0.00
ATOM   3006  H   HI2   187      46.549  -2.369  14.038  1.00  0.00
ATOM   3007  CA  HI2   187      47.183  -0.326  14.112  1.00  0.00
ATOM   3008  HA  HI2   187      46.593   0.606  14.163  1.00  0.00
ATOM   3009  CB  HI2   187      47.893  -0.572  15.444  1.00  0.00
ATOM   3010 2HB  HI2   187      48.363  -1.573  15.415  1.00  0.00
ATOM   3011 3HB  HI2   187      48.654   0.219  15.565  1.00  0.00
ATOM   3012  CG  HI2   187      46.984  -0.535  16.630  1.00  0.00
ATOM   3013  ND1 HI2   187      46.263   0.586  16.978  1.00  0.00
ATOM   3014  HD1 HI2   187      46.277   1.472  16.480  1.00  0.00
ATOM   3015  CE1 HI2   187      45.550   0.330  18.060  1.00  0.00
ATOM   3016  HE1 HI2   187      44.887   1.029  18.561  1.00  0.00
ATOM   3017  NE2 HI2   187      45.782  -0.917  18.425  1.00  0.00
ATOM   3018  CD2 HI2   187      46.676  -1.481  17.548  1.00  0.00
ATOM   3019  HD2 HI2   187      46.987  -2.518  17.697  1.00  0.00
ATOM   3020  C   HI2   187      48.249  -0.149  13.041  1.00  0.00
ATOM   3021  O   HI2   187      49.121   0.707  13.183  1.00  0.00
ATOM   3022  N   LYS   188      48.187  -0.949  11.980  1.00  0.00
ATOM   3023  H   LYS   188      47.491  -1.679  11.931  1.00  0.00
ATOM   3024  CA  LYS   188      49.195  -0.885  10.931  1.00  0.00
ATOM   3025  HA  LYS   188      50.175  -1.117  11.347  1.00  0.00
ATOM   3026  CB  LYS   188      48.881  -1.898   9.819  1.00  0.00
ATOM   3027 2HB  LYS   188      49.698  -1.823   9.102  1.00  0.00
ATOM   3028 3HB  LYS   188      48.901  -2.881  10.290  1.00  0.00
ATOM   3029  CG  LYS   188      47.556  -1.709   9.098  1.00  0.00
ATOM   3030 2HG  LYS   188      46.764  -1.586   9.836  1.00  0.00
ATOM   3031 3HG  LYS   188      47.614  -0.816   8.476  1.00  0.00
ATOM   3032  CD  LYS   188      47.249  -2.924   8.219  1.00  0.00
ATOM   3033 2HD  LYS   188      48.102  -3.090   7.561  1.00  0.00
ATOM   3034 3HD  LYS   188      47.119  -3.789   8.870  1.00  0.00
ATOM   3035  CE  LYS   188      45.997  -2.727   7.383  1.00  0.00
ATOM   3036 2HE  LYS   188      46.171  -1.880   6.719  1.00  0.00
ATOM   3037 3HE  LYS   188      45.849  -3.629   6.789  1.00  0.00
ATOM   3038  NZ  LYS   188      44.778  -2.469   8.211  1.00  0.00
ATOM   3039 1HZ  LYS   188      44.915  -1.633   8.761  1.00  0.00
ATOM   3040 2HZ  LYS   188      43.979  -2.346   7.605  1.00  0.00
ATOM   3041 3HZ  LYS   188      44.617  -3.254   8.826  1.00  0.00
ATOM   3042  C   LYS   188      49.444   0.497  10.328  1.00  0.00
ATOM   3043  O   LYS   188      50.568   0.791   9.919  1.00  0.00
ATOM   3044  N   ASP   189      48.419   1.343  10.290  1.00  0.00
ATOM   3045  H   ASP   189      47.507   1.059  10.617  1.00  0.00
ATOM   3046  CA  ASP   189      48.565   2.683   9.719  1.00  0.00
ATOM   3047  HA  ASP   189      49.515   2.756   9.190  1.00  0.00
ATOM   3048  CB  ASP   189      47.428   2.976   8.729  1.00  0.00
ATOM   3049 2HB  ASP   189      46.495   2.906   9.289  1.00  0.00
ATOM   3050 3HB  ASP   189      47.549   3.991   8.352  1.00  0.00
ATOM   3051  CG  ASP   189      47.392   2.002   7.560  1.00  0.00
ATOM   3052  OD1 ASP   189      48.465   1.668   7.020  1.00  0.00
ATOM   3053  OD2 ASP   189      46.284   1.583   7.165  1.00  0.00
ATOM   3054  C   ASP   189      48.609   3.809  10.753  1.00  0.00
ATOM   3055  O   ASP   189      48.443   4.973  10.399  1.00  0.00
ATOM   3056  N   SER   190      48.828   3.476  12.023  1.00  0.00
ATOM   3057  H   SER   190      48.931   2.508  12.293  1.00  0.00
ATOM   3058  CA  SER   190      48.877   4.498  13.070  1.00  0.00
ATOM   3059  HA  SER   190      47.971   5.103  13.039  1.00  0.00
ATOM   3060  CB  SER   190      48.982   3.845  14.449  1.00  0.00
ATOM   3061 2HB  SER   190      48.111   3.209  14.606  1.00  0.00
ATOM   3062 3HB  SER   190      49.886   3.237  14.483  1.00  0.00
ATOM   3063  OG  SER   190      49.037   4.832  15.469  1.00  0.00
ATOM   3064  HG  SER   190      49.103   4.404  16.326  1.00  0.00
ATOM   3065  C   SER   190      50.044   5.476  12.892  1.00  0.00
ATOM   3066  O   SER   190      51.146   5.080  12.511  1.00  0.00
ATOM   3067  N   ILE   191      49.796   6.751  13.183  1.00  0.00
ATOM   3068  H   ILE   191      48.872   7.027  13.485  1.00  0.00
ATOM   3069  CA  ILE   191      50.823   7.785  13.060  1.00  0.00
ATOM   3070  HA  ILE   191      51.243   7.784  12.054  1.00  0.00
ATOM   3071  CB  ILE   191      50.253   9.192  13.380  1.00  0.00
ATOM   3072  HB  ILE   191      51.071   9.912  13.409  1.00  0.00
ATOM   3073  CG2 ILE   191      49.249   9.607  12.310  1.00  0.00
ATOM   3074 1HG2 ILE   191      48.430   8.888  12.281  1.00  0.00
ATOM   3075 2HG2 ILE   191      48.855  10.596  12.545  1.00  0.00
ATOM   3076 3HG2 ILE   191      49.743   9.634  11.339  1.00  0.00
ATOM   3077  CG1 ILE   191      49.600   9.183  14.766  1.00  0.00
ATOM   3078 2HG1 ILE   191      48.842   8.399  14.755  1.00  0.00
ATOM   3079 3HG1 ILE   191      50.379   8.924  15.483  1.00  0.00
ATOM   3080  CD1 ILE   191      48.960  10.500  15.169  1.00  0.00
ATOM   3081 1HD1 ILE   191      48.180  10.760  14.453  1.00  0.00
ATOM   3082 2HD1 ILE   191      48.523  10.403  16.163  1.00  0.00
ATOM   3083 3HD1 ILE   191      49.717  11.284  15.181  1.00  0.00
ATOM   3084  C   ILE   191      51.992   7.513  14.005  1.00  0.00
ATOM   3085  O   ILE   191      53.133   7.865  13.709  1.00  0.00
ATOM   3086  N   LEU   192      51.701   6.890  15.144  1.00  0.00
ATOM   3087  H   LEU   192      50.744   6.643  15.354  1.00  0.00
ATOM   3088  CA  LEU   192      52.727   6.576  16.128  1.00  0.00
ATOM   3089  HA  LEU   192      53.256   7.484  16.416  1.00  0.00
ATOM   3090  CB  LEU   192      52.089   5.962  17.380  1.00  0.00
ATOM   3091 2HB  LEU   192      51.442   6.744  17.777  1.00  0.00
ATOM   3092 3HB  LEU   192      51.480   5.120  17.049  1.00  0.00
ATOM   3093  CG  LEU   192      53.054   5.495  18.472  1.00  0.00
ATOM   3094  HG  LEU   192      53.834   4.878  18.026  1.00  0.00
ATOM   3095  CD1 LEU   192      53.687   6.703  19.148  1.00  0.00
ATOM   3096 1HD1 LEU   192      52.907   7.320  19.595  1.00  0.00
ATOM   3097 2HD1 LEU   192      54.374   6.367  19.925  1.00  0.00
ATOM   3098 3HD1 LEU   192      54.234   7.288  18.409  1.00  0.00
ATOM   3099  CD2 LEU   192      52.308   4.648  19.494  1.00  0.00
ATOM   3100 1HD2 LEU   192      51.876   3.778  19.000  1.00  0.00
ATOM   3101 2HD2 LEU   192      53.001   4.319  20.269  1.00  0.00
ATOM   3102 3HD2 LEU   192      51.513   5.240  19.946  1.00  0.00
ATOM   3103  C   LEU   192      53.769   5.608  15.574  1.00  0.00
ATOM   3104  O   LEU   192      54.963   5.748  15.832  1.00  0.00
ATOM   3105  N   VAL   193      53.316   4.618  14.815  1.00  0.00
ATOM   3106  H   VAL   193      52.328   4.507  14.637  1.00  0.00
ATOM   3107  CA  VAL   193      54.231   3.633  14.260  1.00  0.00
ATOM   3108  HA  VAL   193      54.789   3.140  15.056  1.00  0.00
ATOM   3109  CB  VAL   193      53.469   2.563  13.458  1.00  0.00
ATOM   3110  HB  VAL   193      52.879   3.049  12.681  1.00  0.00
ATOM   3111  CG1 VAL   193      54.453   1.596  12.817  1.00  0.00
ATOM   3112 1HG1 VAL   193      55.043   1.110  13.594  1.00  0.00
ATOM   3113 2HG1 VAL   193      53.906   0.842  12.251  1.00  0.00
ATOM   3114 3HG1 VAL   193      55.116   2.143  12.146  1.00  0.00
ATOM   3115  CG2 VAL   193      52.520   1.808  14.384  1.00  0.00
ATOM   3116 1HG2 VAL   193      51.808   2.507  14.823  1.00  0.00
ATOM   3117 2HG2 VAL   193      51.981   1.051  13.814  1.00  0.00
ATOM   3118 3HG2 VAL   193      53.092   1.327  15.177  1.00  0.00
ATOM   3119  C   VAL   193      55.278   4.296  13.368  1.00  0.00
ATOM   3120  O   VAL   193      56.469   3.995  13.459  1.00  0.00
ATOM   3121  N   LYS   194      54.829   5.201  12.508  1.00  0.00
ATOM   3122  H   LYS   194      53.841   5.396  12.429  1.00  0.00
ATOM   3123  CA  LYS   194      55.744   5.903  11.621  1.00  0.00
ATOM   3124  HA  LYS   194      56.496   5.212  11.241  1.00  0.00
ATOM   3125  CB  LYS   194      54.981   6.496  10.435  1.00  0.00
ATOM   3126 2HB  LYS   194      54.607   5.659   9.845  1.00  0.00
ATOM   3127 3HB  LYS   194      54.140   7.057  10.844  1.00  0.00
ATOM   3128  CG  LYS   194      55.815   7.408   9.548  1.00  0.00
ATOM   3129 2HG  LYS   194      56.051   8.314  10.107  1.00  0.00
ATOM   3130 3HG  LYS   194      56.739   6.890   9.290  1.00  0.00
ATOM   3131  CD  LYS   194      55.068   7.779   8.272  1.00  0.00
ATOM   3132 2HD  LYS   194      55.106   6.931   7.588  1.00  0.00
ATOM   3133 3HD  LYS   194      54.030   7.994   8.527  1.00  0.00
ATOM   3134  CE  LYS   194      55.690   8.999   7.603  1.00  0.00
ATOM   3135 2HE  LYS   194      55.297   9.068   6.589  1.00  0.00
ATOM   3136 3HE  LYS   194      55.396   9.884   8.167  1.00  0.00
ATOM   3137  NZ  LYS   194      57.175   8.913   7.555  1.00  0.00
ATOM   3138 1HZ  LYS   194      57.448   8.093   7.032  1.00  0.00
ATOM   3139 2HZ  LYS   194      57.546   9.738   7.106  1.00  0.00
ATOM   3140 3HZ  LYS   194      57.539   8.849   8.495  1.00  0.00
ATOM   3141  C   LYS   194      56.494   7.008  12.361  1.00  0.00
ATOM   3142  O   LYS   194      57.723   7.041  12.351  1.00  0.00
ATOM   3143  N   ASP   195      55.751   7.895  13.017  1.00  0.00
ATOM   3144  H   ASP   195      54.744   7.843  12.964  1.00  0.00
ATOM   3145  CA  ASP   195      56.350   9.018  13.735  1.00  0.00
ATOM   3146  HA  ASP   195      57.050   9.543  13.085  1.00  0.00
ATOM   3147  CB  ASP   195      55.264  10.004  14.184  1.00  0.00
ATOM   3148 2HB  ASP   195      54.582   9.459  14.837  1.00  0.00
ATOM   3149 3HB  ASP   195      55.738  10.809  14.746  1.00  0.00
ATOM   3150  CG  ASP   195      54.487  10.591  13.017  1.00  0.00
ATOM   3151  OD1 ASP   195      55.108  10.897  11.975  1.00  0.00
ATOM   3152  OD2 ASP   195      53.255  10.761  13.146  1.00  0.00
ATOM   3153  C   ASP   195      57.228   8.659  14.933  1.00  0.00
ATOM   3154  O   ASP   195      57.876   9.535  15.507  1.00  0.00
ATOM   3155  N   ASN   196      57.249   7.390  15.325  1.00  0.00
ATOM   3156  H   ASN   196      56.663   6.695  14.885  1.00  0.00
ATOM   3157  CA  ASN   196      58.087   6.979  16.447  1.00  0.00
ATOM   3158  HA  ASN   196      58.798   7.772  16.680  1.00  0.00
ATOM   3159  CB  ASN   196      57.239   6.697  17.697  1.00  0.00
ATOM   3160 2HB  ASN   196      56.465   7.459  17.785  1.00  0.00
ATOM   3161 3HB  ASN   196      56.773   5.718  17.582  1.00  0.00
ATOM   3162  CG  ASN   196      58.067   6.695  18.973  1.00  0.00
ATOM   3163  OD1 ASN   196      58.875   7.598  19.196  1.00  0.00
ATOM   3164  ND2 ASN   196      57.864   5.687  19.824  1.00  0.00
ATOM   3165 1HD2 ASN   196      58.391   5.643  20.685  1.00  0.00
ATOM   3166 2HD2 ASN   196      57.185   4.973  19.603  1.00  0.00
ATOM   3167  C   ASN   196      58.891   5.746  16.055  1.00  0.00
ATOM   3168  O   ASN   196      59.375   5.002  16.907  1.00  0.00
ATOM   3169  N   ASP   197      59.021   5.552  14.746  1.00  0.00
ATOM   3170  H   ASP   197      58.525   6.175  14.125  1.00  0.00
ATOM   3171  CA  ASP   197      59.770   4.445  14.161  1.00  0.00
ATOM   3172  HA  ASP   197      59.384   4.214  13.168  1.00  0.00
ATOM   3173  CB  ASP   197      61.249   4.828  14.035  1.00  0.00
ATOM   3174 2HB  ASP   197      61.303   5.846  13.648  1.00  0.00
ATOM   3175 3HB  ASP   197      61.688   4.795  15.032  1.00  0.00
ATOM   3176  CG  ASP   197      62.015   3.896  13.114  1.00  0.00
ATOM   3177  OD1 ASP   197      61.587   3.716  11.953  1.00  0.00
ATOM   3178  OD2 ASP   197      63.046   3.344  13.545  1.00  0.00
ATOM   3179  C   ASP   197      59.644   3.125  14.915  1.00  0.00
ATOM   3180  O   ASP   197      60.643   2.513  15.296  1.00  0.00
ATOM   3181  N   LEU   198      58.409   2.682  15.117  1.00  0.00
ATOM   3182  H   LEU   198      57.614   3.212  14.788  1.00  0.00
ATOM   3183  CA  LEU   198      58.162   1.433  15.817  1.00  0.00
ATOM   3184  HA  LEU   198      58.949   1.259  16.551  1.00  0.00
ATOM   3185  CB  LEU   198      56.816   1.484  16.546  1.00  0.00
ATOM   3186 2HB  LEU   198      56.097   1.645  15.743  1.00  0.00
ATOM   3187 3HB  LEU   198      56.673   0.489  16.967  1.00  0.00
ATOM   3188  CG  LEU   198      56.604   2.532  17.636  1.00  0.00
ATOM   3189  HG  LEU   198      56.757   3.529  17.223  1.00  0.00
ATOM   3190  CD1 LEU   198      55.182   2.415  18.165  1.00  0.00
ATOM   3191 1HD1 LEU   198      55.029   1.418  18.579  1.00  0.00
ATOM   3192 2HD1 LEU   198      55.021   3.160  18.944  1.00  0.00
ATOM   3193 3HD1 LEU   198      54.476   2.583  17.352  1.00  0.00
ATOM   3194  CD2 LEU   198      57.608   2.327  18.754  1.00  0.00
ATOM   3195 1HD2 LEU   198      58.619   2.422  18.357  1.00  0.00
ATOM   3196 2HD2 LEU   198      57.450   3.079  19.527  1.00  0.00
ATOM   3197 3HD2 LEU   198      57.478   1.333  19.182  1.00  0.00
ATOM   3198  C   LEU   198      58.138   0.261  14.849  1.00  0.00
ATOM   3199  O   LEU   198      57.739   0.402  13.692  1.00  0.00
ATOM   3200  N   ALA   199      58.577  -0.896  15.326  1.00  0.00
ATOM   3201  H   ALA   199      58.911  -0.967  16.277  1.00  0.00
ATOM   3202  CA  ALA   199      58.541  -2.102  14.516  1.00  0.00
ATOM   3203  HA  ALA   199      58.561  -1.978  13.433  1.00  0.00
ATOM   3204  CB  ALA   199      59.663  -3.043  14.918  1.00  0.00
ATOM   3205 1HB  ALA   199      59.650  -3.184  15.999  1.00  0.00
ATOM   3206 2HB  ALA   199      59.525  -4.005  14.425  1.00  0.00
ATOM   3207 3HB  ALA   199      60.620  -2.616  14.619  1.00  0.00
ATOM   3208  C   ALA   199      57.184  -2.703  14.882  1.00  0.00
ATOM   3209  O   ALA   199      56.887  -2.890  16.059  1.00  0.00
ATOM   3210  N   LEU   200      56.350  -2.982  13.890  1.00  0.00
ATOM   3211  H   LEU   200      56.581  -2.792  12.926  1.00  0.00
ATOM   3212  CA  LEU   200      55.038  -3.542  14.188  1.00  0.00
ATOM   3213  HA  LEU   200      55.060  -4.048  15.153  1.00  0.00
ATOM   3214  CB  LEU   200      53.988  -2.430  14.243  1.00  0.00
ATOM   3215 2HB  LEU   200      54.446  -1.635  14.832  1.00  0.00
ATOM   3216 3HB  LEU   200      53.850  -2.088  13.217  1.00  0.00
ATOM   3217  CG  LEU   200      52.627  -2.794  14.847  1.00  0.00
ATOM   3218  HG  LEU   200      52.258  -3.709  14.383  1.00  0.00
ATOM   3219  CD1 LEU   200      52.773  -3.009  16.343  1.00  0.00
ATOM   3220 1HD1 LEU   200      53.142  -2.095  16.808  1.00  0.00
ATOM   3221 2HD1 LEU   200      51.804  -3.268  16.770  1.00  0.00
ATOM   3222 3HD1 LEU   200      53.478  -3.819  16.527  1.00  0.00
ATOM   3223  CD2 LEU   200      51.633  -1.679  14.581  1.00  0.00
ATOM   3224 1HD2 LEU   200      51.524  -1.538  13.506  1.00  0.00
ATOM   3225 2HD2 LEU   200      50.667  -1.942  15.012  1.00  0.00
ATOM   3226 3HD2 LEU   200      51.993  -0.755  15.034  1.00  0.00
ATOM   3227  C   LEU   200      54.625  -4.577  13.160  1.00  0.00
ATOM   3228  O   LEU   200      54.388  -4.255  11.995  1.00  0.00
ATOM   3229  N   PRO   201      54.567  -5.850  13.569  1.00  0.00
ATOM   3230  CD  PRO   201      55.030  -6.452  14.832  1.00  0.00
ATOM   3231 2HD  PRO   201      54.636  -5.892  15.680  1.00  0.00
ATOM   3232 3HD  PRO   201      56.119  -6.449  14.870  1.00  0.00
ATOM   3233  CG  PRO   201      54.460  -7.850  14.744  1.00  0.00
ATOM   3234 2HG  PRO   201      53.415  -7.870  15.055  1.00  0.00
ATOM   3235 3HG  PRO   201      55.033  -8.548  15.355  1.00  0.00
ATOM   3236  CB  PRO   201      54.603  -8.170  13.293  1.00  0.00
ATOM   3237 2HB  PRO   201      53.886  -8.963  13.078  1.00  0.00
ATOM   3238 3HB  PRO   201      55.588  -8.464  12.932  1.00  0.00
ATOM   3239  CA  PRO   201      54.165  -6.877  12.615  1.00  0.00
ATOM   3240  HA  PRO   201      54.658  -6.710  11.657  1.00  0.00
ATOM   3241  C   PRO   201      52.660  -6.798  12.429  1.00  0.00
ATOM   3242  O   PRO   201      51.981  -6.061  13.145  1.00  0.00
ATOM   3243  N   LEU   202      52.149  -7.550  11.464  1.00  0.00
ATOM   3244  H   LEU   202      52.757  -8.124  10.898  1.00  0.00
ATOM   3245  CA  LEU   202      50.720  -7.577  11.187  1.00  0.00
ATOM   3246  HA  LEU   202      50.294  -6.581  11.308  1.00  0.00
ATOM   3247  CB  LEU   202      50.483  -8.038   9.747  1.00  0.00
ATOM   3248 2HB  LEU   202      50.946  -9.023   9.683  1.00  0.00
ATOM   3249 3HB  LEU   202      49.409  -8.130   9.583  1.00  0.00
ATOM   3250  CG  LEU   202      51.085  -7.120   8.678  1.00  0.00
ATOM   3251  HG  LEU   202      52.141  -6.960   8.893  1.00  0.00
ATOM   3252  CD1 LEU   202      50.939  -7.762   7.306  1.00  0.00
ATOM   3253 1HD1 LEU   202      49.883  -7.922   7.090  1.00  0.00
ATOM   3254 2HD1 LEU   202      51.369  -7.105   6.549  1.00  0.00
ATOM   3255 3HD1 LEU   202      51.461  -8.719   7.295  1.00  0.00
ATOM   3256  CD2 LEU   202      50.397  -5.767   8.723  1.00  0.00
ATOM   3257 1HD2 LEU   202      50.539  -5.319   9.707  1.00  0.00
ATOM   3258 2HD2 LEU   202      50.826  -5.115   7.962  1.00  0.00
ATOM   3259 3HD2 LEU   202      49.331  -5.894   8.533  1.00  0.00
ATOM   3260  C   LEU   202      50.051  -8.546  12.155  1.00  0.00
ATOM   3261  O   LEU   202      48.864  -8.426  12.460  1.00  0.00
ATOM   3262  N   GLY   203      50.842  -9.496  12.638  1.00  0.00
ATOM   3263  H   GLY   203      51.814  -9.528  12.366  1.00  0.00
ATOM   3264  CA  GLY   203      50.351 -10.505  13.557  1.00  0.00
ATOM   3265 2HA  GLY   203      50.031 -10.025  14.482  1.00  0.00
ATOM   3266 3HA  GLY   203      49.505 -11.023  13.106  1.00  0.00
ATOM   3267  C   GLY   203      51.437 -11.516  13.875  1.00  0.00
ATOM   3268  O   GLY   203      52.626 -11.240  13.705  1.00  0.00
ATOM   3269  N   PHE   204      51.023 -12.701  14.313  1.00  0.00
ATOM   3270  H   PHE   204      50.033 -12.879  14.409  1.00  0.00
ATOM   3271  CA  PHE   204      51.952 -13.756  14.683  1.00  0.00
ATOM   3272  HA  PHE   204      52.922 -13.588  14.215  1.00  0.00
ATOM   3273  CB  PHE   204      52.137 -13.762  16.202  1.00  0.00
ATOM   3274 2HB  PHE   204      51.167 -13.689  16.693  1.00  0.00
ATOM   3275 3HB  PHE   204      52.633 -14.682  16.512  1.00  0.00
ATOM   3276  CG  PHE   204      52.968 -12.630  16.725  1.00  0.00
ATOM   3277  CD1 PHE   204      54.355 -12.731  16.764  1.00  0.00
ATOM   3278  HD1 PHE   204      54.832 -13.644  16.407  1.00  0.00
ATOM   3279  CE1 PHE   204      55.133 -11.683  17.252  1.00  0.00
ATOM   3280  HE1 PHE   204      56.219 -11.772  17.280  1.00  0.00
ATOM   3281  CZ  PHE   204      54.519 -10.520  17.705  1.00  0.00
ATOM   3282  HZ  PHE   204      55.121  -9.696  18.088  1.00  0.00
ATOM   3283  CE2 PHE   204      53.134 -10.411  17.668  1.00  0.00
ATOM   3284  HE2 PHE   204      52.648  -9.501  18.021  1.00  0.00
ATOM   3285  CD2 PHE   204      52.368 -11.463  17.180  1.00  0.00
ATOM   3286  HD2 PHE   204      51.282 -11.378  17.151  1.00  0.00
ATOM   3287  C   PHE   204      51.499 -15.145  14.256  1.00  0.00
ATOM   3288  O   PHE   204      50.317 -15.478  14.338  1.00  0.00
ATOM   3289  N   ALA   205      52.443 -15.948  13.779  1.00  0.00
ATOM   3290  H   ALA   205      53.395 -15.620  13.705  1.00  0.00
ATOM   3291  CA  ALA   205      52.158 -17.325  13.411  1.00  0.00
ATOM   3292  HA  ALA   205      51.121 -17.605  13.225  1.00  0.00
ATOM   3293  CB  ALA   205      52.998 -17.752  12.217  1.00  0.00
ATOM   3294 1HB  ALA   205      54.041 -17.487  12.392  1.00  0.00
ATOM   3295 2HB  ALA   205      52.916 -18.830  12.081  1.00  0.00
ATOM   3296 3HB  ALA   205      52.640 -17.245  11.321  1.00  0.00
ATOM   3297  C   ALA   205      52.606 -18.056  14.673  1.00  0.00
ATOM   3298  O   ALA   205      53.798 -18.130  14.963  1.00  0.00
ATOM   3299  N   PRO   206      51.653 -18.590  15.448  1.00  0.00
ATOM   3300  CD  PRO   206      50.205 -18.594  15.173  1.00  0.00
ATOM   3301 2HD  PRO   206      49.952 -19.413  14.499  1.00  0.00
ATOM   3302 3HD  PRO   206      49.905 -17.648  14.723  1.00  0.00
ATOM   3303  CG  PRO   206      49.631 -18.781  16.549  1.00  0.00
ATOM   3304 2HG  PRO   206      48.611 -19.162  16.505  1.00  0.00
ATOM   3305 3HG  PRO   206      49.646 -17.849  17.115  1.00  0.00
ATOM   3306  CB  PRO   206      50.562 -19.784  17.148  1.00  0.00
ATOM   3307 2HB  PRO   206      50.391 -20.805  16.806  1.00  0.00
ATOM   3308 3HB  PRO   206      50.497 -19.750  18.236  1.00  0.00
ATOM   3309  CA  PRO   206      51.942 -19.308  16.693  1.00  0.00
ATOM   3310  HA  PRO   206      52.333 -18.562  17.385  1.00  0.00
ATOM   3311  C   PRO   206      52.924 -20.471  16.592  1.00  0.00
ATOM   3312  O   PRO   206      52.936 -21.202  15.608  1.00  0.00
ATOM   3313  N   GLY   207      53.727 -20.635  17.639  1.00  0.00
ATOM   3314  H   GLY   207      53.675 -19.992  18.416  1.00  0.00
ATOM   3315  CA  GLY   207      54.689 -21.721  17.707  1.00  0.00
ATOM   3316 2HA  GLY   207      54.465 -22.463  16.941  1.00  0.00
ATOM   3317 3HA  GLY   207      55.696 -21.334  17.554  1.00  0.00
ATOM   3318  C   GLY   207      54.616 -22.385  19.076  1.00  0.00
ATOM   3319  O   GLY   207      54.292 -21.728  20.067  1.00  0.00
ATOM   3320  N   GLY   208      54.914 -23.679  19.144  1.00  0.00
ATOM   3321  H   GLY   208      55.182 -24.199  18.321  1.00  0.00
ATOM   3322  CA  GLY   208      54.861 -24.382  20.418  1.00  0.00
ATOM   3323 2HA  GLY   208      55.517 -25.250  20.363  1.00  0.00
ATOM   3324 3HA  GLY   208      55.213 -23.710  21.200  1.00  0.00
ATOM   3325  C   GLY   208      53.454 -24.846  20.761  1.00  0.00
ATOM   3326  O   GLY   208      52.538 -24.711  19.947  1.00  0.00
ATOM   3327  N   ASP   209      53.271 -25.394  21.960  1.00  0.00
ATOM   3328  H   ASP   209      54.048 -25.522  22.593  1.00  0.00
ATOM   3329  CA  ASP   209      51.954 -25.870  22.375  1.00  0.00
ATOM   3330  HA  ASP   209      51.434 -26.308  21.523  1.00  0.00
ATOM   3331  CB  ASP   209      52.090 -26.939  23.470  1.00  0.00
ATOM   3332 2HB  ASP   209      51.088 -27.203  23.807  1.00  0.00
ATOM   3333 3HB  ASP   209      52.564 -27.813  23.023  1.00  0.00
ATOM   3334  CG  ASP   209      52.913 -26.467  24.653  1.00  0.00
ATOM   3335  OD1 ASP   209      52.510 -25.484  25.306  1.00  0.00
ATOM   3336  OD2 ASP   209      53.965 -27.080  24.935  1.00  0.00
ATOM   3337  C   ASP   209      51.109 -24.704  22.872  1.00  0.00
ATOM   3338  O   ASP   209      51.630 -23.619  23.111  1.00  0.00
ATOM   3339  N   ARG   210      49.781 -24.946  22.998  1.00  0.00
ATOM   3340  H   ARG   210      49.357 -25.836  22.779  1.00  0.00
ATOM   3341  CA  ARG   210      48.919 -23.864  23.453  1.00  0.00
ATOM   3342  HA  ARG   210      49.054 -22.974  22.838  1.00  0.00
ATOM   3343  CB  ARG   210      47.467 -24.327  23.331  1.00  0.00
ATOM   3344 2HB  ARG   210      46.832 -23.442  23.295  1.00  0.00
ATOM   3345 3HB  ARG   210      47.367 -24.884  22.399  1.00  0.00
ATOM   3346  CG  ARG   210      47.040 -25.213  24.502  1.00  0.00
ATOM   3347 2HG  ARG   210      47.032 -26.248  24.161  1.00  0.00
ATOM   3348 3HG  ARG   210      47.774 -25.100  25.300  1.00  0.00
ATOM   3349  CD  ARG   210      45.650 -24.838  25.029  1.00  0.00
ATOM   3350 2HD  ARG   210      45.720 -24.549  26.078  1.00  0.00
ATOM   3351 3HD  ARG   210      45.249 -24.007  24.449  1.00  0.00
ATOM   3352  NE  ARG   210      44.732 -25.975  24.916  1.00  0.00
ATOM   3353  HE  ARG   210      44.663 -26.571  24.103  1.00  0.00
ATOM   3354  CZ  ARG   210      43.942 -26.237  25.973  1.00  0.00
ATOM   3355  NH1 ARG   210      44.008 -25.482  27.056  1.00  0.00
ATOM   3356 1HH1 ARG   210      44.654 -24.706  27.089  1.00  0.00
ATOM   3357 2HH1 ARG   210      43.412 -25.684  27.846  1.00  0.00
ATOM   3358  NH2 ARG   210      43.084 -27.260  25.919  1.00  0.00
ATOM   3359 1HH2 ARG   210      43.034 -27.830  25.086  1.00  0.00
ATOM   3360 2HH2 ARG   210      42.490 -27.459  26.711  1.00  0.00
ATOM   3361  C   ARG   210      49.224 -23.483  24.902  1.00  0.00
ATOM   3362  O   ARG   210      49.093 -22.337  25.311  1.00  0.00
ATOM   3363  N   LYS   211      49.725 -24.404  25.692  1.00  0.00
ATOM   3364  H   LYS   211      49.865 -25.340  25.340  1.00  0.00
ATOM   3365  CA  LYS   211      50.068 -24.131  27.077  1.00  0.00
ATOM   3366  HA  LYS   211      49.190 -23.774  27.615  1.00  0.00
ATOM   3367  CB  LYS   211      50.572 -25.409  27.755  1.00  0.00
ATOM   3368 2HB  LYS   211      51.522 -25.670  27.289  1.00  0.00
ATOM   3369 3HB  LYS   211      50.736 -25.175  28.807  1.00  0.00
ATOM   3370  CG  LYS   211      49.612 -26.584  27.641  1.00  0.00
ATOM   3371 2HG  LYS   211      48.657 -26.293  28.079  1.00  0.00
ATOM   3372 3HG  LYS   211      49.471 -26.814  26.585  1.00  0.00
ATOM   3373  CD  LYS   211      50.147 -27.815  28.361  1.00  0.00
ATOM   3374 2HD  LYS   211      51.120 -28.066  27.939  1.00  0.00
ATOM   3375 3HD  LYS   211      50.261 -27.574  29.418  1.00  0.00
ATOM   3376  CE  LYS   211      49.205 -29.005  28.210  1.00  0.00
ATOM   3377 2HE  LYS   211      48.246 -28.733  28.650  1.00  0.00
ATOM   3378 3HE  LYS   211      49.074 -29.198  27.145  1.00  0.00
ATOM   3379  NZ  LYS   211      49.729 -30.236  28.879  1.00  0.00
ATOM   3380 1HZ  LYS   211      49.850 -30.057  29.866  1.00  0.00
ATOM   3381 2HZ  LYS   211      49.073 -30.993  28.752  1.00  0.00
ATOM   3382 3HZ  LYS   211      50.618 -30.488  28.471  1.00  0.00
ATOM   3383  C   LYS   211      51.143 -23.052  27.139  1.00  0.00
ATOM   3384  O   LYS   211      51.184 -22.256  28.077  1.00  0.00
ATOM   3385  N   GLN   212      52.002 -23.021  26.124  1.00  0.00
ATOM   3386  H   GLN   212      51.922 -23.703  25.383  1.00  0.00
ATOM   3387  CA  GLN   212      53.095 -22.053  26.060  1.00  0.00
ATOM   3388  HA  GLN   212      53.485 -21.862  27.060  1.00  0.00
ATOM   3389  CB  GLN   212      54.228 -22.601  25.190  1.00  0.00
ATOM   3390 2HB  GLN   212      53.797 -22.808  24.210  1.00  0.00
ATOM   3391 3HB  GLN   212      54.967 -21.804  25.101  1.00  0.00
ATOM   3392  CG  GLN   212      54.896 -23.851  25.721  1.00  0.00
ATOM   3393 2HG  GLN   212      55.307 -23.653  26.711  1.00  0.00
ATOM   3394 3HG  GLN   212      54.149 -24.642  25.790  1.00  0.00
ATOM   3395  CD  GLN   212      56.017 -24.322  24.816  1.00  0.00
ATOM   3396  OE1 GLN   212      55.779 -24.789  23.699  1.00  0.00
ATOM   3397  NE2 GLN   212      57.252 -24.190  25.290  1.00  0.00
ATOM   3398 1HE2 GLN   212      58.039 -24.487  24.731  1.00  0.00
ATOM   3399 2HE2 GLN   212      57.398 -23.793  26.207  1.00  0.00
ATOM   3400  C   GLN   212      52.689 -20.686  25.513  1.00  0.00
ATOM   3401  O   GLN   212      53.497 -19.752  25.507  1.00  0.00
ATOM   3402  N   GLN   213      51.446 -20.567  25.058  1.00  0.00
ATOM   3403  H   GLN   213      50.824 -21.363  25.069  1.00  0.00
ATOM   3404  CA  GLN   213      50.960 -19.314  24.479  1.00  0.00
ATOM   3405  HA  GLN   213      51.726 -18.878  23.837  1.00  0.00
ATOM   3406  CB  GLN   213      49.709 -19.575  23.639  1.00  0.00
ATOM   3407 2HB  GLN   213      48.921 -19.893  24.321  1.00  0.00
ATOM   3408 3HB  GLN   213      49.428 -18.630  23.174  1.00  0.00
ATOM   3409  CG  GLN   213      49.902 -20.626  22.568  1.00  0.00
ATOM   3410 2HG  GLN   213      50.079 -21.590  23.046  1.00  0.00
ATOM   3411 3HG  GLN   213      49.000 -20.683  21.959  1.00  0.00
ATOM   3412  CD  GLN   213      51.075 -20.311  21.667  1.00  0.00
ATOM   3413  OE1 GLN   213      51.143 -19.235  21.072  1.00  0.00
ATOM   3414  NE2 GLN   213      52.007 -21.251  21.560  1.00  0.00
ATOM   3415 1HE2 GLN   213      52.813 -21.094  20.972  1.00  0.00
ATOM   3416 2HE2 GLN   213      51.906 -22.118  22.068  1.00  0.00
ATOM   3417  C   GLN   213      50.652 -18.250  25.518  1.00  0.00
ATOM   3418  O   GLN   213      50.581 -17.063  25.207  1.00  0.00
ATOM   3419  N   THR   214      50.467 -18.674  26.758  1.00  0.00
ATOM   3420  H   THR   214      50.545 -19.653  26.994  1.00  0.00
ATOM   3421  CA  THR   214      50.164 -17.730  27.822  1.00  0.00
ATOM   3422  HA  THR   214      50.546 -16.744  27.558  1.00  0.00
ATOM   3423  CB  THR   214      48.645 -17.621  28.064  1.00  0.00
ATOM   3424  HB  THR   214      48.466 -16.908  28.869  1.00  0.00
ATOM   3425  CG2 THR   214      47.935 -17.154  26.810  1.00  0.00
ATOM   3426 1HG2 THR   214      48.113 -17.866  26.004  1.00  0.00
ATOM   3427 2HG2 THR   214      46.864 -17.084  27.003  1.00  0.00
ATOM   3428 3HG2 THR   214      48.316 -16.175  26.519  1.00  0.00
ATOM   3429  OG1 THR   214      48.131 -18.903  28.449  1.00  0.00
ATOM   3430 1HG  THR   214      47.185 -18.836  28.600  1.00  0.00
ATOM   3431  C   THR   214      50.795 -18.180  29.120  1.00  0.00
ATOM   3432  O   THR   214      51.229 -19.324  29.242  1.00  0.00
ATOM   3433  N   ARG   215      50.852 -17.262  30.078  1.00  0.00
ATOM   3434  H   ARG   215      50.511 -16.328  29.899  1.00  0.00
ATOM   3435  CA  ARG   215      51.379 -17.562  31.401  1.00  0.00
ATOM   3436  HA  ARG   215      51.472 -18.643  31.511  1.00  0.00
ATOM   3437  CB  ARG   215      52.755 -16.927  31.628  1.00  0.00
ATOM   3438 2HB  ARG   215      53.378 -17.176  30.769  1.00  0.00
ATOM   3439 3HB  ARG   215      52.615 -15.847  31.674  1.00  0.00
ATOM   3440  CG  ARG   215      53.440 -17.409  32.913  1.00  0.00
ATOM   3441 2HG  ARG   215      52.844 -17.068  33.759  1.00  0.00
ATOM   3442 3HG  ARG   215      53.455 -18.499  32.896  1.00  0.00
ATOM   3443  CD  ARG   215      54.868 -16.882  33.051  1.00  0.00
ATOM   3444 2HD  ARG   215      55.383 -17.472  33.809  1.00  0.00
ATOM   3445 3HD  ARG   215      55.375 -16.999  32.093  1.00  0.00
ATOM   3446  NE  ARG   215      54.920 -15.473  33.439  1.00  0.00
ATOM   3447  HE  ARG   215      54.051 -15.038  33.713  1.00  0.00
ATOM   3448  CZ  ARG   215      56.028 -14.737  33.446  1.00  0.00
ATOM   3449  NH1 ARG   215      57.186 -15.271  33.080  1.00  0.00
ATOM   3450 1HH1 ARG   215      57.225 -16.239  32.796  1.00  0.00
ATOM   3451 2HH1 ARG   215      58.024 -14.707  33.088  1.00  0.00
ATOM   3452  NH2 ARG   215      55.981 -13.466  33.826  1.00  0.00
ATOM   3453 1HH2 ARG   215      55.101 -13.059  34.110  1.00  0.00
ATOM   3454 2HH2 ARG   215      56.825 -12.912  33.829  1.00  0.00
ATOM   3455  C   ARG   215      50.376 -16.971  32.378  1.00  0.00
ATOM   3456  O   ARG   215      50.249 -15.754  32.484  1.00  0.00
ATOM   3457  N   VAL   216      49.657 -17.841  33.073  1.00  0.00
ATOM   3458  H   VAL   216      49.794 -18.833  32.939  1.00  0.00
ATOM   3459  CA  VAL   216      48.662 -17.407  34.038  1.00  0.00
ATOM   3460  HA  VAL   216      48.228 -16.448  33.756  1.00  0.00
ATOM   3461  CB  VAL   216      47.529 -18.441  34.167  1.00  0.00
ATOM   3462  HB  VAL   216      47.955 -19.410  34.429  1.00  0.00
ATOM   3463  CG1 VAL   216      46.554 -18.010  35.245  1.00  0.00
ATOM   3464 1HG1 VAL   216      46.127 -17.042  34.984  1.00  0.00
ATOM   3465 2HG1 VAL   216      45.756 -18.747  35.329  1.00  0.00
ATOM   3466 3HG1 VAL   216      47.077 -17.931  36.198  1.00  0.00
ATOM   3467  CG2 VAL   216      46.818 -18.606  32.834  1.00  0.00
ATOM   3468 1HG2 VAL   216      47.529 -18.947  32.082  1.00  0.00
ATOM   3469 2HG2 VAL   216      46.018 -19.340  32.936  1.00  0.00
ATOM   3470 3HG2 VAL   216      46.396 -17.650  32.526  1.00  0.00
ATOM   3471  C   VAL   216      49.305 -17.227  35.409  1.00  0.00
ATOM   3472  O   VAL   216      50.044 -18.093  35.870  1.00  0.00
ATOM   3473  N   VAL   217      49.034 -16.088  36.038  1.00  0.00
ATOM   3474  H   VAL   217      48.440 -15.405  35.589  1.00  0.00
ATOM   3475  CA  VAL   217      49.544 -15.790  37.370  1.00  0.00
ATOM   3476  HA  VAL   217      50.333 -16.492  37.640  1.00  0.00
ATOM   3477  CB  VAL   217      50.113 -14.357  37.443  1.00  0.00
ATOM   3478  HB  VAL   217      49.395 -13.668  36.999  1.00  0.00
ATOM   3479  CG1 VAL   217      50.372 -13.957  38.889  1.00  0.00
ATOM   3480 1HG1 VAL   217      51.091 -14.645  39.334  1.00  0.00
ATOM   3481 2HG1 VAL   217      50.773 -12.944  38.920  1.00  0.00
ATOM   3482 3HG1 VAL   217      49.438 -13.995  39.450  1.00  0.00
ATOM   3483  CG2 VAL   217      51.412 -14.282  36.646  1.00  0.00
ATOM   3484 1HG2 VAL   217      51.216 -14.541  35.606  1.00  0.00
ATOM   3485 2HG2 VAL   217      51.813 -13.270  36.698  1.00  0.00
ATOM   3486 3HG2 VAL   217      52.136 -14.981  37.064  1.00  0.00
ATOM   3487  C   VAL   217      48.353 -15.913  38.313  1.00  0.00
ATOM   3488  O   VAL   217      47.476 -15.049  38.326  1.00  0.00
ATOM   3489  N   ASP   218      48.313 -16.995  39.086  1.00  0.00
ATOM   3490  H   ASP   218      49.032 -17.700  39.013  1.00  0.00
ATOM   3491  CA  ASP   218      47.210 -17.226  40.013  1.00  0.00
ATOM   3492  HA  ASP   218      46.283 -16.852  39.579  1.00  0.00
ATOM   3493  CB  ASP   218      47.046 -18.716  40.304  1.00  0.00
ATOM   3494 2HB  ASP   218      46.662 -19.197  39.404  1.00  0.00
ATOM   3495 3HB  ASP   218      48.027 -19.125  40.543  1.00  0.00
ATOM   3496  CG  ASP   218      46.097 -18.972  41.458  1.00  0.00
ATOM   3497  OD1 ASP   218      45.007 -18.368  41.463  1.00  0.00
ATOM   3498  OD2 ASP   218      46.433 -19.771  42.358  1.00  0.00
ATOM   3499  C   ASP   218      47.361 -16.488  41.329  1.00  0.00
ATOM   3500  O   ASP   218      46.390 -16.322  42.071  1.00  0.00
ATOM   3501  N   ASP   219      48.577 -16.054  41.630  1.00  0.00
ATOM   3502  H   ASP   219      49.371 -16.248  41.036  1.00  0.00
ATOM   3503  CA  ASP   219      48.804 -15.333  42.865  1.00  0.00
ATOM   3504  HA  ASP   219      48.073 -14.531  42.965  1.00  0.00
ATOM   3505  CB  ASP   219      48.666 -16.274  44.066  1.00  0.00
ATOM   3506 2HB  ASP   219      47.700 -16.774  43.993  1.00  0.00
ATOM   3507 3HB  ASP   219      49.464 -17.015  44.007  1.00  0.00
ATOM   3508  CG  ASP   219      48.756 -15.540  45.388  1.00  0.00
ATOM   3509  OD1 ASP   219      48.011 -14.555  45.567  1.00  0.00
ATOM   3510  OD2 ASP   219      49.566 -15.943  46.247  1.00  0.00
ATOM   3511  C   ASP   219      50.158 -14.660  42.905  1.00  0.00
ATOM   3512  O   ASP   219      51.187 -15.283  42.647  1.00  0.00
ATOM   3513  N   ASP   220      50.134 -13.372  43.223  1.00  0.00
ATOM   3514  H   ASP   220      49.246 -12.942  43.440  1.00  0.00
ATOM   3515  CA  ASP   220      51.337 -12.563  43.335  1.00  0.00
ATOM   3516  HA  ASP   220      52.165 -13.050  42.819  1.00  0.00
ATOM   3517  CB  ASP   220      51.103 -11.188  42.698  1.00  0.00
ATOM   3518 2HB  ASP   220      50.557 -11.352  41.769  1.00  0.00
ATOM   3519 3HB  ASP   220      50.491 -10.596  43.378  1.00  0.00
ATOM   3520  CG  ASP   220      52.396 -10.444  42.401  1.00  0.00
ATOM   3521  OD1 ASP   220      53.294 -10.410  43.273  1.00  0.00
ATOM   3522  OD2 ASP   220      52.508  -9.878  41.291  1.00  0.00
ATOM   3523  C   ASP   220      51.517 -12.409  44.838  1.00  0.00
ATOM   3524  O   ASP   220      50.720 -12.938  45.616  1.00  0.00
ATOM   3525  N   VAL   221      52.550 -11.688  45.256  1.00  0.00
ATOM   3526  H   VAL   221      53.200 -11.273  44.603  1.00  0.00
ATOM   3527  CA  VAL   221      52.773 -11.479  46.679  1.00  0.00
ATOM   3528  HA  VAL   221      52.850 -12.430  47.207  1.00  0.00
ATOM   3529  CB  VAL   221      54.066 -10.667  46.932  1.00  0.00
ATOM   3530  HB  VAL   221      53.950  -9.667  46.514  1.00  0.00
ATOM   3531  CG1 VAL   221      54.331 -10.563  48.430  1.00  0.00
ATOM   3532 1HG1 VAL   221      54.447 -11.562  48.849  1.00  0.00
ATOM   3533 2HG1 VAL   221      55.243  -9.990  48.599  1.00  0.00
ATOM   3534 3HG1 VAL   221      53.493 -10.062  48.914  1.00  0.00
ATOM   3535  CG2 VAL   221      55.243 -11.327  46.224  1.00  0.00
ATOM   3536 1HG2 VAL   221      55.048 -11.365  45.152  1.00  0.00
ATOM   3537 2HG2 VAL   221      56.149 -10.749  46.408  1.00  0.00
ATOM   3538 3HG2 VAL   221      55.376 -12.340  46.605  1.00  0.00
ATOM   3539  C   VAL   221      51.579 -10.712  47.251  1.00  0.00
ATOM   3540  O   VAL   221      51.337 -10.727  48.459  1.00  0.00
ATOM   3541  N   VAL   222      50.825 -10.055  46.372  1.00  0.00
ATOM   3542  H   VAL   222      51.076 -10.047  45.394  1.00  0.00
ATOM   3543  CA  VAL   222      49.665  -9.278  46.795  1.00  0.00
ATOM   3544  HA  VAL   222      49.575  -9.263  47.881  1.00  0.00
ATOM   3545  CB  VAL   222      49.750  -7.819  46.285  1.00  0.00
ATOM   3546  HB  VAL   222      48.843  -7.287  46.571  1.00  0.00
ATOM   3547  CG1 VAL   222      50.963  -7.119  46.893  1.00  0.00
ATOM   3548 1HG1 VAL   222      51.871  -7.650  46.607  1.00  0.00
ATOM   3549 2HG1 VAL   222      51.013  -6.093  46.527  1.00  0.00
ATOM   3550 3HG1 VAL   222      50.873  -7.113  47.979  1.00  0.00
ATOM   3551  CG2 VAL   222      49.826  -7.799  44.770  1.00  0.00
ATOM   3552 1HG2 VAL   222      48.936  -8.271  44.355  1.00  0.00
ATOM   3553 2HG2 VAL   222      49.885  -6.768  44.422  1.00  0.00
ATOM   3554 3HG2 VAL   222      50.712  -8.344  44.443  1.00  0.00
ATOM   3555  C   VAL   222      48.320  -9.856  46.361  1.00  0.00
ATOM   3556  O   VAL   222      47.290  -9.195  46.494  1.00  0.00
ATOM   3557  N   GLY   223      48.323 -11.081  45.843  1.00  0.00
ATOM   3558  H   GLY   223      49.178 -11.607  45.731  1.00  0.00
ATOM   3559  CA  GLY   223      47.075 -11.697  45.421  1.00  0.00
ATOM   3560 2HA  GLY   223      47.218 -12.776  45.475  1.00  0.00
ATOM   3561 3HA  GLY   223      46.312 -11.395  46.138  1.00  0.00
ATOM   3562  C   GLY   223      46.611 -11.329  44.021  1.00  0.00
ATOM   3563  O   GLY   223      45.458 -11.567  43.664  1.00  0.00
ATOM   3564  N   ARG   224      47.501 -10.750  43.222  1.00  0.00
ATOM   3565  H   ARG   224      48.441 -10.573  43.546  1.00  0.00
ATOM   3566  CA  ARG   224      47.158 -10.371  41.854  1.00  0.00
ATOM   3567  HA  ARG   224      46.335  -9.657  41.872  1.00  0.00
ATOM   3568  CB  ARG   224      48.345  -9.729  41.141  1.00  0.00
ATOM   3569 2HB  ARG   224      49.171 -10.435  41.223  1.00  0.00
ATOM   3570 3HB  ARG   224      48.057  -9.628  40.095  1.00  0.00
ATOM   3571  CG  ARG   224      48.771  -8.403  41.669  1.00  0.00
ATOM   3572 2HG  ARG   224      47.889  -7.806  41.902  1.00  0.00
ATOM   3573 3HG  ARG   224      49.361  -8.546  42.574  1.00  0.00
ATOM   3574  CD  ARG   224      49.608  -7.684  40.629  1.00  0.00
ATOM   3575 2HD  ARG   224      50.501  -8.269  40.406  1.00  0.00
ATOM   3576 3HD  ARG   224      49.026  -7.549  39.717  1.00  0.00
ATOM   3577  NE  ARG   224      50.017  -6.378  41.118  1.00  0.00
ATOM   3578  HE  ARG   224      49.460  -5.580  40.846  1.00  0.00
ATOM   3579  CZ  ARG   224      51.084  -6.175  41.875  1.00  0.00
ATOM   3580  NH1 ARG   224      51.853  -7.198  42.214  1.00  0.00
ATOM   3581 1HH1 ARG   224      51.622  -8.128  41.894  1.00  0.00
ATOM   3582 2HH1 ARG   224      52.667  -7.044  42.791  1.00  0.00
ATOM   3583  NH2 ARG   224      51.364  -4.956  42.309  1.00  0.00
ATOM   3584 1HH2 ARG   224      50.762  -4.184  42.061  1.00  0.00
ATOM   3585 2HH2 ARG   224      52.179  -4.804  42.886  1.00  0.00
ATOM   3586  C   ARG   224      46.756 -11.584  41.045  1.00  0.00
ATOM   3587  O   ARG   224      47.266 -12.680  41.263  1.00  0.00
ATOM   3588  N   LYS   225      45.856 -11.376  40.091  1.00  0.00
ATOM   3589  H   LYS   225      45.486 -10.449  39.938  1.00  0.00
ATOM   3590  CA  LYS   225      45.397 -12.456  39.223  1.00  0.00
ATOM   3591  HA  LYS   225      46.006 -13.346  39.383  1.00  0.00
ATOM   3592  CB  LYS   225      43.934 -12.801  39.534  1.00  0.00
ATOM   3593 2HB  LYS   225      43.349 -11.912  39.300  1.00  0.00
ATOM   3594 3HB  LYS   225      43.655 -13.608  38.857  1.00  0.00
ATOM   3595  CG  LYS   225      43.657 -13.228  40.979  1.00  0.00
ATOM   3596 2HG  LYS   225      44.188 -12.549  41.646  1.00  0.00
ATOM   3597 3HG  LYS   225      42.585 -13.151  41.161  1.00  0.00
ATOM   3598  CD  LYS   225      44.113 -14.651  41.240  1.00  0.00
ATOM   3599 2HD  LYS   225      43.564 -15.317  40.574  1.00  0.00
ATOM   3600 3HD  LYS   225      45.179 -14.718  41.023  1.00  0.00
ATOM   3601  CE  LYS   225      43.863 -15.061  42.689  1.00  0.00
ATOM   3602 2HE  LYS   225      42.814 -14.881  42.925  1.00  0.00
ATOM   3603 3HE  LYS   225      44.080 -16.124  42.792  1.00  0.00
ATOM   3604  NZ  LYS   225      44.723 -14.286  43.626  1.00  0.00
ATOM   3605 1HZ  LYS   225      44.521 -13.301  43.531  1.00  0.00
ATOM   3606 2HZ  LYS   225      44.536 -14.578  44.575  1.00  0.00
ATOM   3607 3HZ  LYS   225      45.695 -14.453  43.408  1.00  0.00
ATOM   3608  C   LYS   225      45.509 -11.928  37.791  1.00  0.00
ATOM   3609  O   LYS   225      44.916 -10.910  37.467  1.00  0.00
ATOM   3610  N   GLY   226      46.262 -12.609  36.936  1.00  0.00
ATOM   3611  H   GLY   226      46.750 -13.454  37.195  1.00  0.00
ATOM   3612  CA  GLY   226      46.396 -12.127  35.570  1.00  0.00
ATOM   3613 2HA  GLY   226      45.405 -11.807  35.247  1.00  0.00
ATOM   3614 3HA  GLY   226      47.063 -11.266  35.601  1.00  0.00
ATOM   3615  C   GLY   226      46.936 -13.133  34.577  1.00  0.00
ATOM   3616  O   GLY   226      47.177 -14.296  34.921  1.00  0.00
ATOM   3617  N   VAL   227      47.116 -12.678  33.337  1.00  0.00
ATOM   3618  H   VAL   227      46.911 -11.711  33.127  1.00  0.00
ATOM   3619  CA  VAL   227      47.625 -13.525  32.266  1.00  0.00
ATOM   3620  HA  VAL   227      48.157 -14.380  32.683  1.00  0.00
ATOM   3621  CB  VAL   227      46.489 -14.048  31.345  1.00  0.00
ATOM   3622  HB  VAL   227      46.070 -13.217  30.778  1.00  0.00
ATOM   3623  CG1 VAL   227      47.054 -15.094  30.376  1.00  0.00
ATOM   3624 1HG1 VAL   227      47.473 -15.926  30.942  1.00  0.00
ATOM   3625 2HG1 VAL   227      46.256 -15.460  29.730  1.00  0.00
ATOM   3626 3HG1 VAL   227      47.835 -14.640  29.766  1.00  0.00
ATOM   3627  CG2 VAL   227      45.360 -14.658  32.172  1.00  0.00
ATOM   3628 1HG2 VAL   227      44.950 -13.902  32.841  1.00  0.00
ATOM   3629 2HG2 VAL   227      44.575 -15.018  31.507  1.00  0.00
ATOM   3630 3HG2 VAL   227      45.748 -15.490  32.759  1.00  0.00
ATOM   3631  C   VAL   227      48.587 -12.749  31.371  1.00  0.00
ATOM   3632  O   VAL   227      48.312 -11.608  30.991  1.00  0.00
ATOM   3633  N   TYR   228      49.712 -13.374  31.042  1.00  0.00
ATOM   3634  H   TYR   228      49.895 -14.300  31.402  1.00  0.00
ATOM   3635  CA  TYR   228      50.699 -12.769  30.151  1.00  0.00
ATOM   3636  HA  TYR   228      50.544 -11.691  30.113  1.00  0.00
ATOM   3637  CB  TYR   228      52.128 -13.043  30.646  1.00  0.00
ATOM   3638 2HB  TYR   228      52.165 -14.083  30.971  1.00  0.00
ATOM   3639 3HB  TYR   228      52.778 -12.910  29.781  1.00  0.00
ATOM   3640  CG  TYR   228      52.594 -12.148  31.768  1.00  0.00
ATOM   3641  CD1 TYR   228      53.163 -10.899  31.502  1.00  0.00
ATOM   3642  HD1 TYR   228      53.280 -10.584  30.465  1.00  0.00
ATOM   3643  CE1 TYR   228      53.578 -10.061  32.536  1.00  0.00
ATOM   3644  HE1 TYR   228      54.033  -9.094  32.322  1.00  0.00
ATOM   3645  CZ  TYR   228      53.421 -10.477  33.847  1.00  0.00
ATOM   3646  OH  TYR   228      53.806  -9.659  34.877  1.00  0.00
ATOM   3647  HH  TYR   228      54.171  -8.823  34.576  1.00  0.00
ATOM   3648  CE2 TYR   228      52.861 -11.714  34.133  1.00  0.00
ATOM   3649  HE2 TYR   228      52.742 -12.037  35.167  1.00  0.00
ATOM   3650  CD2 TYR   228      52.453 -12.539  33.098  1.00  0.00
ATOM   3651  HD2 TYR   228      52.013 -13.512  33.318  1.00  0.00
ATOM   3652  C   TYR   228      50.534 -13.389  28.768  1.00  0.00
ATOM   3653  O   TYR   228      50.355 -14.604  28.636  1.00  0.00
ATOM   3654  N   ASP   229      50.581 -12.551  27.739  1.00  0.00
ATOM   3655  H   ASP   229      50.689 -11.561  27.908  1.00  0.00
ATOM   3656  CA  ASP   229      50.470 -13.010  26.357  1.00  0.00
ATOM   3657  HA  ASP   229      49.812 -13.877  26.293  1.00  0.00
ATOM   3658  CB  ASP   229      49.877 -11.879  25.501  1.00  0.00
ATOM   3659 2HB  ASP   229      48.795 -11.880  25.636  1.00  0.00
ATOM   3660 3HB  ASP   229      50.290 -10.947  25.887  1.00  0.00
ATOM   3661  CG  ASP   229      50.204 -12.004  24.017  1.00  0.00
ATOM   3662  OD1 ASP   229      50.437 -13.130  23.524  1.00  0.00
ATOM   3663  OD2 ASP   229      50.206 -10.953  23.336  1.00  0.00
ATOM   3664  C   ASP   229      51.889 -13.375  25.906  1.00  0.00
ATOM   3665  O   ASP   229      52.749 -12.508  25.793  1.00  0.00
ATOM   3666  N   LEU   230      52.133 -14.657  25.661  1.00  0.00
ATOM   3667  H   LEU   230      51.407 -15.350  25.769  1.00  0.00
ATOM   3668  CA  LEU   230      53.466 -15.106  25.261  1.00  0.00
ATOM   3669  HA  LEU   230      54.173 -14.278  25.313  1.00  0.00
ATOM   3670  CB  LEU   230      53.943 -16.217  26.203  1.00  0.00
ATOM   3671 2HB  LEU   230      53.310 -17.063  25.935  1.00  0.00
ATOM   3672 3HB  LEU   230      54.974 -16.431  25.919  1.00  0.00
ATOM   3673  CG  LEU   230      53.868 -15.982  27.715  1.00  0.00
ATOM   3674  HG  LEU   230      52.832 -15.812  28.006  1.00  0.00
ATOM   3675  CD1 LEU   230      54.406 -17.207  28.445  1.00  0.00
ATOM   3676 1HD1 LEU   230      55.443 -17.378  28.154  1.00  0.00
ATOM   3677 2HD1 LEU   230      54.353 -17.042  29.521  1.00  0.00
ATOM   3678 3HD1 LEU   230      53.807 -18.079  28.182  1.00  0.00
ATOM   3679  CD2 LEU   230      54.657 -14.749  28.095  1.00  0.00
ATOM   3680 1HD2 LEU   230      54.246 -13.881  27.580  1.00  0.00
ATOM   3681 2HD2 LEU   230      54.595 -14.595  29.172  1.00  0.00
ATOM   3682 3HD2 LEU   230      55.700 -14.881  27.807  1.00  0.00
ATOM   3683  C   LEU   230      53.514 -15.625  23.827  1.00  0.00
ATOM   3684  O   LEU   230      54.354 -16.459  23.496  1.00  0.00
ATOM   3685  N   ILE   231      52.631 -15.130  22.970  1.00  0.00
ATOM   3686  H   ILE   231      51.930 -14.462  23.258  1.00  0.00
ATOM   3687  CA  ILE   231      52.605 -15.609  21.595  1.00  0.00
ATOM   3688  HA  ILE   231      52.530 -16.696  21.570  1.00  0.00
ATOM   3689  CB  ILE   231      51.419 -14.992  20.814  1.00  0.00
ATOM   3690  HB  ILE   231      50.513 -15.081  21.414  1.00  0.00
ATOM   3691  CG2 ILE   231      51.689 -13.516  20.515  1.00  0.00
ATOM   3692 1HG2 ILE   231      52.595 -13.426  19.915  1.00  0.00
ATOM   3693 2HG2 ILE   231      50.846 -13.096  19.966  1.00  0.00
ATOM   3694 3HG2 ILE   231      51.819 -12.973  21.451  1.00  0.00
ATOM   3695  CG1 ILE   231      51.191 -15.774  19.519  1.00  0.00
ATOM   3696 2HG1 ILE   231      52.044 -15.580  18.869  1.00  0.00
ATOM   3697 3HG1 ILE   231      51.166 -16.832  19.780  1.00  0.00
ATOM   3698  CD1 ILE   231      49.905 -15.400  18.793  1.00  0.00
ATOM   3699 1HD1 ILE   231      49.929 -14.342  18.532  1.00  0.00
ATOM   3700 2HD1 ILE   231      49.813 -15.996  17.885  1.00  0.00
ATOM   3701 3HD1 ILE   231      49.051 -15.594  19.442  1.00  0.00
ATOM   3702  C   ILE   231      53.912 -15.339  20.843  1.00  0.00
ATOM   3703  O   ILE   231      54.270 -16.083  19.935  1.00  0.00
ATOM   3704  N   GLY   232      54.616 -14.284  21.233  1.00  0.00
ATOM   3705  H   GLY   232      54.297 -13.704  21.996  1.00  0.00
ATOM   3706  CA  GLY   232      55.864 -13.933  20.575  1.00  0.00
ATOM   3707 2HA  GLY   232      55.713 -14.099  19.508  1.00  0.00
ATOM   3708 3HA  GLY   232      56.026 -12.871  20.758  1.00  0.00
ATOM   3709  C   GLY   232      57.092 -14.706  21.027  1.00  0.00
ATOM   3710  O   GLY   232      58.171 -14.550  20.449  1.00  0.00
ATOM   3711  N   GLU   233      56.941 -15.543  22.049  1.00  0.00
ATOM   3712  H   GLU   233      56.055 -15.606  22.529  1.00  0.00
ATOM   3713  CA  GLU   233      58.061 -16.327  22.558  1.00  0.00
ATOM   3714  HA  GLU   233      58.946 -15.696  22.645  1.00  0.00
ATOM   3715  CB  GLU   233      57.728 -16.895  23.940  1.00  0.00
ATOM   3716 2HB  GLU   233      56.645 -16.866  24.059  1.00  0.00
ATOM   3717 3HB  GLU   233      58.068 -17.930  23.965  1.00  0.00
ATOM   3718  CG  GLU   233      58.383 -16.119  25.071  1.00  0.00
ATOM   3719 2HG  GLU   233      59.462 -16.139  24.918  1.00  0.00
ATOM   3720 3HG  GLU   233      58.026 -15.091  25.006  1.00  0.00
ATOM   3721  CD  GLU   233      58.057 -16.680  26.437  1.00  0.00
ATOM   3722  OE1 GLU   233      58.019 -17.921  26.586  1.00  0.00
ATOM   3723  OE2 GLU   233      57.850 -15.874  27.368  1.00  0.00
ATOM   3724  C   GLU   233      58.494 -17.456  21.628  1.00  0.00
ATOM   3725  O   GLU   233      59.682 -17.743  21.510  1.00  0.00
ATOM   3726  N   HID   234      57.533 -18.098  20.975  1.00  0.00
ATOM   3727  H   HID   234      56.567 -17.840  21.114  1.00  0.00
ATOM   3728  CA  HID   234      57.832 -19.184  20.049  1.00  0.00
ATOM   3729  HA  HID   234      58.911 -19.262  19.913  1.00  0.00
ATOM   3730  CB  HID   234      57.309 -20.517  20.586  1.00  0.00
ATOM   3731 2HB  HID   234      56.250 -20.451  20.835  1.00  0.00
ATOM   3732 3HB  HID   234      57.456 -21.283  19.825  1.00  0.00
ATOM   3733  CG  HID   234      58.010 -20.997  21.818  1.00  0.00
ATOM   3734  ND1 HID   234      59.370 -21.211  21.864  1.00  0.00
ATOM   3735  HD1 HID   234      60.003 -21.049  21.093  1.00  0.00
ATOM   3736  CE1 HID   234      59.704 -21.655  23.063  1.00  0.00
ATOM   3737  HE1 HID   234      60.742 -21.886  23.301  1.00  0.00
ATOM   3738  NE2 HID   234      58.608 -21.736  23.797  1.00  0.00
ATOM   3739  CD2 HID   234      57.534 -21.329  23.041  1.00  0.00
ATOM   3740  HD2 HID   234      56.534 -21.324  23.474  1.00  0.00
ATOM   3741  C   HID   234      57.171 -18.897  18.711  1.00  0.00
ATOM   3742  O   HID   234      57.302 -19.671  17.764  1.00  0.00
ATOM   3743  N   GLY   235      56.456 -17.780  18.643  1.00  0.00
ATOM   3744  H   GLY   235      56.378 -17.163  19.439  1.00  0.00
ATOM   3745  CA  GLY   235      55.768 -17.416  17.423  1.00  0.00
ATOM   3746 2HA  GLY   235      55.415 -18.339  16.962  1.00  0.00
ATOM   3747 3HA  GLY   235      54.914 -16.800  17.704  1.00  0.00
ATOM   3748  C   GLY   235      56.616 -16.656  16.419  1.00  0.00
ATOM   3749  O   GLY   235      57.619 -16.030  16.766  1.00  0.00
ATOM   3750  N   VAL   236      56.190 -16.711  15.164  1.00  0.00
ATOM   3751  H   VAL   236      55.355 -17.238  14.953  1.00  0.00
ATOM   3752  CA  VAL   236      56.877 -16.040  14.071  1.00  0.00
ATOM   3753  HA  VAL   236      57.898 -15.764  14.333  1.00  0.00
ATOM   3754  CB  VAL   236      56.915 -16.933  12.823  1.00  0.00
ATOM   3755  HB  VAL   236      55.897 -17.115  12.479  1.00  0.00
ATOM   3756  CG1 VAL   236      57.707 -16.246  11.721  1.00  0.00
ATOM   3757 1HG1 VAL   236      58.725 -16.064  12.064  1.00  0.00
ATOM   3758 2HG1 VAL   236      57.731 -16.884  10.838  1.00  0.00
ATOM   3759 3HG1 VAL   236      57.233 -15.297  11.470  1.00  0.00
ATOM   3760  CG2 VAL   236      57.505 -18.294  13.171  1.00  0.00
ATOM   3761 1HG2 VAL   236      56.891 -18.772  13.934  1.00  0.00
ATOM   3762 2HG2 VAL   236      57.527 -18.920  12.279  1.00  0.00
ATOM   3763 3HG2 VAL   236      58.519 -18.165  13.549  1.00  0.00
ATOM   3764  C   VAL   236      56.172 -14.740  13.698  1.00  0.00
ATOM   3765  O   VAL   236      55.023 -14.749  13.246  1.00  0.00
ATOM   3766  N   PRO   237      56.848 -13.600  13.873  1.00  0.00
ATOM   3767  CD  PRO   237      58.196 -13.352  14.410  1.00  0.00
ATOM   3768 2HD  PRO   237      58.891 -14.105  14.039  1.00  0.00
ATOM   3769 3HD  PRO   237      58.176 -13.382  15.499  1.00  0.00
ATOM   3770  CG  PRO   237      58.496 -11.980  13.881  1.00  0.00
ATOM   3771 2HG  PRO   237      58.846 -12.028  12.850  1.00  0.00
ATOM   3772 3HG  PRO   237      59.245 -11.481  14.496  1.00  0.00
ATOM   3773  CB  PRO   237      57.173 -11.282  13.978  1.00  0.00
ATOM   3774 2HB  PRO   237      57.152 -10.434  13.293  1.00  0.00
ATOM   3775 3HB  PRO   237      56.915 -10.944  14.981  1.00  0.00
ATOM   3776  CA  PRO   237      56.182 -12.347  13.516  1.00  0.00
ATOM   3777  HA  PRO   237      55.247 -12.283  14.072  1.00  0.00
ATOM   3778  C   PRO   237      55.891 -12.274  12.026  1.00  0.00
ATOM   3779  O   PRO   237      56.738 -12.618  11.191  1.00  0.00
ATOM   3780  N   VAL   238      54.682 -11.842  11.695  1.00  0.00
ATOM   3781  H   VAL   238      54.009 -11.602  12.409  1.00  0.00
ATOM   3782  CA  VAL   238      54.284 -11.720  10.307  1.00  0.00
ATOM   3783  HA  VAL   238      54.924 -12.330   9.670  1.00  0.00
ATOM   3784  CB  VAL   238      52.815 -12.164  10.102  1.00  0.00
ATOM   3785  HB  VAL   238      52.161 -11.528  10.698  1.00  0.00
ATOM   3786  CG1 VAL   238      52.438 -12.045   8.636  1.00  0.00
ATOM   3787 1HG1 VAL   238      53.092 -12.681   8.039  1.00  0.00
ATOM   3788 2HG1 VAL   238      51.403 -12.359   8.500  1.00  0.00
ATOM   3789 3HG1 VAL   238      52.548 -11.009   8.315  1.00  0.00
ATOM   3790  CG2 VAL   238      52.636 -13.600  10.576  1.00  0.00
ATOM   3791 1HG2 VAL   238      52.887 -13.668  11.635  1.00  0.00
ATOM   3792 2HG2 VAL   238      51.600 -13.905  10.429  1.00  0.00
ATOM   3793 3HG2 VAL   238      53.292 -14.256  10.005  1.00  0.00
ATOM   3794  C   VAL   238      54.444 -10.266   9.876  1.00  0.00
ATOM   3795  O   VAL   238      53.769  -9.374  10.398  1.00  0.00
ATOM   3796  N   PHE   239      55.350 -10.029   8.932  1.00  0.00
ATOM   3797  H   PHE   239      55.924 -10.779   8.575  1.00  0.00
ATOM   3798  CA  PHE   239      55.590  -8.679   8.436  1.00  0.00
ATOM   3799  HA  PHE   239      55.058  -7.955   9.053  1.00  0.00
ATOM   3800  CB  PHE   239      57.085  -8.358   8.486  1.00  0.00
ATOM   3801 2HB  PHE   239      57.685  -9.219   8.193  1.00  0.00
ATOM   3802 3HB  PHE   239      57.294  -7.525   7.815  1.00  0.00
ATOM   3803  CG  PHE   239      57.564  -7.944   9.846  1.00  0.00
ATOM   3804  CD1 PHE   239      57.424  -6.627  10.274  1.00  0.00
ATOM   3805  HD1 PHE   239      56.981  -5.893   9.601  1.00  0.00
ATOM   3806  CE1 PHE   239      57.843  -6.241  11.549  1.00  0.00
ATOM   3807  HE1 PHE   239      57.730  -5.207  11.874  1.00  0.00
ATOM   3808  CZ  PHE   239      58.408  -7.184  12.407  1.00  0.00
ATOM   3809  HZ  PHE   239      58.738  -6.892  13.404  1.00  0.00
ATOM   3810  CE2 PHE   239      58.550  -8.506  11.985  1.00  0.00
ATOM   3811  HE2 PHE   239      58.990  -9.249  12.651  1.00  0.00
ATOM   3812  CD2 PHE   239      58.129  -8.876  10.711  1.00  0.00
ATOM   3813  HD2 PHE   239      58.240  -9.908  10.379  1.00  0.00
ATOM   3814  C   PHE   239      55.058  -8.478   7.025  1.00  0.00
ATOM   3815  O   PHE   239      54.915  -7.347   6.567  1.00  0.00
ATOM   3816  N   GLU   240      54.767  -9.574   6.335  1.00  0.00
ATOM   3817  H   GLU   240      54.938 -10.489   6.728  1.00  0.00
ATOM   3818  CA  GLU   240      54.232  -9.492   4.981  1.00  0.00
ATOM   3819  HA  GLU   240      54.035  -8.451   4.726  1.00  0.00
ATOM   3820  CB  GLU   240      55.231 -10.063   3.970  1.00  0.00
ATOM   3821 2HB  GLU   240      55.447 -11.086   4.278  1.00  0.00
ATOM   3822 3HB  GLU   240      54.733 -10.074   3.001  1.00  0.00
ATOM   3823  CG  GLU   240      56.532  -9.280   3.863  1.00  0.00
ATOM   3824 2HG  GLU   240      56.287  -8.222   3.772  1.00  0.00
ATOM   3825 3HG  GLU   240      57.097  -9.444   4.781  1.00  0.00
ATOM   3826  CD  GLU   240      57.367  -9.710   2.672  1.00  0.00
ATOM   3827  OE1 GLU   240      57.730 -10.904   2.596  1.00  0.00
ATOM   3828  OE2 GLU   240      57.657  -8.854   1.808  1.00  0.00
ATOM   3829  C   GLU   240      52.909 -10.240   4.858  1.00  0.00
ATOM   3830  O   GLU   240      52.865 -11.462   4.981  1.00  0.00
ATOM   3831  N   GLY   241      51.832  -9.501   4.612  1.00  0.00
ATOM   3832  H   GLY   241      51.896  -8.497   4.522  1.00  0.00
ATOM   3833  CA  GLY   241      50.528 -10.123   4.465  1.00  0.00
ATOM   3834 2HA  GLY   241      50.477 -11.002   5.107  1.00  0.00
ATOM   3835 3HA  GLY   241      49.757  -9.412   4.762  1.00  0.00
ATOM   3836  C   GLY   241      50.283 -10.546   3.029  1.00  0.00
ATOM   3837  O   GLY   241      50.371  -9.730   2.110  1.00  0.00
ATOM   3838  N   THR   242      49.970 -11.821   2.832  1.00  0.00
ATOM   3839  H   THR   242      49.899 -12.455   3.615  1.00  0.00
ATOM   3840  CA  THR   242      49.733 -12.345   1.497  1.00  0.00
ATOM   3841  HA  THR   242      49.866 -11.551   0.762  1.00  0.00
ATOM   3842  CB  THR   242      50.712 -13.490   1.168  1.00  0.00
ATOM   3843  HB  THR   242      50.575 -13.783   0.127  1.00  0.00
ATOM   3844  CG2 THR   242      52.159 -13.043   1.385  1.00  0.00
ATOM   3845 1HG2 THR   242      52.297 -12.750   2.426  1.00  0.00
ATOM   3846 2HG2 THR   242      52.833 -13.866   1.147  1.00  0.00
ATOM   3847 3HG2 THR   242      52.379 -12.195   0.737  1.00  0.00
ATOM   3848  OG1 THR   242      50.434 -14.611   2.019  1.00  0.00
ATOM   3849 1HG  THR   242      51.042 -15.325   1.816  1.00  0.00
ATOM   3850  C   THR   242      48.324 -12.893   1.306  1.00  0.00
ATOM   3851  O   THR   242      47.701 -13.385   2.247  1.00  0.00
ATOM   3852  N   ILE   243      47.836 -12.798   0.074  1.00  0.00
ATOM   3853  H   ILE   243      48.402 -12.370  -0.645  1.00  0.00
ATOM   3854  CA  ILE   243      46.529 -13.325  -0.298  1.00  0.00
ATOM   3855  HA  ILE   243      46.146 -13.944   0.513  1.00  0.00
ATOM   3856  CB  ILE   243      45.511 -12.214  -0.620  1.00  0.00
ATOM   3857  HB  ILE   243      45.955 -11.506  -1.320  1.00  0.00
ATOM   3858  CG2 ILE   243      44.262 -12.831  -1.245  1.00  0.00
ATOM   3859 1HG2 ILE   243      43.817 -13.539  -0.546  1.00  0.00
ATOM   3860 2HG2 ILE   243      43.542 -12.044  -1.472  1.00  0.00
ATOM   3861 3HG2 ILE   243      44.534 -13.351  -2.164  1.00  0.00
ATOM   3862  CG1 ILE   243      45.150 -11.445   0.653  1.00  0.00
ATOM   3863 2HG1 ILE   243      44.668 -12.149   1.332  1.00  0.00
ATOM   3864 3HG1 ILE   243      46.082 -11.095   1.096  1.00  0.00
ATOM   3865  CD1 ILE   243      44.223 -10.256   0.412  1.00  0.00
ATOM   3866 1HD1 ILE   243      43.290 -10.606  -0.030  1.00  0.00
ATOM   3867 2HD1 ILE   243      44.012  -9.761   1.360  1.00  0.00
ATOM   3868 3HD1 ILE   243      44.704  -9.551  -0.266  1.00  0.00
ATOM   3869  C   ILE   243      46.771 -14.139  -1.560  1.00  0.00
ATOM   3870  O   ILE   243      47.211 -13.598  -2.575  1.00  0.00
ATOM   3871  N   GLY   244      46.502 -15.437  -1.491  1.00  0.00
ATOM   3872  H   GLY   244      46.145 -15.861  -0.647  1.00  0.00
ATOM   3873  CA  GLY   244      46.720 -16.285  -2.647  1.00  0.00
ATOM   3874 2HA  GLY   244      46.420 -17.305  -2.407  1.00  0.00
ATOM   3875 3HA  GLY   244      46.121 -15.918  -3.481  1.00  0.00
ATOM   3876  C   GLY   244      48.184 -16.282  -3.051  1.00  0.00
ATOM   3877  O   GLY   244      48.512 -16.449  -4.228  1.00  0.00
ATOM   3878  N   GLY   245      49.065 -16.079  -2.073  1.00  0.00
ATOM   3879  H   GLY   245      48.758 -15.931  -1.122  1.00  0.00
ATOM   3880  CA  GLY   245      50.493 -16.065  -2.346  1.00  0.00
ATOM   3881 2HA  GLY   245      50.984 -16.475  -1.463  1.00  0.00
ATOM   3882 3HA  GLY   245      50.656 -16.731  -3.193  1.00  0.00
ATOM   3883  C   GLY   245      51.097 -14.705  -2.662  1.00  0.00
ATOM   3884  O   GLY   245      52.311 -14.522  -2.545  1.00  0.00
ATOM   3885  N   GLU   246      50.260 -13.754  -3.065  1.00  0.00
ATOM   3886  H   GLU   246      49.279 -13.968  -3.171  1.00  0.00
ATOM   3887  CA  GLU   246      50.717 -12.408  -3.405  1.00  0.00
ATOM   3888  HA  GLU   246      51.734 -12.443  -3.797  1.00  0.00
ATOM   3889  CB  GLU   246      49.801 -11.808  -4.475  1.00  0.00
ATOM   3890 2HB  GLU   246      50.023 -12.322  -5.410  1.00  0.00
ATOM   3891 3HB  GLU   246      48.776 -12.026  -4.176  1.00  0.00
ATOM   3892  CG  GLU   246      49.964 -10.306  -4.671  1.00  0.00
ATOM   3893 2HG  GLU   246      49.746  -9.818  -3.721  1.00  0.00
ATOM   3894 3HG  GLU   246      51.001 -10.116  -4.947  1.00  0.00
ATOM   3895  CD  GLU   246      49.046  -9.753  -5.746  1.00  0.00
ATOM   3896  OE1 GLU   246      49.184 -10.172  -6.915  1.00  0.00
ATOM   3897  OE2 GLU   246      48.186  -8.902  -5.426  1.00  0.00
ATOM   3898  C   GLU   246      50.760 -11.472  -2.197  1.00  0.00
ATOM   3899  O   GLU   246      49.823 -11.429  -1.405  1.00  0.00
ATOM   3900  N   VAL   247      51.847 -10.715  -2.064  1.00  0.00
ATOM   3901  H   VAL   247      52.603 -10.782  -2.730  1.00  0.00
ATOM   3902  CA  VAL   247      51.984  -9.779  -0.956  1.00  0.00
ATOM   3903  HA  VAL   247      51.688 -10.253  -0.020  1.00  0.00
ATOM   3904  CB  VAL   247      53.441  -9.276  -0.816  1.00  0.00
ATOM   3905  HB  VAL   247      53.767  -8.851  -1.765  1.00  0.00
ATOM   3906  CG1 VAL   247      53.523  -8.214   0.270  1.00  0.00
ATOM   3907 1HG1 VAL   247      53.198  -8.639   1.220  1.00  0.00
ATOM   3908 2HG1 VAL   247      54.552  -7.866   0.362  1.00  0.00
ATOM   3909 3HG1 VAL   247      52.878  -7.375   0.008  1.00  0.00
ATOM   3910  CG2 VAL   247      54.361 -10.438  -0.478  1.00  0.00
ATOM   3911 1HG2 VAL   247      54.313 -11.183  -1.272  1.00  0.00
ATOM   3912 2HG2 VAL   247      55.384 -10.076  -0.381  1.00  0.00
ATOM   3913 3HG2 VAL   247      54.046 -10.890   0.462  1.00  0.00
ATOM   3914  C   VAL   247      51.070  -8.582  -1.190  1.00  0.00
ATOM   3915  O   VAL   247      51.183  -7.899  -2.205  1.00  0.00
ATOM   3916  N   VAL   248      50.165  -8.332  -0.248  1.00  0.00
ATOM   3917  H   VAL   248      50.101  -8.933   0.561  1.00  0.00
ATOM   3918  CA  VAL   248      49.225  -7.221  -0.362  1.00  0.00
ATOM   3919  HA  VAL   248      49.378  -6.676  -1.294  1.00  0.00
ATOM   3920  CB  VAL   248      47.770  -7.718  -0.316  1.00  0.00
ATOM   3921  HB  VAL   248      47.098  -6.860  -0.302  1.00  0.00
ATOM   3922  CG1 VAL   248      47.476  -8.570  -1.532  1.00  0.00
ATOM   3923 1HG1 VAL   248      48.148  -9.428  -1.546  1.00  0.00
ATOM   3924 2HG1 VAL   248      46.444  -8.918  -1.492  1.00  0.00
ATOM   3925 3HG1 VAL   248      47.624  -7.978  -2.435  1.00  0.00
ATOM   3926  CG2 VAL   248      47.535  -8.516   0.965  1.00  0.00
ATOM   3927 1HG2 VAL   248      47.726  -7.880   1.830  1.00  0.00
ATOM   3928 2HG2 VAL   248      46.503  -8.865   0.992  1.00  0.00
ATOM   3929 3HG2 VAL   248      48.209  -9.373   0.989  1.00  0.00
ATOM   3930  C   VAL   248      49.395  -6.176   0.732  1.00  0.00
ATOM   3931  O   VAL   248      48.808  -5.097   0.667  1.00  0.00
ATOM   3932  N   ARG   249      50.192  -6.499   1.742  1.00  0.00
ATOM   3933  H   ARG   249      50.645  -7.401   1.766  1.00  0.00
ATOM   3934  CA  ARG   249      50.423  -5.581   2.848  1.00  0.00
ATOM   3935  HA  ARG   249      50.509  -4.563   2.468  1.00  0.00
ATOM   3936  CB  ARG   249      49.264  -5.633   3.850  1.00  0.00
ATOM   3937 2HB  ARG   249      48.367  -5.289   3.335  1.00  0.00
ATOM   3938 3HB  ARG   249      49.134  -6.673   4.150  1.00  0.00
ATOM   3939  CG  ARG   249      49.501  -4.771   5.089  1.00  0.00
ATOM   3940 2HG  ARG   249      48.774  -5.057   5.849  1.00  0.00
ATOM   3941 3HG  ARG   249      50.507  -4.970   5.457  1.00  0.00
ATOM   3942  CD  ARG   249      49.358  -3.288   4.783  1.00  0.00
ATOM   3943 2HD  ARG   249      49.785  -3.089   3.800  1.00  0.00
ATOM   3944 3HD  ARG   249      48.299  -3.030   4.778  1.00  0.00
ATOM   3945  NE  ARG   249      50.038  -2.451   5.766  1.00  0.00
ATOM   3946  HE  ARG   249      50.799  -2.865   6.284  1.00  0.00
ATOM   3947  CZ  ARG   249      49.702  -1.193   6.030  1.00  0.00
ATOM   3948  NH1 ARG   249      48.685  -0.626   5.390  1.00  0.00
ATOM   3949 1HH1 ARG   249      48.168  -1.154   4.702  1.00  0.00
ATOM   3950 2HH1 ARG   249      48.434   0.331   5.595  1.00  0.00
ATOM   3951  NH2 ARG   249      50.393  -0.494   6.916  1.00  0.00
ATOM   3952 1HH2 ARG   249      51.176  -0.920   7.391  1.00  0.00
ATOM   3953 2HH2 ARG   249      50.134   0.462   7.113  1.00  0.00
ATOM   3954  C   ARG   249      51.711  -5.922   3.573  1.00  0.00
ATOM   3955  O   ARG   249      52.148  -7.070   3.573  1.00  0.00
ATOM   3956  N   GLU   250      52.307  -4.914   4.201  1.00  0.00
ATOM   3957  H   GLU   250      51.905  -3.988   4.159  1.00  0.00
ATOM   3958  CA  GLU   250      53.545  -5.095   4.942  1.00  0.00
ATOM   3959  HA  GLU   250      53.753  -6.158   5.064  1.00  0.00
ATOM   3960  CB  GLU   250      54.714  -4.451   4.188  1.00  0.00
ATOM   3961 2HB  GLU   250      54.457  -3.404   4.030  1.00  0.00
ATOM   3962 3HB  GLU   250      55.589  -4.516   4.835  1.00  0.00
ATOM   3963  CG  GLU   250      55.023  -5.101   2.856  1.00  0.00
ATOM   3964 2HG  GLU   250      55.338  -6.128   3.039  1.00  0.00
ATOM   3965 3HG  GLU   250      54.103  -5.102   2.272  1.00  0.00
ATOM   3966  CD  GLU   250      56.108  -4.369   2.088  1.00  0.00
ATOM   3967  OE1 GLU   250      57.173  -4.083   2.682  1.00  0.00
ATOM   3968  OE2 GLU   250      55.900  -4.090   0.887  1.00  0.00
ATOM   3969  C   GLU   250      53.436  -4.469   6.326  1.00  0.00
ATOM   3970  O   GLU   250      52.726  -3.482   6.516  1.00  0.00
ATOM   3971  N   GLY   251      54.134  -5.059   7.289  1.00  0.00
ATOM   3972  H   GLY   251      54.679  -5.890   7.107  1.00  0.00
ATOM   3973  CA  GLY   251      54.131  -4.521   8.635  1.00  0.00
ATOM   3974 2HA  GLY   251      53.136  -4.175   8.913  1.00  0.00
ATOM   3975 3HA  GLY   251      54.469  -5.268   9.353  1.00  0.00
ATOM   3976  C   GLY   251      55.087  -3.345   8.659  1.00  0.00
ATOM   3977  O   GLY   251      55.566  -2.917   7.607  1.00  0.00
ATOM   3978  N   ALA   252      55.369  -2.818   9.845  1.00  0.00
ATOM   3979  H   ALA   252      54.929  -3.180  10.678  1.00  0.00
ATOM   3980  CA  ALA   252      56.278  -1.685   9.980  1.00  0.00
ATOM   3981  HA  ALA   252      56.373  -1.173   9.022  1.00  0.00
ATOM   3982  CB  ALA   252      55.732  -0.703  11.003  1.00  0.00
ATOM   3983 1HB  ALA   252      55.639  -1.198  11.970  1.00  0.00
ATOM   3984 2HB  ALA   252      56.412   0.144  11.093  1.00  0.00
ATOM   3985 3HB  ALA   252      54.752  -0.349  10.681  1.00  0.00
ATOM   3986  C   ALA   252      57.671  -2.153  10.392  1.00  0.00
ATOM   3987  O   ALA   252      57.840  -2.806  11.422  1.00  0.00
ATOM   3988  N   TYR   253      58.669  -1.803   9.584  1.00  0.00
ATOM   3989  H   TYR   253      58.473  -1.275   8.745  1.00  0.00
ATOM   3990  CA  TYR   253      60.050  -2.198   9.846  1.00  0.00
ATOM   3991  HA  TYR   253      60.076  -3.096  10.464  1.00  0.00
ATOM   3992  CB  TYR   253      60.755  -2.495   8.523  1.00  0.00
ATOM   3993 2HB  TYR   253      60.778  -1.564   7.957  1.00  0.00
ATOM   3994 3HB  TYR   253      61.774  -2.802   8.758  1.00  0.00
ATOM   3995  CG  TYR   253      60.083  -3.569   7.698  1.00  0.00
ATOM   3996  CD1 TYR   253      60.217  -4.917   8.027  1.00  0.00
ATOM   3997  HD1 TYR   253      60.812  -5.190   8.898  1.00  0.00
ATOM   3998  CE1 TYR   253      59.604  -5.910   7.261  1.00  0.00
ATOM   3999  HE1 TYR   253      59.710  -6.960   7.533  1.00  0.00
ATOM   4000  CZ  TYR   253      58.848  -5.554   6.155  1.00  0.00
ATOM   4001  OH  TYR   253      58.248  -6.527   5.383  1.00  0.00
ATOM   4002  HH  TYR   253      58.419  -7.417   5.701  1.00  0.00
ATOM   4003  CE2 TYR   253      58.699  -4.220   5.812  1.00  0.00
ATOM   4004  HE2 TYR   253      58.103  -3.937   4.944  1.00  0.00
ATOM   4005  CD2 TYR   253      59.316  -3.237   6.584  1.00  0.00
ATOM   4006  HD2 TYR   253      59.203  -2.186   6.320  1.00  0.00
ATOM   4007  C   TYR   253      60.835  -1.136  10.612  1.00  0.00
ATOM   4008  O   TYR   253      61.934  -0.756  10.207  1.00  0.00
ATOM   4009  N   GLY   254      60.273  -0.667  11.721  1.00  0.00
ATOM   4010  H   GLY   254      59.373  -1.005  12.032  1.00  0.00
ATOM   4011  CA  GLY   254      60.940   0.347  12.518  1.00  0.00
ATOM   4012 2HA  GLY   254      61.381   1.080  11.843  1.00  0.00
ATOM   4013 3HA  GLY   254      60.195   0.835  13.147  1.00  0.00
ATOM   4014  C   GLY   254      62.030  -0.229  13.401  1.00  0.00
ATOM   4015  O   GLY   254      62.169  -1.446  13.514  1.00  0.00
ATOM   4016  N   GLU   255      62.796   0.646  14.043  1.00  0.00
ATOM   4017  H   GLU   255      62.654   1.638  13.914  1.00  0.00
ATOM   4018  CA  GLU   255      63.889   0.210  14.905  1.00  0.00
ATOM   4019  HA  GLU   255      64.279  -0.747  14.557  1.00  0.00
ATOM   4020  CB  GLU   255      65.024   1.240  14.879  1.00  0.00
ATOM   4021 2HB  GLU   255      64.641   2.140  15.359  1.00  0.00
ATOM   4022 3HB  GLU   255      65.836   0.827  15.478  1.00  0.00
ATOM   4023  CG  GLU   255      65.544   1.588  13.490  1.00  0.00
ATOM   4024 2HG  GLU   255      64.726   2.056  12.942  1.00  0.00
ATOM   4025 3HG  GLU   255      66.360   2.302  13.605  1.00  0.00
ATOM   4026  CD  GLU   255      66.038   0.375  12.722  1.00  0.00
ATOM   4027  OE1 GLU   255      66.898  -0.363  13.252  1.00  0.00
ATOM   4028  OE2 GLU   255      65.567   0.166  11.583  1.00  0.00
ATOM   4029  C   GLU   255      63.463  -0.022  16.353  1.00  0.00
ATOM   4030  O   GLU   255      64.017  -0.883  17.036  1.00  0.00
ATOM   4031  N   LYS   256      62.483   0.747  16.819  1.00  0.00
ATOM   4032  H   LYS   256      62.078   1.464  16.234  1.00  0.00
ATOM   4033  CA  LYS   256      62.011   0.628  18.195  1.00  0.00
ATOM   4034  HA  LYS   256      62.861   0.513  18.868  1.00  0.00
ATOM   4035  CB  LYS   256      61.228   1.880  18.604  1.00  0.00
ATOM   4036 2HB  LYS   256      60.465   2.033  17.841  1.00  0.00
ATOM   4037 3HB  LYS   256      60.749   1.650  19.556  1.00  0.00
ATOM   4038  CG  LYS   256      62.061   3.146  18.748  1.00  0.00
ATOM   4039 2HG  LYS   256      62.938   2.928  19.358  1.00  0.00
ATOM   4040 3HG  LYS   256      62.379   3.477  17.760  1.00  0.00
ATOM   4041  CD  LYS   256      61.243   4.243  19.411  1.00  0.00
ATOM   4042 2HD  LYS   256      60.336   4.390  18.825  1.00  0.00
ATOM   4043 3HD  LYS   256      60.977   3.908  20.414  1.00  0.00
ATOM   4044  CE  LYS   256      62.006   5.555  19.501  1.00  0.00
ATOM   4045 2HE  LYS   256      61.424   6.255  20.101  1.00  0.00
ATOM   4046 3HE  LYS   256      62.963   5.368  19.988  1.00  0.00
ATOM   4047  NZ  LYS   256      62.242   6.136  18.153  1.00  0.00
ATOM   4048 1HZ  LYS   256      61.355   6.310  17.702  1.00  0.00
ATOM   4049 2HZ  LYS   256      62.749   7.004  18.245  1.00  0.00
ATOM   4050 3HZ  LYS   256      62.781   5.488  17.597  1.00  0.00
ATOM   4051  C   LYS   256      61.145  -0.596  18.457  1.00  0.00
ATOM   4052  O   LYS   256      60.097  -0.776  17.837  1.00  0.00
ATOM   4053  N   ILE   257      61.589  -1.429  19.391  1.00  0.00
ATOM   4054  H   ILE   257      62.455  -1.230  19.870  1.00  0.00
ATOM   4055  CA  ILE   257      60.852  -2.626  19.766  1.00  0.00
ATOM   4056  HA  ILE   257      60.195  -2.915  18.946  1.00  0.00
ATOM   4057  CB  ILE   257      61.799  -3.793  20.101  1.00  0.00
ATOM   4058  HB  ILE   257      62.445  -3.506  20.931  1.00  0.00
ATOM   4059  CG2 ILE   257      60.992  -5.018  20.489  1.00  0.00
ATOM   4060 1HG2 ILE   257      60.346  -5.306  19.659  1.00  0.00
ATOM   4061 2HG2 ILE   257      61.668  -5.840  20.725  1.00  0.00
ATOM   4062 3HG2 ILE   257      60.381  -4.789  21.362  1.00  0.00
ATOM   4063  CG1 ILE   257      62.682  -4.115  18.893  1.00  0.00
ATOM   4064 2HG1 ILE   257      62.021  -4.404  18.076  1.00  0.00
ATOM   4065 3HG1 ILE   257      63.211  -3.200  18.625  1.00  0.00
ATOM   4066  CD1 ILE   257      63.689  -5.226  19.147  1.00  0.00
ATOM   4067 1HD1 ILE   257      63.161  -6.141  19.414  1.00  0.00
ATOM   4068 2HD1 ILE   257      64.278  -5.397  18.246  1.00  0.00
ATOM   4069 3HD1 ILE   257      64.351  -4.937  19.963  1.00  0.00
ATOM   4070  C   ILE   257      60.031  -2.289  21.006  1.00  0.00
ATOM   4071  O   ILE   257      60.575  -1.838  22.015  1.00  0.00
ATOM   4072  N   VAL   258      58.722  -2.499  20.927  1.00  0.00
ATOM   4073  H   VAL   258      58.314  -2.866  20.079  1.00  0.00
ATOM   4074  CA  VAL   258      57.838  -2.205  22.048  1.00  0.00
ATOM   4075  HA  VAL   258      58.389  -2.184  22.988  1.00  0.00
ATOM   4076  CB  VAL   258      57.126  -0.840  21.861  1.00  0.00
ATOM   4077  HB  VAL   258      56.484  -0.653  22.722  1.00  0.00
ATOM   4078  CG1 VAL   258      58.150   0.281  21.739  1.00  0.00
ATOM   4079 1HG1 VAL   258      58.792   0.095  20.878  1.00  0.00
ATOM   4080 2HG1 VAL   258      57.634   1.232  21.608  1.00  0.00
ATOM   4081 3HG1 VAL   258      58.757   0.319  22.643  1.00  0.00
ATOM   4082  CG2 VAL   258      56.234  -0.886  20.625  1.00  0.00
ATOM   4083 1HG2 VAL   258      55.485  -1.669  20.746  1.00  0.00
ATOM   4084 2HG2 VAL   258      55.737   0.076  20.499  1.00  0.00
ATOM   4085 3HG2 VAL   258      56.842  -1.098  19.745  1.00  0.00
ATOM   4086  C   VAL   258      56.762  -3.274  22.200  1.00  0.00
ATOM   4087  O   VAL   258      56.630  -4.166  21.362  1.00  0.00
ATOM   4088  N   ALA   259      56.005  -3.180  23.288  1.00  0.00
ATOM   4089  H   ALA   259      56.226  -2.486  23.988  1.00  0.00
ATOM   4090  CA  ALA   259      54.905  -4.097  23.549  1.00  0.00
ATOM   4091  HA  ALA   259      54.616  -3.947  24.589  1.00  0.00
ATOM   4092  CB  ALA   259      53.727  -3.730  22.660  1.00  0.00
ATOM   4093 1HB  ALA   259      53.998  -3.884  21.615  1.00  0.00
ATOM   4094 2HB  ALA   259      52.873  -4.359  22.910  1.00  0.00
ATOM   4095 3HB  ALA   259      53.465  -2.684  22.817  1.00  0.00
ATOM   4096  C   ALA   259      55.242  -5.570  23.368  1.00  0.00
ATOM   4097  O   ALA   259      54.552  -6.281  22.635  1.00  0.00
ATOM   4098  N   ASN   260      56.298  -6.034  24.023  1.00  0.00
ATOM   4099  H   ASN   260      56.873  -5.425  24.587  1.00  0.00
ATOM   4100  CA  ASN   260      56.671  -7.437  23.922  1.00  0.00
ATOM   4101  HA  ASN   260      56.067  -7.926  23.158  1.00  0.00
ATOM   4102  CB  ASN   260      58.148  -7.572  23.539  1.00  0.00
ATOM   4103 2HB  ASN   260      58.389  -8.633  23.469  1.00  0.00
ATOM   4104 3HB  ASN   260      58.304  -7.099  22.569  1.00  0.00
ATOM   4105  CG  ASN   260      59.081  -6.929  24.548  1.00  0.00
ATOM   4106  OD1 ASN   260      59.974  -6.163  24.175  1.00  0.00
ATOM   4107  ND2 ASN   260      58.889  -7.236  25.824  1.00  0.00
ATOM   4108 1HD2 ASN   260      59.485  -6.833  26.533  1.00  0.00
ATOM   4109 2HD2 ASN   260      58.148  -7.872  26.081  1.00  0.00
ATOM   4110  C   ASN   260      56.399  -8.086  25.274  1.00  0.00
ATOM   4111  O   ASN   260      56.724  -9.248  25.510  1.00  0.00
ATOM   4112  N   ASP   261      55.791  -7.297  26.152  1.00  0.00
ATOM   4113  H   ASP   261      55.546  -6.363  25.858  1.00  0.00
ATOM   4114  CA  ASP   261      55.432  -7.712  27.498  1.00  0.00
ATOM   4115  HA  ASP   261      55.510  -8.795  27.597  1.00  0.00
ATOM   4116  CB  ASP   261      56.388  -7.061  28.493  1.00  0.00
ATOM   4117 2HB  ASP   261      57.398  -7.199  28.107  1.00  0.00
ATOM   4118 3HB  ASP   261      56.161  -5.996  28.542  1.00  0.00
ATOM   4119  CG  ASP   261      56.293  -7.657  29.868  1.00  0.00
ATOM   4120  OD1 ASP   261      55.166  -7.957  30.312  1.00  0.00
ATOM   4121  OD2 ASP   261      57.351  -7.813  30.515  1.00  0.00
ATOM   4122  C   ASP   261      54.004  -7.198  27.718  1.00  0.00
ATOM   4123  O   ASP   261      53.805  -6.051  28.112  1.00  0.00
ATOM   4124  N   ILE   262      53.017  -8.049  27.452  1.00  0.00
ATOM   4125  H   ILE   262      53.235  -8.985  27.141  1.00  0.00
ATOM   4126  CA  ILE   262      51.610  -7.673  27.586  1.00  0.00
ATOM   4127  HA  ILE   262      51.518  -6.665  27.991  1.00  0.00
ATOM   4128  CB  ILE   262      50.897  -7.745  26.216  1.00  0.00
ATOM   4129  HB  ILE   262      50.880  -8.780  25.876  1.00  0.00
ATOM   4130  CG2 ILE   262      49.466  -7.226  26.339  1.00  0.00
ATOM   4131 1HG2 ILE   262      49.482  -6.190  26.679  1.00  0.00
ATOM   4132 2HG2 ILE   262      48.974  -7.282  25.368  1.00  0.00
ATOM   4133 3HG2 ILE   262      48.919  -7.835  27.058  1.00  0.00
ATOM   4134  CG1 ILE   262      51.683  -6.931  25.184  1.00  0.00
ATOM   4135 2HG1 ILE   262      51.632  -5.886  25.491  1.00  0.00
ATOM   4136 3HG1 ILE   262      52.718  -7.271  25.226  1.00  0.00
ATOM   4137  CD1 ILE   262      51.169  -7.065  23.780  1.00  0.00
ATOM   4138 1HD1 ILE   262      50.134  -6.724  23.737  1.00  0.00
ATOM   4139 2HD1 ILE   262      51.779  -6.459  23.110  1.00  0.00
ATOM   4140 3HD1 ILE   262      51.220  -8.109  23.472  1.00  0.00
ATOM   4141  C   ILE   262      50.882  -8.599  28.558  1.00  0.00
ATOM   4142  O   ILE   262      50.963  -9.821  28.447  1.00  0.00
ATOM   4143  N   SER   263      50.171  -8.013  29.512  1.00  0.00
ATOM   4144  H   SER   263      50.150  -7.008  29.606  1.00  0.00
ATOM   4145  CA  SER   263      49.449  -8.809  30.485  1.00  0.00
ATOM   4146  HA  SER   263      49.202  -9.782  30.061  1.00  0.00
ATOM   4147  CB  SER   263      50.314  -9.024  31.737  1.00  0.00
ATOM   4148 2HB  SER   263      49.721  -9.562  32.477  1.00  0.00
ATOM   4149 3HB  SER   263      51.179  -9.626  31.458  1.00  0.00
ATOM   4150  OG  SER   263      50.752  -7.795  32.287  1.00  0.00
ATOM   4151  HG  SER   263      51.288  -7.966  33.065  1.00  0.00
ATOM   4152  C   SER   263      48.127  -8.152  30.859  1.00  0.00
ATOM   4153  O   SER   263      48.011  -6.924  30.838  1.00  0.00
ATOM   4154  N   ILE   264      47.133  -8.978  31.176  1.00  0.00
ATOM   4155  H   ILE   264      47.268  -9.977  31.119  1.00  0.00
ATOM   4156  CA  ILE   264      45.824  -8.480  31.574  1.00  0.00
ATOM   4157  HA  ILE   264      45.799  -7.391  31.618  1.00  0.00
ATOM   4158  CB  ILE   264      44.708  -8.986  30.614  1.00  0.00
ATOM   4159  HB  ILE   264      44.907  -8.608  29.611  1.00  0.00
ATOM   4160  CG2 ILE   264      44.672 -10.518  30.585  1.00  0.00
ATOM   4161 1HG2 ILE   264      44.472 -10.896  31.588  1.00  0.00
ATOM   4162 2HG2 ILE   264      43.885 -10.851  29.908  1.00  0.00
ATOM   4163 3HG2 ILE   264      45.633 -10.898  30.239  1.00  0.00
ATOM   4164  CG1 ILE   264      43.355  -8.386  31.022  1.00  0.00
ATOM   4165 2HG1 ILE   264      42.584  -8.936  30.482  1.00  0.00
ATOM   4166 3HG1 ILE   264      43.238  -8.554  32.093  1.00  0.00
ATOM   4167  CD1 ILE   264      43.220  -6.893  30.723  1.00  0.00
ATOM   4168 1HD1 ILE   264      43.336  -6.724  29.652  1.00  0.00
ATOM   4169 2HD1 ILE   264      42.237  -6.546  31.041  1.00  0.00
ATOM   4170 3HD1 ILE   264      43.991  -6.343  31.263  1.00  0.00
ATOM   4171  C   ILE   264      45.592  -8.965  33.007  1.00  0.00
ATOM   4172  O   ILE   264      45.927 -10.098  33.355  1.00  0.00
ATOM   4173  N   TRP   265      45.038  -8.091  33.837  1.00  0.00
ATOM   4174  H   TRP   265      44.763  -7.178  33.505  1.00  0.00
ATOM   4175  CA  TRP   265      44.809  -8.413  35.235  1.00  0.00
ATOM   4176  HA  TRP   265      44.979  -9.475  35.414  1.00  0.00
ATOM   4177  CB  TRP   265      45.777  -7.612  36.098  1.00  0.00
ATOM   4178 2HB  TRP   265      45.507  -6.560  36.012  1.00  0.00
ATOM   4179 3HB  TRP   265      45.754  -7.908  37.147  1.00  0.00
ATOM   4180  CG  TRP   265      47.194  -7.726  35.654  1.00  0.00
ATOM   4181  CD1 TRP   265      47.807  -7.028  34.651  1.00  0.00
ATOM   4182  HD1 TRP   265      47.213  -6.269  34.141  1.00  0.00
ATOM   4183  NE1 TRP   265      49.111  -7.464  34.501  1.00  0.00
ATOM   4184  HE1 TRP   265      49.778  -7.114  33.828  1.00  0.00
ATOM   4185  CE2 TRP   265      49.351  -8.453  35.419  1.00  0.00
ATOM   4186  CZ2 TRP   265      50.507  -9.197  35.660  1.00  0.00
ATOM   4187  HZ2 TRP   265      51.388  -9.001  35.049  1.00  0.00
ATOM   4188  CH2 TRP   265      50.459 -10.137  36.661  1.00  0.00
ATOM   4189  HH2 TRP   265      51.344 -10.735  36.876  1.00  0.00
ATOM   4190  CZ3 TRP   265      49.295 -10.348  37.417  1.00  0.00
ATOM   4191  HZ3 TRP   265      49.268 -11.096  38.209  1.00  0.00
ATOM   4192  CE3 TRP   265      48.143  -9.609  37.178  1.00  0.00
ATOM   4193  HE3 TRP   265      47.264  -9.808  37.792  1.00  0.00
ATOM   4194  CD2 TRP   265      48.162  -8.642  36.162  1.00  0.00
ATOM   4195  C   TRP   265      43.397  -8.088  35.698  1.00  0.00
ATOM   4196  O   TRP   265      42.776  -7.160  35.190  1.00  0.00
ATOM   4197  N   LEU   266      42.901  -8.853  36.666  1.00  0.00
ATOM   4198  H   LEU   266      43.441  -9.616  37.048  1.00  0.00
ATOM   4199  CA  LEU   266      41.582  -8.589  37.229  1.00  0.00
ATOM   4200  HA  LEU   266      40.846  -8.521  36.428  1.00  0.00
ATOM   4201  CB  LEU   266      41.166  -9.717  38.181  1.00  0.00
ATOM   4202 2HB  LEU   266      42.091 -10.017  38.673  1.00  0.00
ATOM   4203 3HB  LEU   266      40.481  -9.302  38.920  1.00  0.00
ATOM   4204  CG  LEU   266      40.524 -10.933  37.519  1.00  0.00
ATOM   4205  HG  LEU   266      41.143 -11.247  36.678  1.00  0.00
ATOM   4206  CD1 LEU   266      40.401 -12.078  38.512  1.00  0.00
ATOM   4207 1HD1 LEU   266      39.782 -11.765  39.353  1.00  0.00
ATOM   4208 2HD1 LEU   266      39.941 -12.936  38.022  1.00  0.00
ATOM   4209 3HD1 LEU   266      41.392 -12.354  38.873  1.00  0.00
ATOM   4210  CD2 LEU   266      39.162 -10.529  36.974  1.00  0.00
ATOM   4211 1HD2 LEU   266      39.285  -9.731  36.242  1.00  0.00
ATOM   4212 2HD2 LEU   266      38.691 -11.389  36.498  1.00  0.00
ATOM   4213 3HD2 LEU   266      38.533 -10.177  37.792  1.00  0.00
ATOM   4214  C   LEU   266      41.747  -7.290  38.007  1.00  0.00
ATOM   4215  O   LEU   266      42.812  -7.043  38.572  1.00  0.00
ATOM   4216  N   PRO   267      40.689  -6.463  38.088  1.00  0.00
ATOM   4217  CD  PRO   267      40.754  -5.199  38.843  1.00  0.00
ATOM   4218 2HD  PRO   267      41.617  -4.619  38.516  1.00  0.00
ATOM   4219 3HD  PRO   267      40.842  -5.411  39.908  1.00  0.00
ATOM   4220  CG  PRO   267      39.425  -4.525  38.490  1.00  0.00
ATOM   4221 2HG  PRO   267      39.494  -3.972  37.553  1.00  0.00
ATOM   4222 3HG  PRO   267      39.095  -3.854  39.283  1.00  0.00
ATOM   4223  CB  PRO   267      38.500  -5.704  38.365  1.00  0.00
ATOM   4224 2HB  PRO   267      37.578  -5.466  37.835  1.00  0.00
ATOM   4225 3HB  PRO   267      38.259  -6.161  39.325  1.00  0.00
ATOM   4226  CA  PRO   267      39.345  -6.660  37.531  1.00  0.00
ATOM   4227  HA  PRO   267      39.074  -7.699  37.718  1.00  0.00
ATOM   4228  C   PRO   267      39.226  -6.364  36.036  1.00  0.00
ATOM   4229  O   PRO   267      38.151  -6.502  35.460  1.00  0.00
ATOM   4230  N   GLY   268      40.325  -5.948  35.412  1.00  0.00
ATOM   4231  H   GLY   268      41.203  -5.832  35.897  1.00  0.00
ATOM   4232  CA  GLY   268      40.278  -5.647  33.992  1.00  0.00
ATOM   4233 2HA  GLY   268      40.603  -6.526  33.436  1.00  0.00
ATOM   4234 3HA  GLY   268      39.251  -5.404  33.718  1.00  0.00
ATOM   4235  C   GLY   268      41.173  -4.479  33.635  1.00  0.00
ATOM   4236  O   GLY   268      40.701  -3.414  33.251  1.00  0.00
ATOM   4237  N   VAL   269      42.475  -4.678  33.782  1.00  0.00
ATOM   4238  H   VAL   269      42.820  -5.546  34.167  1.00  0.00
ATOM   4239  CA  VAL   269      43.434  -3.640  33.457  1.00  0.00
ATOM   4240  HA  VAL   269      43.019  -2.898  32.775  1.00  0.00
ATOM   4241  CB  VAL   269      43.919  -2.919  34.736  1.00  0.00
ATOM   4242  HB  VAL   269      43.117  -2.285  35.114  1.00  0.00
ATOM   4243  CG1 VAL   269      44.304  -3.932  35.797  1.00  0.00
ATOM   4244 1HG1 VAL   269      45.106  -4.566  35.420  1.00  0.00
ATOM   4245 2HG1 VAL   269      44.644  -3.410  36.692  1.00  0.00
ATOM   4246 3HG1 VAL   269      43.439  -4.548  36.042  1.00  0.00
ATOM   4247  CG2 VAL   269      45.092  -1.994  34.397  1.00  0.00
ATOM   4248 1HG2 VAL   269      44.771  -1.253  33.665  1.00  0.00
ATOM   4249 2HG2 VAL   269      45.430  -1.488  35.302  1.00  0.00
ATOM   4250 3HG2 VAL   269      45.911  -2.582  33.982  1.00  0.00
ATOM   4251  C   VAL   269      44.599  -4.271  32.693  1.00  0.00
ATOM   4252  O   VAL   269      45.127  -5.307  33.089  1.00  0.00
ATOM   4253  N   LEU   270      44.960  -3.642  31.579  1.00  0.00
ATOM   4254  H   LEU   270      44.470  -2.797  31.322  1.00  0.00
ATOM   4255  CA  LEU   270      46.028  -4.116  30.704  1.00  0.00
ATOM   4256  HA  LEU   270      46.203  -5.180  30.861  1.00  0.00
ATOM   4257  CB  LEU   270      45.622  -3.897  29.240  1.00  0.00
ATOM   4258 2HB  LEU   270      44.630  -4.343  29.167  1.00  0.00
ATOM   4259 3HB  LEU   270      45.542  -2.815  29.136  1.00  0.00
ATOM   4260  CG  LEU   270      46.517  -4.454  28.121  1.00  0.00
ATOM   4261  HG  LEU   270      47.563  -4.281  28.375  1.00  0.00
ATOM   4262  CD1 LEU   270      46.273  -5.953  27.963  1.00  0.00
ATOM   4263 1HD1 LEU   270      45.227  -6.127  27.708  1.00  0.00
ATOM   4264 2HD1 LEU   270      46.909  -6.344  27.169  1.00  0.00
ATOM   4265 3HD1 LEU   270      46.508  -6.460  28.899  1.00  0.00
ATOM   4266  CD2 LEU   270      46.197  -3.747  26.809  1.00  0.00
ATOM   4267 1HD2 LEU   270      46.378  -2.678  26.918  1.00  0.00
ATOM   4268 2HD2 LEU   270      46.833  -4.144  26.017  1.00  0.00
ATOM   4269 3HD2 LEU   270      45.151  -3.913  26.552  1.00  0.00
ATOM   4270  C   LEU   270      47.335  -3.375  30.965  1.00  0.00
ATOM   4271  O   LEU   270      47.331  -2.171  31.222  1.00  0.00
ATOM   4272  N   LYS   271      48.445  -4.107  30.910  1.00  0.00
ATOM   4273  H   LYS   271      48.377  -5.097  30.720  1.00  0.00
ATOM   4274  CA  LYS   271      49.773  -3.527  31.091  1.00  0.00
ATOM   4275  HA  LYS   271      49.680  -2.450  31.231  1.00  0.00
ATOM   4276  CB  LYS   271      50.483  -4.120  32.313  1.00  0.00
ATOM   4277 2HB  LYS   271      49.923  -3.820  33.199  1.00  0.00
ATOM   4278 3HB  LYS   271      50.456  -5.205  32.217  1.00  0.00
ATOM   4279  CG  LYS   271      51.944  -3.653  32.447  1.00  0.00
ATOM   4280 2HG  LYS   271      52.470  -3.943  31.537  1.00  0.00
ATOM   4281 3HG  LYS   271      51.939  -2.566  32.532  1.00  0.00
ATOM   4282  CD  LYS   271      52.650  -4.253  33.654  1.00  0.00
ATOM   4283 2HD  LYS   271      52.226  -3.823  34.562  1.00  0.00
ATOM   4284 3HD  LYS   271      52.492  -5.332  33.656  1.00  0.00
ATOM   4285  CE  LYS   271      54.151  -3.957  33.602  1.00  0.00
ATOM   4286 2HE  LYS   271      54.545  -4.380  32.678  1.00  0.00
ATOM   4287 3HE  LYS   271      54.280  -2.875  33.590  1.00  0.00
ATOM   4288  NZ  LYS   271      54.886  -4.532  34.765  1.00  0.00
ATOM   4289 1HZ  LYS   271      54.767  -5.535  34.776  1.00  0.00
ATOM   4290 2HZ  LYS   271      55.868  -4.311  34.685  1.00  0.00
ATOM   4291 3HZ  LYS   271      54.521  -4.140  35.621  1.00  0.00
ATOM   4292  C   LYS   271      50.554  -3.879  29.832  1.00  0.00
ATOM   4293  O   LYS   271      50.670  -5.051  29.475  1.00  0.00
ATOM   4294  N   VAL   272      51.047  -2.860  29.136  1.00  0.00
ATOM   4295  H   VAL   272      50.889  -1.910  29.439  1.00  0.00
ATOM   4296  CA  VAL   272      51.825  -3.078  27.925  1.00  0.00
ATOM   4297  HA  VAL   272      51.940  -4.145  27.735  1.00  0.00
ATOM   4298  CB  VAL   272      51.153  -2.428  26.698  1.00  0.00
ATOM   4299  HB  VAL   272      51.135  -1.346  26.831  1.00  0.00
ATOM   4300  CG1 VAL   272      51.931  -2.772  25.430  1.00  0.00
ATOM   4301 1HG1 VAL   272      51.949  -3.854  25.296  1.00  0.00
ATOM   4302 2HG1 VAL   272      51.448  -2.308  24.570  1.00  0.00
ATOM   4303 3HG1 VAL   272      52.952  -2.400  25.517  1.00  0.00
ATOM   4304  CG2 VAL   272      49.713  -2.920  26.581  1.00  0.00
ATOM   4305 1HG2 VAL   272      49.162  -2.649  27.481  1.00  0.00
ATOM   4306 2HG2 VAL   272      49.240  -2.459  25.713  1.00  0.00
ATOM   4307 3HG2 VAL   272      49.707  -4.004  26.465  1.00  0.00
ATOM   4308  C   VAL   272      53.182  -2.440  28.186  1.00  0.00
ATOM   4309  O   VAL   272      53.281  -1.233  28.421  1.00  0.00
ATOM   4310  N   ASN   273      54.223  -3.262  28.151  1.00  0.00
ATOM   4311  H   ASN   273      54.086  -4.245  27.966  1.00  0.00
ATOM   4312  CA  ASN   273      55.570  -2.796  28.436  1.00  0.00
ATOM   4313  HA  ASN   273      55.645  -1.715  28.320  1.00  0.00
ATOM   4314  CB  ASN   273      55.890  -3.155  29.889  1.00  0.00
ATOM   4315 2HB  ASN   273      55.265  -2.555  30.550  1.00  0.00
ATOM   4316 3HB  ASN   273      55.662  -4.211  30.033  1.00  0.00
ATOM   4317  CG  ASN   273      57.331  -2.922  30.248  1.00  0.00
ATOM   4318  OD1 ASN   273      57.870  -1.839  30.032  1.00  0.00
ATOM   4319  ND2 ASN   273      57.964  -3.938  30.815  1.00  0.00
ATOM   4320 1HD2 ASN   273      58.934  -3.841  31.079  1.00  0.00
ATOM   4321 2HD2 ASN   273      57.474  -4.805  30.981  1.00  0.00
ATOM   4322  C   ASN   273      56.629  -3.372  27.493  1.00  0.00
ATOM   4323  O   ASN   273      56.702  -4.583  27.296  1.00  0.00
ATOM   4324  N   PRO   274      57.450  -2.503  26.874  1.00  0.00
ATOM   4325  CD  PRO   274      58.727  -2.923  26.264  1.00  0.00
ATOM   4326 2HD  PRO   274      58.534  -3.628  25.456  1.00  0.00
ATOM   4327 3HD  PRO   274      59.356  -3.398  27.017  1.00  0.00
ATOM   4328  CG  PRO   274      59.311  -1.606  25.765  1.00  0.00
ATOM   4329 2HG  PRO   274      58.918  -1.346  24.782  1.00  0.00
ATOM   4330 3HG  PRO   274      60.399  -1.648  25.721  1.00  0.00
ATOM   4331  CB  PRO   274      58.856  -0.636  26.810  1.00  0.00
ATOM   4332 2HB  PRO   274      58.907   0.370  26.392  1.00  0.00
ATOM   4333 3HB  PRO   274      59.377  -0.658  27.767  1.00  0.00
ATOM   4334  CA  PRO   274      57.399  -1.044  27.001  1.00  0.00
ATOM   4335  HA  PRO   274      57.007  -0.784  27.985  1.00  0.00
ATOM   4336  C   PRO   274      56.496  -0.452  25.922  1.00  0.00
ATOM   4337  O   PRO   274      56.381  -1.006  24.828  1.00  0.00
ATOM   4338  N   PHE   275      55.861   0.673  26.231  1.00  0.00
ATOM   4339  H   PHE   275      55.979   1.093  27.142  1.00  0.00
ATOM   4340  CA  PHE   275      54.979   1.333  25.274  1.00  0.00
ATOM   4341  HA  PHE   275      55.477   1.420  24.309  1.00  0.00
ATOM   4342  CB  PHE   275      53.694   0.522  25.090  1.00  0.00
ATOM   4343 2HB  PHE   275      53.943  -0.537  25.028  1.00  0.00
ATOM   4344 3HB  PHE   275      53.007   0.685  25.920  1.00  0.00
ATOM   4345  CG  PHE   275      52.941   0.860  23.836  1.00  0.00
ATOM   4346  CD1 PHE   275      53.384   0.398  22.601  1.00  0.00
ATOM   4347  HD1 PHE   275      54.275  -0.229  22.554  1.00  0.00
ATOM   4348  CE1 PHE   275      52.703   0.728  21.434  1.00  0.00
ATOM   4349  HE1 PHE   275      53.058   0.361  20.471  1.00  0.00
ATOM   4350  CZ  PHE   275      51.563   1.531  21.498  1.00  0.00
ATOM   4351  HZ  PHE   275      51.026   1.794  20.587  1.00  0.00
ATOM   4352  CE2 PHE   275      51.115   1.994  22.724  1.00  0.00
ATOM   4353  HE2 PHE   275      50.225   2.621  22.780  1.00  0.00
ATOM   4354  CD2 PHE   275      51.804   1.657  23.886  1.00  0.00
ATOM   4355  HD2 PHE   275      51.453   2.019  24.852  1.00  0.00
ATOM   4356  C   PHE   275      54.631   2.721  25.798  1.00  0.00
ATOM   4357  O   PHE   275      54.464   2.905  27.001  1.00  0.00
ATOM   4358  N   PRO   276      54.523   3.719  24.906  1.00  0.00
ATOM   4359  CD  PRO   276      53.998   5.039  25.300  1.00  0.00
ATOM   4360 2HD  PRO   276      54.634   5.472  26.072  1.00  0.00
ATOM   4361 3HD  PRO   276      52.984   4.931  25.685  1.00  0.00
ATOM   4362  CG  PRO   276      54.044   5.824  23.995  1.00  0.00
ATOM   4363 2HG  PRO   276      55.014   6.303  23.863  1.00  0.00
ATOM   4364 3HG  PRO   276      53.260   6.580  23.969  1.00  0.00
ATOM   4365  CB  PRO   276      53.809   4.780  22.962  1.00  0.00
ATOM   4366 2HB  PRO   276      54.155   5.133  21.991  1.00  0.00
ATOM   4367 3HB  PRO   276      52.783   4.424  22.874  1.00  0.00
ATOM   4368  CA  PRO   276      54.705   3.659  23.452  1.00  0.00
ATOM   4369  HA  PRO   276      54.381   2.677  23.106  1.00  0.00
ATOM   4370  C   PRO   276      56.165   3.884  23.052  1.00  0.00
ATOM   4371  O   PRO   276      56.480   4.035  21.872  1.00  0.00
ATOM   4372  N   ASN   277      57.043   3.919  24.048  1.00  0.00
ATOM   4373  H   ASN   277      56.720   3.804  24.998  1.00  0.00
ATOM   4374  CA  ASN   277      58.469   4.121  23.822  1.00  0.00
ATOM   4375  HA  ASN   277      58.708   3.964  22.770  1.00  0.00
ATOM   4376  CB  ASN   277      58.859   5.555  24.205  1.00  0.00
ATOM   4377 2HB  ASN   277      58.023   6.221  23.995  1.00  0.00
ATOM   4378 3HB  ASN   277      59.079   5.575  25.272  1.00  0.00
ATOM   4379  CG  ASN   277      60.079   6.053  23.448  1.00  0.00
ATOM   4380  OD1 ASN   277      60.105   6.045  22.219  1.00  0.00
ATOM   4381  ND2 ASN   277      61.091   6.500  24.181  1.00  0.00
ATOM   4382 1HD2 ASN   277      61.926   6.843  23.728  1.00  0.00
ATOM   4383 2HD2 ASN   277      61.021   6.496  25.189  1.00  0.00
ATOM   4384  C   ASN   277      59.202   3.109  24.701  1.00  0.00
ATOM   4385  O   ASN   277      58.700   2.718  25.751  1.00  0.00
ATOM   4386  N   PRO   278      60.397   2.666  24.279  1.00  0.00
ATOM   4387  CD  PRO   278      61.038   2.953  22.982  1.00  0.00
ATOM   4388 2HD  PRO   278      61.526   3.927  23.016  1.00  0.00
ATOM   4389 3HD  PRO   278      60.290   2.949  22.189  1.00  0.00
ATOM   4390  CG  PRO   278      62.028   1.810  22.850  1.00  0.00
ATOM   4391 2HG  PRO   278      62.851   2.071  22.185  1.00  0.00
ATOM   4392 3HG  PRO   278      61.543   0.904  22.488  1.00  0.00
ATOM   4393  CB  PRO   278      62.497   1.637  24.256  1.00  0.00
ATOM   4394 2HB  PRO   278      63.178   2.406  24.621  1.00  0.00
ATOM   4395 3HB  PRO   278      62.960   0.657  24.373  1.00  0.00
ATOM   4396  CA  PRO   278      61.187   1.690  25.038  1.00  0.00
ATOM   4397  HA  PRO   278      60.665   0.740  24.929  1.00  0.00
ATOM   4398  C   PRO   278      61.407   1.982  26.523  1.00  0.00
ATOM   4399  O   PRO   278      61.706   1.075  27.297  1.00  0.00
ATOM   4400  N   ASP   279      61.249   3.235  26.931  1.00  0.00
ATOM   4401  H   ASP   279      61.024   3.974  26.280  1.00  0.00
ATOM   4402  CA  ASP   279      61.465   3.588  28.332  1.00  0.00
ATOM   4403  HA  ASP   279      61.899   2.746  28.871  1.00  0.00
ATOM   4404  CB  ASP   279      62.430   4.774  28.419  1.00  0.00
ATOM   4405 2HB  ASP   279      62.615   4.970  29.475  1.00  0.00
ATOM   4406 3HB  ASP   279      63.364   4.493  27.933  1.00  0.00
ATOM   4407  CG  ASP   279      61.875   6.024  27.763  1.00  0.00
ATOM   4408  OD1 ASP   279      61.293   5.913  26.662  1.00  0.00
ATOM   4409  OD2 ASP   279      62.029   7.120  28.342  1.00  0.00
ATOM   4410  C   ASP   279      60.178   3.917  29.086  1.00  0.00
ATOM   4411  O   ASP   279      60.218   4.492  30.174  1.00  0.00
ATOM   4412  N   MET   280      59.042   3.538  28.511  1.00  0.00
ATOM   4413  H   MET   280      59.056   3.061  27.621  1.00  0.00
ATOM   4414  CA  MET   280      57.748   3.815  29.127  1.00  0.00
ATOM   4415  HA  MET   280      57.889   4.213  30.132  1.00  0.00
ATOM   4416  CB  MET   280      56.988   4.844  28.297  1.00  0.00
ATOM   4417 2HB  MET   280      56.814   4.395  27.319  1.00  0.00
ATOM   4418 3HB  MET   280      56.033   5.009  28.795  1.00  0.00
ATOM   4419  CG  MET   280      57.696   6.157  28.126  1.00  0.00
ATOM   4420 2HG  MET   280      57.796   6.651  29.092  1.00  0.00
ATOM   4421 3HG  MET   280      58.685   5.991  27.699  1.00  0.00
ATOM   4422  SD  MET   280      56.752   7.199  27.030  1.00  0.00
ATOM   4423  CE  MET   280      55.454   7.710  28.132  1.00  0.00
ATOM   4424 1HE  MET   280      55.886   8.238  28.982  1.00  0.00
ATOM   4425 2HE  MET   280      54.768   8.372  27.604  1.00  0.00
ATOM   4426 3HE  MET   280      54.911   6.834  28.486  1.00  0.00
ATOM   4427  C   MET   280      56.878   2.571  29.262  1.00  0.00
ATOM   4428  O   MET   280      57.201   1.510  28.733  1.00  0.00
ATOM   4429  N   MET   281      55.759   2.733  29.962  1.00  0.00
ATOM   4430  H   MET   281      55.545   3.651  30.325  1.00  0.00
ATOM   4431  CA  MET   281      54.801   1.657  30.193  1.00  0.00
ATOM   4432  HA  MET   281      54.958   0.861  29.466  1.00  0.00
ATOM   4433  CB  MET   281      54.973   1.080  31.591  1.00  0.00
ATOM   4434 2HB  MET   281      55.419   1.872  32.192  1.00  0.00
ATOM   4435 3HB  MET   281      53.968   0.869  31.957  1.00  0.00
ATOM   4436  CG  MET   281      55.807  -0.150  31.694  1.00  0.00
ATOM   4437 2HG  MET   281      55.379  -0.957  31.099  1.00  0.00
ATOM   4438 3HG  MET   281      56.826   0.046  31.360  1.00  0.00
ATOM   4439  SD  MET   281      55.836  -0.643  33.424  1.00  0.00
ATOM   4440  CE  MET   281      57.613  -0.468  33.779  1.00  0.00
ATOM   4441 1HE  MET   281      57.918   0.565  33.609  1.00  0.00
ATOM   4442 2HE  MET   281      57.805  -0.737  34.818  1.00  0.00
ATOM   4443 3HE  MET   281      58.182  -1.127  33.123  1.00  0.00
ATOM   4444  C   MET   281      53.384   2.198  30.109  1.00  0.00
ATOM   4445  O   MET   281      53.133   3.343  30.484  1.00  0.00
ATOM   4446  N   GLN   282      52.455   1.367  29.643  1.00  0.00
ATOM   4447  H   GLN   282      52.697   0.443  29.314  1.00  0.00
ATOM   4448  CA  GLN   282      51.062   1.785  29.566  1.00  0.00
ATOM   4449  HA  GLN   282      50.964   2.791  29.974  1.00  0.00
ATOM   4450  CB  GLN   282      50.560   1.792  28.120  1.00  0.00
ATOM   4451 2HB  GLN   282      51.281   2.348  27.521  1.00  0.00
ATOM   4452 3HB  GLN   282      50.523   0.758  27.776  1.00  0.00
ATOM   4453  CG  GLN   282      49.169   2.432  27.972  1.00  0.00
ATOM   4454 2HG  GLN   282      48.437   1.708  28.330  1.00  0.00
ATOM   4455 3HG  GLN   282      49.116   3.334  28.582  1.00  0.00
ATOM   4456  CD  GLN   282      48.831   2.796  26.539  1.00  0.00
ATOM   4457  OE1 GLN   282      49.715   3.114  25.746  1.00  0.00
ATOM   4458  NE2 GLN   282      47.542   2.777  26.207  1.00  0.00
ATOM   4459 1HE2 GLN   282      47.263   3.011  25.265  1.00  0.00
ATOM   4460 2HE2 GLN   282      46.849   2.528  26.899  1.00  0.00
ATOM   4461  C   GLN   282      50.196   0.852  30.399  1.00  0.00
ATOM   4462  O   GLN   282      50.338  -0.370  30.335  1.00  0.00
ATOM   4463  N   PHE   283      49.323   1.448  31.204  1.00  0.00
ATOM   4464  H   PHE   283      49.258   2.456  31.190  1.00  0.00
ATOM   4465  CA  PHE   283      48.394   0.708  32.046  1.00  0.00
ATOM   4466  HA  PHE   283      48.505  -0.359  31.853  1.00  0.00
ATOM   4467  CB  PHE   283      48.656   0.966  33.534  1.00  0.00
ATOM   4468 2HB  PHE   283      48.415   2.007  33.749  1.00  0.00
ATOM   4469 3HB  PHE   283      48.045   0.316  34.160  1.00  0.00
ATOM   4470  CG  PHE   283      50.080   0.758  33.959  1.00  0.00
ATOM   4471  CD1 PHE   283      50.523  -0.492  34.375  1.00  0.00
ATOM   4472  HD1 PHE   283      49.831  -1.334  34.358  1.00  0.00
ATOM   4473  CE1 PHE   283      51.832  -0.676  34.809  1.00  0.00
ATOM   4474  HE1 PHE   283      52.168  -1.660  35.135  1.00  0.00
ATOM   4475  CZ  PHE   283      52.713   0.401  34.826  1.00  0.00
ATOM   4476  HZ  PHE   283      53.739   0.262  35.167  1.00  0.00
ATOM   4477  CE2 PHE   283      52.284   1.655  34.408  1.00  0.00
ATOM   4478  HE2 PHE   283      52.972   2.501  34.416  1.00  0.00
ATOM   4479  CD2 PHE   283      50.972   1.829  33.978  1.00  0.00
ATOM   4480  HD2 PHE   283      50.631   2.811  33.651  1.00  0.00
ATOM   4481  C   PHE   283      47.033   1.294  31.707  1.00  0.00
ATOM   4482  O   PHE   283      46.842   2.509  31.815  1.00  0.00
ATOM   4483  N   GLU   284      46.091   0.459  31.285  1.00  0.00
ATOM   4484  H   GLU   284      46.279  -0.515  31.097  1.00  0.00
ATOM   4485  CA  GLU   284      44.765   0.978  30.978  1.00  0.00
ATOM   4486  HA  GLU   284      44.621   1.928  31.492  1.00  0.00
ATOM   4487  CB  GLU   284      44.589   1.205  29.470  1.00  0.00
ATOM   4488 2HB  GLU   284      43.547   1.494  29.332  1.00  0.00
ATOM   4489 3HB  GLU   284      45.235   2.046  29.218  1.00  0.00
ATOM   4490  CG  GLU   284      44.912   0.030  28.565  1.00  0.00
ATOM   4491 2HG  GLU   284      45.946  -0.269  28.737  1.00  0.00
ATOM   4492 3HG  GLU   284      44.248  -0.794  28.827  1.00  0.00
ATOM   4493  CD  GLU   284      44.724   0.386  27.094  1.00  0.00
ATOM   4494  OE1 GLU   284      45.062   1.527  26.719  1.00  0.00
ATOM   4495  OE2 GLU   284      44.249  -0.462  26.310  1.00  0.00
ATOM   4496  C   GLU   284      43.650   0.095  31.517  1.00  0.00
ATOM   4497  O   GLU   284      43.662  -1.127  31.356  1.00  0.00
ATOM   4498  N   TRP   285      42.696   0.742  32.175  1.00  0.00
ATOM   4499  H   TRP   285      42.761   1.747  32.252  1.00  0.00
ATOM   4500  CA  TRP   285      41.546   0.077  32.772  1.00  0.00
ATOM   4501  HA  TRP   285      41.766  -0.978  32.933  1.00  0.00
ATOM   4502  CB  TRP   285      41.215   0.719  34.121  1.00  0.00
ATOM   4503 2HB  TRP   285      41.386   1.789  34.002  1.00  0.00
ATOM   4504 3HB  TRP   285      40.175   0.547  34.399  1.00  0.00
ATOM   4505  CG  TRP   285      42.053   0.276  35.290  1.00  0.00
ATOM   4506  CD1 TRP   285      41.674  -0.575  36.286  1.00  0.00
ATOM   4507  HD1 TRP   285      40.681  -1.016  36.205  1.00  0.00
ATOM   4508  NE1 TRP   285      42.681  -0.693  37.219  1.00  0.00
ATOM   4509  HE1 TRP   285      42.644  -1.260  38.054  1.00  0.00
ATOM   4510  CE2 TRP   285      43.740   0.082  36.831  1.00  0.00
ATOM   4511  CZ2 TRP   285      44.986   0.284  37.446  1.00  0.00
ATOM   4512  HZ2 TRP   285      45.193  -0.234  38.383  1.00  0.00
ATOM   4513  CH2 TRP   285      45.872   1.128  36.823  1.00  0.00
ATOM   4514  HH2 TRP   285      46.849   1.308  37.272  1.00  0.00
ATOM   4515  CZ3 TRP   285      45.548   1.770  35.613  1.00  0.00
ATOM   4516  HZ3 TRP   285      46.257   2.438  35.125  1.00  0.00
ATOM   4517  CE3 TRP   285      44.307   1.570  35.001  1.00  0.00
ATOM   4518  HE3 TRP   285      44.101   2.089  34.065  1.00  0.00
ATOM   4519  CD2 TRP   285      43.383   0.710  35.618  1.00  0.00
ATOM   4520  C   TRP   285      40.333   0.230  31.860  1.00  0.00
ATOM   4521  O   TRP   285      40.212   1.223  31.141  1.00  0.00
ATOM   4522  N   TYR   286      39.439  -0.754  31.907  1.00  0.00
ATOM   4523  H   TYR   286      39.602  -1.529  32.534  1.00  0.00
ATOM   4524  CA  TYR   286      38.202  -0.740  31.130  1.00  0.00
ATOM   4525  HA  TYR   286      38.127   0.187  30.562  1.00  0.00
ATOM   4526  CB  TYR   286      38.188  -1.915  30.152  1.00  0.00
ATOM   4527 2HB  TYR   286      37.996  -2.826  30.718  1.00  0.00
ATOM   4528 3HB  TYR   286      37.367  -1.740  29.457  1.00  0.00
ATOM   4529  CG  TYR   286      39.481  -2.065  29.378  1.00  0.00
ATOM   4530  CD1 TYR   286      39.798  -1.210  28.321  1.00  0.00
ATOM   4531  HD1 TYR   286      39.092  -0.427  28.043  1.00  0.00
ATOM   4532  CE1 TYR   286      41.011  -1.348  27.617  1.00  0.00
ATOM   4533  HE1 TYR   286      41.256  -0.672  26.798  1.00  0.00
ATOM   4534  CZ  TYR   286      41.902  -2.350  27.981  1.00  0.00
ATOM   4535  OH  TYR   286      43.093  -2.516  27.302  1.00  0.00
ATOM   4536  HH  TYR   286      43.210  -1.883  26.590  1.00  0.00
ATOM   4537  CE2 TYR   286      41.603  -3.203  29.025  1.00  0.00
ATOM   4538  HE2 TYR   286      42.304  -3.988  29.310  1.00  0.00
ATOM   4539  CD2 TYR   286      40.399  -3.058  29.716  1.00  0.00
ATOM   4540  HD2 TYR   286      40.159  -3.730  30.540  1.00  0.00
ATOM   4541  C   TYR   286      37.174  -0.930  32.246  1.00  0.00
ATOM   4542  O   TYR   286      36.799  -2.056  32.591  1.00  0.00
ATOM   4543  N   VAL   287      36.748   0.192  32.815  1.00  0.00
ATOM   4544  H   VAL   287      37.100   1.075  32.474  1.00  0.00
ATOM   4545  CA  VAL   287      35.848   0.203  33.961  1.00  0.00
ATOM   4546  HA  VAL   287      35.956  -0.690  34.576  1.00  0.00
ATOM   4547  CB  VAL   287      36.141   1.438  34.832  1.00  0.00
ATOM   4548  HB  VAL   287      35.873   2.337  34.278  1.00  0.00
ATOM   4549  CG1 VAL   287      35.337   1.377  36.115  1.00  0.00
ATOM   4550 1HG1 VAL   287      35.605   0.478  36.670  1.00  0.00
ATOM   4551 2HG1 VAL   287      35.553   2.256  36.722  1.00  0.00
ATOM   4552 3HG1 VAL   287      34.274   1.353  35.877  1.00  0.00
ATOM   4553  CG2 VAL   287      37.642   1.520  35.139  1.00  0.00
ATOM   4554 1HG2 VAL   287      38.200   1.599  34.206  1.00  0.00
ATOM   4555 2HG2 VAL   287      37.840   2.397  35.756  1.00  0.00
ATOM   4556 3HG2 VAL   287      37.954   0.623  35.674  1.00  0.00
ATOM   4557  C   VAL   287      34.368   0.172  33.616  1.00  0.00
ATOM   4558  O   VAL   287      33.870   1.058  32.934  1.00  0.00
ATOM   4559  N   PRO   288      33.638  -0.841  34.116  1.00  0.00
ATOM   4560  CD  PRO   288      34.035  -1.914  35.041  1.00  0.00
ATOM   4561 2HD  PRO   288      33.902  -1.593  36.074  1.00  0.00
ATOM   4562 3HD  PRO   288      35.077  -2.190  34.878  1.00  0.00
ATOM   4563  CG  PRO   288      33.081  -3.014  34.649  1.00  0.00
ATOM   4564 2HG  PRO   288      32.983  -3.751  35.446  1.00  0.00
ATOM   4565 3HG  PRO   288      33.408  -3.509  33.735  1.00  0.00
ATOM   4566  CB  PRO   288      31.784  -2.268  34.424  1.00  0.00
ATOM   4567 2HB  PRO   288      31.301  -2.100  35.387  1.00  0.00
ATOM   4568 3HB  PRO   288      31.092  -2.781  33.756  1.00  0.00
ATOM   4569  CA  PRO   288      32.207  -0.924  33.810  1.00  0.00
ATOM   4570  HA  PRO   288      32.088  -0.906  32.727  1.00  0.00
ATOM   4571  C   PRO   288      31.422   0.233  34.427  1.00  0.00
ATOM   4572  O   PRO   288      31.543   0.498  35.621  1.00  0.00
ATOM   4573  N   ILE   289      30.645   0.928  33.603  1.00  0.00
ATOM   4574  H   ILE   289      30.634   0.702  32.619  1.00  0.00
ATOM   4575  CA  ILE   289      29.801   2.023  34.071  1.00  0.00
ATOM   4576  HA  ILE   289      30.093   2.350  35.069  1.00  0.00
ATOM   4577  CB  ILE   289      29.862   3.222  33.098  1.00  0.00
ATOM   4578  HB  ILE   289      29.829   2.851  32.074  1.00  0.00
ATOM   4579  CG2 ILE   289      28.677   4.167  33.338  1.00  0.00
ATOM   4580 1HG2 ILE   289      28.710   4.539  34.362  1.00  0.00
ATOM   4581 2HG2 ILE   289      28.735   5.006  32.645  1.00  0.00
ATOM   4582 3HG2 ILE   289      27.743   3.628  33.178  1.00  0.00
ATOM   4583  CG1 ILE   289      31.208   3.934  33.277  1.00  0.00
ATOM   4584 2HG1 ILE   289      31.205   4.368  34.277  1.00  0.00
ATOM   4585 3HG1 ILE   289      31.981   3.168  33.216  1.00  0.00
ATOM   4586  CD1 ILE   289      31.491   5.016  32.260  1.00  0.00
ATOM   4587 1HD1 ILE   289      30.719   5.783  32.320  1.00  0.00
ATOM   4588 2HD1 ILE   289      32.464   5.463  32.466  1.00  0.00
ATOM   4589 3HD1 ILE   289      31.495   4.583  31.260  1.00  0.00
ATOM   4590  C   ILE   289      28.398   1.413  34.130  1.00  0.00
ATOM   4591  O   ILE   289      27.695   1.528  35.133  1.00  0.00
ATOM   4592  N   ASP   290      28.001   0.771  33.034  1.00  0.00
ATOM   4593  H   ASP   290      28.560   0.836  32.195  1.00  0.00
ATOM   4594  CA  ASP   290      26.738   0.051  32.967  1.00  0.00
ATOM   4595  HA  ASP   290      26.563  -0.423  33.933  1.00  0.00
ATOM   4596  CB  ASP   290      25.526   0.959  32.634  1.00  0.00
ATOM   4597 2HB  ASP   290      24.622   0.350  32.650  1.00  0.00
ATOM   4598 3HB  ASP   290      25.481   1.696  33.436  1.00  0.00
ATOM   4599  CG  ASP   290      25.632   1.672  31.298  1.00  0.00
ATOM   4600  OD1 ASP   290      26.167   1.107  30.321  1.00  0.00
ATOM   4601  OD2 ASP   290      25.132   2.816  31.224  1.00  0.00
ATOM   4602  C   ASP   290      26.941  -1.062  31.945  1.00  0.00
ATOM   4603  O   ASP   290      28.070  -1.301  31.522  1.00  0.00
ATOM   4604  N   GLU   291      25.884  -1.756  31.549  1.00  0.00
ATOM   4605  H   GLU   291      24.929  -1.600  31.837  1.00  0.00
ATOM   4606  CA  GLU   291      26.164  -2.879  30.641  1.00  0.00
ATOM   4607  HA  GLU   291      27.011  -3.466  30.996  1.00  0.00
ATOM   4608  CB  GLU   291      24.928  -3.777  30.604  1.00  0.00
ATOM   4609 2HB  GLU   291      25.174  -4.667  30.025  1.00  0.00
ATOM   4610 3HB  GLU   291      24.688  -4.065  31.628  1.00  0.00
ATOM   4611  CG  GLU   291      23.722  -3.077  29.976  1.00  0.00
ATOM   4612 2HG  GLU   291      23.320  -2.344  30.675  1.00  0.00
ATOM   4613 3HG  GLU   291      24.029  -2.573  29.060  1.00  0.00
ATOM   4614  CD  GLU   291      22.660  -4.102  29.655  1.00  0.00
ATOM   4615  OE1 GLU   291      22.122  -4.698  30.578  1.00  0.00
ATOM   4616  OE2 GLU   291      22.376  -4.298  28.474  1.00  0.00
ATOM   4617  C   GLU   291      26.530  -2.434  29.209  1.00  0.00
ATOM   4618  O   GLU   291      27.097  -3.182  28.423  1.00  0.00
ATOM   4619  N   ASN   292      26.323  -1.174  28.847  1.00  0.00
ATOM   4620  H   ASN   292      25.877  -0.526  29.480  1.00  0.00
ATOM   4621  CA  ASN   292      26.691  -0.698  27.510  1.00  0.00
ATOM   4622  HA  ASN   292      27.018  -1.534  26.891  1.00  0.00
ATOM   4623  CB  ASN   292      25.483  -0.040  26.843  1.00  0.00
ATOM   4624 2HB  ASN   292      25.309   0.927  27.316  1.00  0.00
ATOM   4625 3HB  ASN   292      25.704   0.108  25.786  1.00  0.00
ATOM   4626  CG  ASN   292      24.226  -0.869  26.962  1.00  0.00
ATOM   4627  OD1 ASN   292      24.194  -2.031  26.562  1.00  0.00
ATOM   4628  ND2 ASN   292      23.178  -0.272  27.514  1.00  0.00
ATOM   4629 1HD2 ASN   292      22.310  -0.778  27.620  1.00  0.00
ATOM   4630 2HD2 ASN   292      23.253   0.686  27.826  1.00  0.00
ATOM   4631  C   ASN   292      27.842   0.293  27.447  1.00  0.00
ATOM   4632  O   ASN   292      28.228   0.712  26.355  1.00  0.00
ATOM   4633  N   THR   293      28.392   0.672  28.595  1.00  0.00
ATOM   4634  H   THR   293      28.061   0.319  29.481  1.00  0.00
ATOM   4635  CA  THR   293      29.461   1.663  28.602  1.00  0.00
ATOM   4636  HA  THR   293      29.960   1.665  27.633  1.00  0.00
ATOM   4637  CB  THR   293      28.877   3.081  28.863  1.00  0.00
ATOM   4638  HB  THR   293      28.222   3.352  28.035  1.00  0.00
ATOM   4639  CG2 THR   293      28.098   3.101  30.142  1.00  0.00
ATOM   4640 1HG2 THR   293      28.752   2.830  30.971  1.00  0.00
ATOM   4641 2HG2 THR   293      27.697   4.101  30.308  1.00  0.00
ATOM   4642 3HG2 THR   293      27.277   2.387  30.079  1.00  0.00
ATOM   4643  OG1 THR   293      29.937   4.037  28.973  1.00  0.00
ATOM   4644 1HG  THR   293      29.567   4.908  29.134  1.00  0.00
ATOM   4645  C   THR   293      30.560   1.400  29.620  1.00  0.00
ATOM   4646  O   THR   293      30.359   0.705  30.613  1.00  0.00
ATOM   4647  N   HID   294      31.734   1.962  29.366  1.00  0.00
ATOM   4648  H   HID   294      31.890   2.495  28.523  1.00  0.00
ATOM   4649  CA  HID   294      32.841   1.794  30.289  1.00  0.00
ATOM   4650  HA  HID   294      32.459   1.693  31.305  1.00  0.00
ATOM   4651  CB  HID   294      33.656   0.534  29.942  1.00  0.00
ATOM   4652 2HB  HID   294      34.405   0.372  30.717  1.00  0.00
ATOM   4653 3HB  HID   294      33.009  -0.341  29.874  1.00  0.00
ATOM   4654  CG  HID   294      34.398   0.622  28.639  1.00  0.00
ATOM   4655  ND1 HID   294      33.810   0.350  27.422  1.00  0.00
ATOM   4656  HD1 HID   294      32.851   0.058  27.302  1.00  0.00
ATOM   4657  CE1 HID   294      34.694   0.532  26.456  1.00  0.00
ATOM   4658  HE1 HID   294      34.419   0.368  25.414  1.00  0.00
ATOM   4659  NE2 HID   294      35.836   0.911  27.001  1.00  0.00
ATOM   4660  CD2 HID   294      35.679   0.974  28.365  1.00  0.00
ATOM   4661  HD2 HID   294      36.517   1.269  28.997  1.00  0.00
ATOM   4662  C   HID   294      33.760   3.007  30.263  1.00  0.00
ATOM   4663  O   HID   294      33.716   3.814  29.331  1.00  0.00
ATOM   4664  N   TYR   295      34.563   3.155  31.311  1.00  0.00
ATOM   4665  H   TYR   295      34.550   2.494  32.074  1.00  0.00
ATOM   4666  CA  TYR   295      35.544   4.229  31.345  1.00  0.00
ATOM   4667  HA  TYR   295      35.137   5.097  30.826  1.00  0.00
ATOM   4668  CB  TYR   295      35.904   4.639  32.776  1.00  0.00
ATOM   4669 2HB  TYR   295      35.927   3.708  33.343  1.00  0.00
ATOM   4670 3HB  TYR   295      36.903   5.073  32.751  1.00  0.00
ATOM   4671  CG  TYR   295      34.950   5.608  33.437  1.00  0.00
ATOM   4672  CD1 TYR   295      34.737   6.880  32.905  1.00  0.00
ATOM   4673  HD1 TYR   295      35.250   7.160  31.985  1.00  0.00
ATOM   4674  CE1 TYR   295      33.882   7.789  33.532  1.00  0.00
ATOM   4675  HE1 TYR   295      33.713   8.776  33.101  1.00  0.00
ATOM   4676  CZ  TYR   295      33.235   7.423  34.701  1.00  0.00
ATOM   4677  OH  TYR   295      32.406   8.326  35.332  1.00  0.00
ATOM   4678  HH  TYR   295      32.353   9.169  34.876  1.00  0.00
ATOM   4679  CE2 TYR   295      33.427   6.163  35.248  1.00  0.00
ATOM   4680  HE2 TYR   295      32.914   5.875  36.166  1.00  0.00
ATOM   4681  CD2 TYR   295      34.282   5.263  34.616  1.00  0.00
ATOM   4682  HD2 TYR   295      34.439   4.271  35.040  1.00  0.00
ATOM   4683  C   TYR   295      36.789   3.627  30.717  1.00  0.00
ATOM   4684  O   TYR   295      37.189   2.520  31.070  1.00  0.00
ATOM   4685  N   TYR   296      37.385   4.336  29.774  1.00  0.00
ATOM   4686  H   TYR   296      37.005   5.222  29.473  1.00  0.00
ATOM   4687  CA  TYR   296      38.624   3.874  29.164  1.00  0.00
ATOM   4688  HA  TYR   296      38.745   2.805  29.342  1.00  0.00
ATOM   4689  CB  TYR   296      38.606   4.120  27.652  1.00  0.00
ATOM   4690 2HB  TYR   296      37.775   3.548  27.240  1.00  0.00
ATOM   4691 3HB  TYR   296      38.418   5.185  27.513  1.00  0.00
ATOM   4692  CG  TYR   296      39.887   3.736  26.937  1.00  0.00
ATOM   4693  CD1 TYR   296      40.698   2.704  27.413  1.00  0.00
ATOM   4694  HD1 TYR   296      40.398   2.176  28.318  1.00  0.00
ATOM   4695  CE1 TYR   296      41.878   2.343  26.750  1.00  0.00
ATOM   4696  HE1 TYR   296      42.492   1.521  27.118  1.00  0.00
ATOM   4697  CZ  TYR   296      42.249   3.026  25.599  1.00  0.00
ATOM   4698  OH  TYR   296      43.425   2.707  24.950  1.00  0.00
ATOM   4699  HH  TYR   296      43.910   1.998  25.379  1.00  0.00
ATOM   4700  CE2 TYR   296      41.455   4.050  25.108  1.00  0.00
ATOM   4701  HE2 TYR   296      41.745   4.581  24.201  1.00  0.00
ATOM   4702  CD2 TYR   296      40.281   4.401  25.777  1.00  0.00
ATOM   4703  HD2 TYR   296      39.655   5.207  25.394  1.00  0.00
ATOM   4704  C   TYR   296      39.643   4.762  29.874  1.00  0.00
ATOM   4705  O   TYR   296      39.938   5.873  29.439  1.00  0.00
ATOM   4706  N   PHE   297      40.134   4.258  31.000  1.00  0.00
ATOM   4707  H   PHE   297      39.824   3.341  31.287  1.00  0.00
ATOM   4708  CA  PHE   297      41.078   4.965  31.852  1.00  0.00
ATOM   4709  HA  PHE   297      40.942   6.044  31.775  1.00  0.00
ATOM   4710  CB  PHE   297      40.818   4.542  33.299  1.00  0.00
ATOM   4711 2HB  PHE   297      39.752   4.438  33.499  1.00  0.00
ATOM   4712 3HB  PHE   297      41.314   3.586  33.468  1.00  0.00
ATOM   4713  CG  PHE   297      41.356   5.492  34.325  1.00  0.00
ATOM   4714  CD1 PHE   297      40.568   6.536  34.806  1.00  0.00
ATOM   4715  HD1 PHE   297      39.567   6.678  34.400  1.00  0.00
ATOM   4716  CE1 PHE   297      41.048   7.396  35.798  1.00  0.00
ATOM   4717  HE1 PHE   297      40.420   8.207  36.168  1.00  0.00
ATOM   4718  CZ  PHE   297      42.330   7.216  36.314  1.00  0.00
ATOM   4719  HZ  PHE   297      42.710   7.884  37.087  1.00  0.00
ATOM   4720  CE2 PHE   297      43.130   6.172  35.836  1.00  0.00
ATOM   4721  HE2 PHE   297      44.134   6.023  36.234  1.00  0.00
ATOM   4722  CD2 PHE   297      42.637   5.319  34.845  1.00  0.00
ATOM   4723  HD2 PHE   297      43.257   4.505  34.469  1.00  0.00
ATOM   4724  C   PHE   297      42.514   4.627  31.437  1.00  0.00
ATOM   4725  O   PHE   297      43.042   3.590  31.818  1.00  0.00
ATOM   4726  N   GLN   298      43.125   5.514  30.652  1.00  0.00
ATOM   4727  H   GLN   298      42.633   6.359  30.400  1.00  0.00
ATOM   4728  CA  GLN   298      44.485   5.326  30.147  1.00  0.00
ATOM   4729  HA  GLN   298      44.726   4.263  30.118  1.00  0.00
ATOM   4730  CB  GLN   298      44.609   5.893  28.736  1.00  0.00
ATOM   4731 2HB  GLN   298      44.430   6.964  28.829  1.00  0.00
ATOM   4732 3HB  GLN   298      45.643   5.723  28.437  1.00  0.00
ATOM   4733  CG  GLN   298      43.685   5.319  27.695  1.00  0.00
ATOM   4734 2HG  GLN   298      43.970   4.290  27.477  1.00  0.00
ATOM   4735 3HG  GLN   298      42.665   5.339  28.079  1.00  0.00
ATOM   4736  CD  GLN   298      43.734   6.122  26.402  1.00  0.00
ATOM   4737  OE1 GLN   298      43.343   7.288  26.368  1.00  0.00
ATOM   4738  NE2 GLN   298      44.225   5.504  25.337  1.00  0.00
ATOM   4739 1HE2 GLN   298      44.280   5.992  24.454  1.00  0.00
ATOM   4740 2HE2 GLN   298      44.542   4.548  25.413  1.00  0.00
ATOM   4741  C   GLN   298      45.545   6.022  30.987  1.00  0.00
ATOM   4742  O   GLN   298      45.355   7.159  31.414  1.00  0.00
ATOM   4743  N   THR   299      46.667   5.344  31.208  1.00  0.00
ATOM   4744  H   THR   299      46.775   4.400  30.864  1.00  0.00
ATOM   4745  CA  THR   299      47.769   5.939  31.949  1.00  0.00
ATOM   4746  HA  THR   299      47.708   7.026  31.888  1.00  0.00
ATOM   4747  CB  THR   299      47.789   5.529  33.439  1.00  0.00
ATOM   4748  HB  THR   299      48.558   6.107  33.952  1.00  0.00
ATOM   4749  CG2 THR   299      46.432   5.792  34.094  1.00  0.00
ATOM   4750 1HG2 THR   299      45.663   5.214  33.582  1.00  0.00
ATOM   4751 2HG2 THR   299      46.470   5.496  35.142  1.00  0.00
ATOM   4752 3HG2 THR   299      46.195   6.854  34.026  1.00  0.00
ATOM   4753  OG1 THR   299      48.124   4.141  33.549  1.00  0.00
ATOM   4754 1HG  THR   299      48.136   3.887  34.475  1.00  0.00
ATOM   4755  C   THR   299      49.092   5.500  31.331  1.00  0.00
ATOM   4756  O   THR   299      49.224   4.370  30.844  1.00  0.00
ATOM   4757  N   LEU   300      50.060   6.410  31.336  1.00  0.00
ATOM   4758  H   LEU   300      49.883   7.330  31.714  1.00  0.00
ATOM   4759  CA  LEU   300      51.392   6.120  30.818  1.00  0.00
ATOM   4760  HA  LEU   300      51.426   5.090  30.464  1.00  0.00
ATOM   4761  CB  LEU   300      51.751   7.049  29.655  1.00  0.00
ATOM   4762 2HB  LEU   300      51.587   8.057  30.037  1.00  0.00
ATOM   4763 3HB  LEU   300      52.811   6.908  29.446  1.00  0.00
ATOM   4764  CG  LEU   300      50.948   6.855  28.369  1.00  0.00
ATOM   4765  HG  LEU   300      49.894   7.047  28.572  1.00  0.00
ATOM   4766  CD1 LEU   300      51.441   7.816  27.295  1.00  0.00
ATOM   4767 1HD1 LEU   300      52.495   7.624  27.091  1.00  0.00
ATOM   4768 2HD1 LEU   300      50.863   7.670  26.383  1.00  0.00
ATOM   4769 3HD1 LEU   300      51.319   8.842  27.641  1.00  0.00
ATOM   4770  CD2 LEU   300      51.089   5.411  27.893  1.00  0.00
ATOM   4771 1HD2 LEU   300      50.712   4.736  28.661  1.00  0.00
ATOM   4772 2HD2 LEU   300      50.516   5.273  26.976  1.00  0.00
ATOM   4773 3HD2 LEU   300      52.139   5.192  27.701  1.00  0.00
ATOM   4774  C   LEU   300      52.341   6.348  31.980  1.00  0.00
ATOM   4775  O   LEU   300      52.283   7.385  32.642  1.00  0.00
ATOM   4776  N   GLY   301      53.199   5.370  32.239  1.00  0.00
ATOM   4777  H   GLY   301      53.224   4.526  31.685  1.00  0.00
ATOM   4778  CA  GLY   301      54.130   5.497  33.338  1.00  0.00
ATOM   4779 2HA  GLY   301      53.895   6.415  33.876  1.00  0.00
ATOM   4780 3HA  GLY   301      53.991   4.642  34.000  1.00  0.00
ATOM   4781  C   GLY   301      55.576   5.544  32.891  1.00  0.00
ATOM   4782  O   GLY   301      55.959   4.925  31.893  1.00  0.00
ATOM   4783  N   LYS   302      56.374   6.303  33.632  1.00  0.00
ATOM   4784  H   LYS   302      55.992   6.823  34.409  1.00  0.00
ATOM   4785  CA  LYS   302      57.797   6.427  33.351  1.00  0.00
ATOM   4786  HA  LYS   302      58.162   5.498  32.913  1.00  0.00
ATOM   4787  CB  LYS   302      58.071   7.571  32.372  1.00  0.00
ATOM   4788 2HB  LYS   302      57.535   7.352  31.449  1.00  0.00
ATOM   4789 3HB  LYS   302      57.675   8.486  32.813  1.00  0.00
ATOM   4790  CG  LYS   302      59.557   7.755  32.066  1.00  0.00
ATOM   4791 2HG  LYS   302      60.043   8.130  32.966  1.00  0.00
ATOM   4792 3HG  LYS   302      59.972   6.780  31.809  1.00  0.00
ATOM   4793  CD  LYS   302      59.795   8.725  30.920  1.00  0.00
ATOM   4794 2HD  LYS   302      59.308   8.337  30.025  1.00  0.00
ATOM   4795 3HD  LYS   302      59.359   9.689  31.181  1.00  0.00
ATOM   4796  CE  LYS   302      61.286   8.897  30.653  1.00  0.00
ATOM   4797 2HE  LYS   302      61.735   9.358  31.533  1.00  0.00
ATOM   4798 3HE  LYS   302      61.717   7.907  30.502  1.00  0.00
ATOM   4799  NZ  LYS   302      61.556   9.745  29.456  1.00  0.00
ATOM   4800 1HZ  LYS   302      61.157  10.662  29.596  1.00  0.00
ATOM   4801 2HZ  LYS   302      62.553   9.829  29.321  1.00  0.00
ATOM   4802 3HZ  LYS   302      61.141   9.318  28.640  1.00  0.00
ATOM   4803  C   LYS   302      58.535   6.686  34.654  1.00  0.00
ATOM   4804  O   LYS   302      58.157   7.564  35.425  1.00  0.00
ATOM   4805  N   PRO   303      59.580   5.894  34.935  1.00  0.00
ATOM   4806  CD  PRO   303      60.007   4.652  34.270  1.00  0.00
ATOM   4807 2HD  PRO   303      60.706   4.878  33.465  1.00  0.00
ATOM   4808 3HD  PRO   303      59.142   4.128  33.863  1.00  0.00
ATOM   4809  CG  PRO   303      60.656   3.897  35.407  1.00  0.00
ATOM   4810 2HG  PRO   303      61.354   3.144  35.040  1.00  0.00
ATOM   4811 3HG  PRO   303      59.912   3.421  36.046  1.00  0.00
ATOM   4812  CB  PRO   303      61.370   4.995  36.142  1.00  0.00
ATOM   4813 2HB  PRO   303      62.217   5.299  35.527  1.00  0.00
ATOM   4814 3HB  PRO   303      61.714   4.778  37.153  1.00  0.00
ATOM   4815  CA  PRO   303      60.327   6.109  36.175  1.00  0.00
ATOM   4816  HA  PRO   303      59.651   6.034  37.027  1.00  0.00
ATOM   4817  C   PRO   303      60.959   7.499  36.148  1.00  0.00
ATOM   4818  O   PRO   303      61.507   7.915  35.128  1.00  0.00
ATOM   4819  N   CYS   304      60.856   8.220  37.260  1.00  0.00
ATOM   4820  H   CYS   304      60.353   7.846  38.052  1.00  0.00
ATOM   4821  CA  CYS   304      61.427   9.559  37.373  1.00  0.00
ATOM   4822  HA  CYS   304      62.172   9.709  36.591  1.00  0.00
ATOM   4823  CB  CYS   304      60.339  10.624  37.222  1.00  0.00
ATOM   4824 2HB  CYS   304      59.494  10.394  37.871  1.00  0.00
ATOM   4825 3HB  CYS   304      60.736  11.607  37.477  1.00  0.00
ATOM   4826  SG  CYS   304      59.661  10.774  35.551  1.00  0.00
ATOM   4827  HG  CYS   304      58.801  11.748  35.837  1.00  0.00
ATOM   4828  C   CYS   304      62.107   9.689  38.730  1.00  0.00
ATOM   4829  O   CYS   304      61.505   9.410  39.769  1.00  0.00
ATOM   4830  N   ALA   305      63.366  10.115  38.715  1.00  0.00
ATOM   4831  H   ALA   305      63.825  10.295  37.834  1.00  0.00
ATOM   4832  CA  ALA   305      64.143  10.252  39.939  1.00  0.00
ATOM   4833  HA  ALA   305      63.742   9.515  40.635  1.00  0.00
ATOM   4834  CB  ALA   305      65.601   9.912  39.656  1.00  0.00
ATOM   4835 1HB  ALA   305      66.019  10.647  38.968  1.00  0.00
ATOM   4836 2HB  ALA   305      66.166   9.926  40.588  1.00  0.00
ATOM   4837 3HB  ALA   305      65.663   8.920  39.209  1.00  0.00
ATOM   4838  C   ALA   305      64.056  11.617  40.607  1.00  0.00
ATOM   4839  O   ALA   305      64.547  11.790  41.720  1.00  0.00
ATOM   4840  N   ASN   306      63.430  12.586  39.947  1.00  0.00
ATOM   4841  H   ASN   306      63.052  12.438  39.022  1.00  0.00
ATOM   4842  CA  ASN   306      63.330  13.919  40.529  1.00  0.00
ATOM   4843  HA  ASN   306      62.993  13.858  41.564  1.00  0.00
ATOM   4844  CB  ASN   306      64.705  14.586  40.502  1.00  0.00
ATOM   4845 2HB  ASN   306      64.590  15.623  40.818  1.00  0.00
ATOM   4846 3HB  ASN   306      65.371  14.068  41.192  1.00  0.00
ATOM   4847  CG  ASN   306      65.327  14.567  39.123  1.00  0.00
ATOM   4848  OD1 ASN   306      64.801  15.168  38.187  1.00  0.00
ATOM   4849  ND2 ASN   306      66.448  13.864  38.985  1.00  0.00
ATOM   4850 1HD2 ASN   306      66.904  13.818  38.085  1.00  0.00
ATOM   4851 2HD2 ASN   306      66.838  13.379  39.781  1.00  0.00
ATOM   4852  C   ASN   306      62.314  14.815  39.834  1.00  0.00
ATOM   4853  O   ASN   306      61.856  14.517  38.731  1.00  0.00
ATOM   4854  N   ASP   307      61.978  15.921  40.492  1.00  0.00
ATOM   4855  H   ASP   307      62.379  16.092  41.403  1.00  0.00
ATOM   4856  CA  ASP   307      61.016  16.884  39.968  1.00  0.00
ATOM   4857  HA  ASP   307      60.026  16.432  39.908  1.00  0.00
ATOM   4858  CB  ASP   307      60.943  18.099  40.894  1.00  0.00
ATOM   4859 2HB  ASP   307      61.939  18.538  40.956  1.00  0.00
ATOM   4860 3HB  ASP   307      60.256  18.818  40.447  1.00  0.00
ATOM   4861  CG  ASP   307      60.462  17.740  42.286  1.00  0.00
ATOM   4862  OD1 ASP   307      61.076  16.853  42.919  1.00  0.00
ATOM   4863  OD2 ASP   307      59.472  18.347  42.750  1.00  0.00
ATOM   4864  C   ASP   307      61.372  17.339  38.558  1.00  0.00
ATOM   4865  O   ASP   307      60.495  17.701  37.771  1.00  0.00
ATOM   4866  N   GLU   308      62.663  17.322  38.247  1.00  0.00
ATOM   4867  H   GLU   308      63.343  17.028  38.934  1.00  0.00
ATOM   4868  CA  GLU   308      63.141  17.733  36.934  1.00  0.00
ATOM   4869  HA  GLU   308      62.799  18.743  36.710  1.00  0.00
ATOM   4870  CB  GLU   308      64.671  17.718  36.910  1.00  0.00
ATOM   4871 2HB  GLU   308      64.983  16.677  36.996  1.00  0.00
ATOM   4872 3HB  GLU   308      64.980  18.111  35.941  1.00  0.00
ATOM   4873  CG  GLU   308      65.320  18.534  38.018  1.00  0.00
ATOM   4874 2HG  GLU   308      65.258  19.587  37.742  1.00  0.00
ATOM   4875 3HG  GLU   308      64.752  18.365  38.933  1.00  0.00
ATOM   4876  CD  GLU   308      66.776  18.155  38.247  1.00  0.00
ATOM   4877  OE1 GLU   308      67.034  17.007  38.671  1.00  0.00
ATOM   4878  OE2 GLU   308      67.661  19.003  38.001  1.00  0.00
ATOM   4879  C   GLU   308      62.606  16.790  35.860  1.00  0.00
ATOM   4880  O   GLU   308      61.938  17.220  34.918  1.00  0.00
ATOM   4881  N   GLU   309      62.905  15.503  36.009  1.00  0.00
ATOM   4882  H   GLU   309      63.480  15.206  36.785  1.00  0.00
ATOM   4883  CA  GLU   309      62.458  14.495  35.054  1.00  0.00
ATOM   4884  HA  GLU   309      62.807  14.753  34.054  1.00  0.00
ATOM   4885  CB  GLU   309      63.015  13.122  35.427  1.00  0.00
ATOM   4886 2HB  GLU   309      62.546  12.831  36.367  1.00  0.00
ATOM   4887 3HB  GLU   309      62.713  12.430  34.641  1.00  0.00
ATOM   4888  CG  GLU   309      64.520  13.084  35.582  1.00  0.00
ATOM   4889 2HG  GLU   309      64.957  13.617  34.737  1.00  0.00
ATOM   4890 3HG  GLU   309      64.780  13.597  36.508  1.00  0.00
ATOM   4891  CD  GLU   309      65.059  11.671  35.620  1.00  0.00
ATOM   4892  OE1 GLU   309      64.505  10.839  36.372  1.00  0.00
ATOM   4893  OE2 GLU   309      66.042  11.394  34.898  1.00  0.00
ATOM   4894  C   GLU   309      60.939  14.420  34.985  1.00  0.00
ATOM   4895  O   GLU   309      60.371  14.211  33.915  1.00  0.00
ATOM   4896  N   ARG   310      60.285  14.579  36.130  1.00  0.00
ATOM   4897  H   ARG   310      60.789  14.719  36.994  1.00  0.00
ATOM   4898  CA  ARG   310      58.829  14.542  36.177  1.00  0.00
ATOM   4899  HA  ARG   310      58.468  13.596  35.773  1.00  0.00
ATOM   4900  CB  ARG   310      58.344  14.673  37.619  1.00  0.00
ATOM   4901 2HB  ARG   310      58.798  15.570  38.040  1.00  0.00
ATOM   4902 3HB  ARG   310      57.261  14.792  37.594  1.00  0.00
ATOM   4903  CG  ARG   310      58.700  13.480  38.475  1.00  0.00
ATOM   4904 2HG  ARG   310      57.996  12.678  38.254  1.00  0.00
ATOM   4905 3HG  ARG   310      59.708  13.160  38.213  1.00  0.00
ATOM   4906  CD  ARG   310      58.643  13.809  39.953  1.00  0.00
ATOM   4907 2HD  ARG   310      59.313  14.641  40.167  1.00  0.00
ATOM   4908 3HD  ARG   310      57.624  14.084  40.226  1.00  0.00
ATOM   4909  NE  ARG   310      59.049  12.663  40.758  1.00  0.00
ATOM   4910  HE  ARG   310      59.185  11.786  40.276  1.00  0.00
ATOM   4911  CZ  ARG   310      59.253  12.703  42.069  1.00  0.00
ATOM   4912  NH1 ARG   310      59.093  13.838  42.737  1.00  0.00
ATOM   4913 1HH1 ARG   310      58.815  14.675  42.245  1.00  0.00
ATOM   4914 2HH1 ARG   310      59.250  13.860  43.734  1.00  0.00
ATOM   4915  NH2 ARG   310      59.614  11.602  42.715  1.00  0.00
ATOM   4916 1HH2 ARG   310      59.732  10.737  42.206  1.00  0.00
ATOM   4917 2HH2 ARG   310      59.769  11.633  43.713  1.00  0.00
ATOM   4918  C   ARG   310      58.289  15.688  35.338  1.00  0.00
ATOM   4919  O   ARG   310      57.380  15.505  34.527  1.00  0.00
ATOM   4920  N   LYS   311      58.866  16.870  35.533  1.00  0.00
ATOM   4921  H   LYS   311      59.606  16.959  36.215  1.00  0.00
ATOM   4922  CA  LYS   311      58.460  18.059  34.795  1.00  0.00
ATOM   4923  HA  LYS   311      57.402  18.262  34.964  1.00  0.00
ATOM   4924  CB  LYS   311      59.273  19.270  35.268  1.00  0.00
ATOM   4925 2HB  LYS   311      59.217  19.281  36.356  1.00  0.00
ATOM   4926 3HB  LYS   311      60.304  19.096  34.960  1.00  0.00
ATOM   4927  CG  LYS   311      58.800  20.608  34.723  1.00  0.00
ATOM   4928 2HG  LYS   311      59.562  21.357  34.938  1.00  0.00
ATOM   4929 3HG  LYS   311      58.676  20.517  33.644  1.00  0.00
ATOM   4930  CD  LYS   311      57.478  21.033  35.352  1.00  0.00
ATOM   4931 2HD  LYS   311      56.715  20.303  35.082  1.00  0.00
ATOM   4932 3HD  LYS   311      57.598  21.048  36.435  1.00  0.00
ATOM   4933  CE  LYS   311      57.052  22.419  34.867  1.00  0.00
ATOM   4934 2HE  LYS   311      57.836  23.126  35.139  1.00  0.00
ATOM   4935 3HE  LYS   311      56.958  22.381  33.782  1.00  0.00
ATOM   4936  NZ  LYS   311      55.754  22.861  35.464  1.00  0.00
ATOM   4937 1HZ  LYS   311      55.841  22.897  36.470  1.00  0.00
ATOM   4938 2HZ  LYS   311      55.517  23.778  35.114  1.00  0.00
ATOM   4939 3HZ  LYS   311      55.027  22.207  35.212  1.00  0.00
ATOM   4940  C   LYS   311      58.698  17.829  33.306  1.00  0.00
ATOM   4941  O   LYS   311      57.866  18.182  32.471  1.00  0.00
ATOM   4942  N   LYS   312      59.841  17.236  32.980  1.00  0.00
ATOM   4943  H   LYS   312      60.501  16.977  33.700  1.00  0.00
ATOM   4944  CA  LYS   312      60.185  16.949  31.591  1.00  0.00
ATOM   4945  HA  LYS   312      60.135  17.863  30.999  1.00  0.00
ATOM   4946  CB  LYS   312      61.604  16.388  31.504  1.00  0.00
ATOM   4947 2HB  LYS   312      62.286  17.179  31.815  1.00  0.00
ATOM   4948 3HB  LYS   312      61.668  15.557  32.206  1.00  0.00
ATOM   4949  CG  LYS   312      61.987  15.907  30.113  1.00  0.00
ATOM   4950 2HG  LYS   312      61.191  15.266  29.735  1.00  0.00
ATOM   4951 3HG  LYS   312      62.095  16.774  29.462  1.00  0.00
ATOM   4952  CD  LYS   312      63.292  15.130  30.141  1.00  0.00
ATOM   4953 2HD  LYS   312      64.095  15.804  30.439  1.00  0.00
ATOM   4954 3HD  LYS   312      63.205  14.324  30.870  1.00  0.00
ATOM   4955  CE  LYS   312      63.603  14.545  28.776  1.00  0.00
ATOM   4956 2HE  LYS   312      62.760  13.929  28.464  1.00  0.00
ATOM   4957 3HE  LYS   312      63.734  15.365  28.070  1.00  0.00
ATOM   4958  NZ  LYS   312      64.836  13.717  28.807  1.00  0.00
ATOM   4959 1HZ  LYS   312      64.715  12.957  29.461  1.00  0.00
ATOM   4960 2HZ  LYS   312      65.014  13.344  27.886  1.00  0.00
ATOM   4961 3HZ  LYS   312      65.618  14.288  29.096  1.00  0.00
ATOM   4962  C   LYS   312      59.211  15.932  31.005  1.00  0.00
ATOM   4963  O   LYS   312      58.759  16.066  29.870  1.00  0.00
ATOM   4964  N   TYR   313      58.908  14.906  31.792  1.00  0.00
ATOM   4965  H   TYR   313      59.344  14.829  32.700  1.00  0.00
ATOM   4966  CA  TYR   313      57.990  13.855  31.376  1.00  0.00
ATOM   4967  HA  TYR   313      58.350  13.379  30.464  1.00  0.00
ATOM   4968  CB  TYR   313      57.892  12.793  32.476  1.00  0.00
ATOM   4969 2HB  TYR   313      58.888  12.368  32.604  1.00  0.00
ATOM   4970 3HB  TYR   313      57.597  13.308  33.390  1.00  0.00
ATOM   4971  CG  TYR   313      56.906  11.686  32.182  1.00  0.00
ATOM   4972  CD1 TYR   313      56.927  11.011  30.964  1.00  0.00
ATOM   4973  HD1 TYR   313      57.670  11.293  30.218  1.00  0.00
ATOM   4974  CE1 TYR   313      56.019   9.990  30.692  1.00  0.00
ATOM   4975  HE1 TYR   313      56.043   9.468  29.735  1.00  0.00
ATOM   4976  CZ  TYR   313      55.081   9.639  31.649  1.00  0.00
ATOM   4977  OH  TYR   313      54.181   8.634  31.388  1.00  0.00
ATOM   4978  HH  TYR   313      54.293   8.247  30.517  1.00  0.00
ATOM   4979  CE2 TYR   313      55.043  10.293  32.866  1.00  0.00
ATOM   4980  HE2 TYR   313      54.306  10.014  33.619  1.00  0.00
ATOM   4981  CD2 TYR   313      55.952  11.311  33.127  1.00  0.00
ATOM   4982  HD2 TYR   313      55.927  11.832  34.084  1.00  0.00
ATOM   4983  C   TYR   313      56.612  14.441  31.077  1.00  0.00
ATOM   4984  O   TYR   313      56.032  14.179  30.023  1.00  0.00
ATOM   4985  N   GLU   314      56.099  15.245  32.004  1.00  0.00
ATOM   4986  H   GLU   314      56.600  15.408  32.866  1.00  0.00
ATOM   4987  CA  GLU   314      54.794  15.869  31.836  1.00  0.00
ATOM   4988  HA  GLU   314      54.027  15.104  31.712  1.00  0.00
ATOM   4989  CB  GLU   314      54.452  16.711  33.073  1.00  0.00
ATOM   4990 2HB  GLU   314      54.680  16.097  33.944  1.00  0.00
ATOM   4991 3HB  GLU   314      55.113  17.578  33.056  1.00  0.00
ATOM   4992  CG  GLU   314      53.001  17.179  33.147  1.00  0.00
ATOM   4993 2HG  GLU   314      52.388  16.413  32.672  1.00  0.00
ATOM   4994 3HG  GLU   314      52.730  17.259  34.200  1.00  0.00
ATOM   4995  CD  GLU   314      52.765  18.515  32.461  1.00  0.00
ATOM   4996  OE1 GLU   314      53.319  19.534  32.929  1.00  0.00
ATOM   4997  OE2 GLU   314      52.023  18.553  31.457  1.00  0.00
ATOM   4998  C   GLU   314      54.776  16.732  30.576  1.00  0.00
ATOM   4999  O   GLU   314      53.735  16.893  29.940  1.00  0.00
ATOM   5000  N   GLN   315      55.931  17.280  30.207  1.00  0.00
ATOM   5001  H   GLN   315      56.768  17.152  30.758  1.00  0.00
ATOM   5002  CA  GLN   315      56.011  18.111  29.008  1.00  0.00
ATOM   5003  HA  GLN   315      55.182  18.818  28.996  1.00  0.00
ATOM   5004  CB  GLN   315      57.327  18.898  28.979  1.00  0.00
ATOM   5005 2HB  GLN   315      58.139  18.172  29.022  1.00  0.00
ATOM   5006 3HB  GLN   315      57.365  19.429  28.028  1.00  0.00
ATOM   5007  CG  GLN   315      57.475  19.892  30.120  1.00  0.00
ATOM   5008 2HG  GLN   315      56.596  20.537  30.132  1.00  0.00
ATOM   5009 3HG  GLN   315      57.534  19.342  31.059  1.00  0.00
ATOM   5010  CD  GLN   315      58.712  20.760  29.988  1.00  0.00
ATOM   5011  OE1 GLN   315      59.839  20.260  29.932  1.00  0.00
ATOM   5012  NE2 GLN   315      58.507  22.072  29.942  1.00  0.00
ATOM   5013 1HE2 GLN   315      59.293  22.700  29.855  1.00  0.00
ATOM   5014 2HE2 GLN   315      57.566  22.435  29.995  1.00  0.00
ATOM   5015  C   GLN   315      55.906  17.246  27.759  1.00  0.00
ATOM   5016  O   GLN   315      55.185  17.579  26.818  1.00  0.00
ATOM   5017  N   GLU   316      56.628  16.132  27.758  1.00  0.00
ATOM   5018  H   GLU   316      57.216  15.915  28.550  1.00  0.00
ATOM   5019  CA  GLU   316      56.623  15.210  26.627  1.00  0.00
ATOM   5020  HA  GLU   316      56.856  15.741  25.704  1.00  0.00
ATOM   5021  CB  GLU   316      57.684  14.127  26.850  1.00  0.00
ATOM   5022 2HB  GLU   316      57.348  13.500  27.676  1.00  0.00
ATOM   5023 3HB  GLU   316      57.743  13.529  25.941  1.00  0.00
ATOM   5024  CG  GLU   316      59.066  14.699  27.174  1.00  0.00
ATOM   5025 2HG  GLU   316      59.457  15.134  26.254  1.00  0.00
ATOM   5026 3HG  GLU   316      58.939  15.483  27.921  1.00  0.00
ATOM   5027  CD  GLU   316      60.043  13.656  27.696  1.00  0.00
ATOM   5028  OE1 GLU   316      59.731  12.990  28.709  1.00  0.00
ATOM   5029  OE2 GLU   316      61.130  13.509  27.098  1.00  0.00
ATOM   5030  C   GLU   316      55.236  14.579  26.484  1.00  0.00
ATOM   5031  O   GLU   316      54.726  14.400  25.376  1.00  0.00
ATOM   5032  N   PHE   317      54.631  14.257  27.620  1.00  0.00
ATOM   5033  H   PHE   317      55.107  14.414  28.497  1.00  0.00
ATOM   5034  CA  PHE   317      53.301  13.656  27.652  1.00  0.00
ATOM   5035  HA  PHE   317      53.318  12.682  27.163  1.00  0.00
ATOM   5036  CB  PHE   317      52.850  13.467  29.099  1.00  0.00
ATOM   5037 2HB  PHE   317      53.540  12.790  29.602  1.00  0.00
ATOM   5038 3HB  PHE   317      52.823  14.418  29.630  1.00  0.00
ATOM   5039  CG  PHE   317      51.483  12.862  29.231  1.00  0.00
ATOM   5040  CD1 PHE   317      51.288  11.499  29.024  1.00  0.00
ATOM   5041  HD1 PHE   317      52.145  10.869  28.785  1.00  0.00
ATOM   5042  CE1 PHE   317      50.014  10.937  29.119  1.00  0.00
ATOM   5043  HE1 PHE   317      49.874   9.868  28.955  1.00  0.00
ATOM   5044  CZ  PHE   317      48.922  11.743  29.423  1.00  0.00
ATOM   5045  HZ  PHE   317      47.925  11.310  29.497  1.00  0.00
ATOM   5046  CE2 PHE   317      49.106  13.108  29.633  1.00  0.00
ATOM   5047  HE2 PHE   317      48.255  13.746  29.872  1.00  0.00
ATOM   5048  CD2 PHE   317      50.383  13.657  29.536  1.00  0.00
ATOM   5049  HD2 PHE   317      50.531  14.724  29.700  1.00  0.00
ATOM   5050  C   PHE   317      52.273  14.514  26.921  1.00  0.00
ATOM   5051  O   PHE   317      51.593  14.047  26.009  1.00  0.00
ATOM   5052  N   GLU   318      52.161  15.772  27.333  1.00  0.00
ATOM   5053  H   GLU   318      52.723  16.099  28.106  1.00  0.00
ATOM   5054  CA  GLU   318      51.202  16.696  26.735  1.00  0.00
ATOM   5055  HA  GLU   318      50.209  16.247  26.724  1.00  0.00
ATOM   5056  CB  GLU   318      51.144  17.994  27.549  1.00  0.00
ATOM   5057 2HB  GLU   318      52.165  18.371  27.609  1.00  0.00
ATOM   5058 3HB  GLU   318      50.532  18.693  26.979  1.00  0.00
ATOM   5059  CG  GLU   318      50.573  17.849  28.955  1.00  0.00
ATOM   5060 2HG  GLU   318      51.136  17.059  29.453  1.00  0.00
ATOM   5061 3HG  GLU   318      50.723  18.790  29.484  1.00  0.00
ATOM   5062  CD  GLU   318      49.093  17.496  28.958  1.00  0.00
ATOM   5063  OE1 GLU   318      48.324  18.145  28.214  1.00  0.00
ATOM   5064  OE2 GLU   318      48.697  16.580  29.712  1.00  0.00
ATOM   5065  C   GLU   318      51.505  17.039  25.279  1.00  0.00
ATOM   5066  O   GLU   318      50.593  17.227  24.475  1.00  0.00
ATOM   5067  N   SER   319      52.786  17.116  24.937  1.00  0.00
ATOM   5068  H   SER   319      53.507  16.983  25.631  1.00  0.00
ATOM   5069  CA  SER   319      53.188  17.472  23.582  1.00  0.00
ATOM   5070  HA  SER   319      52.445  18.128  23.128  1.00  0.00
ATOM   5071  CB  SER   319      54.530  18.207  23.623  1.00  0.00
ATOM   5072 2HB  SER   319      54.808  18.489  22.608  1.00  0.00
ATOM   5073 3HB  SER   319      54.422  19.104  24.232  1.00  0.00
ATOM   5074  OG  SER   319      55.539  17.380  24.176  1.00  0.00
ATOM   5075  HG  SER   319      56.371  17.858  24.193  1.00  0.00
ATOM   5076  C   SER   319      53.289  16.323  22.583  1.00  0.00
ATOM   5077  O   SER   319      53.110  16.533  21.385  1.00  0.00
ATOM   5078  N   LYS   320      53.572  15.116  23.063  1.00  0.00
ATOM   5079  H   LYS   320      53.751  14.975  24.047  1.00  0.00
ATOM   5080  CA  LYS   320      53.722  13.977  22.163  1.00  0.00
ATOM   5081  HA  LYS   320      53.363  14.229  21.165  1.00  0.00
ATOM   5082  CB  LYS   320      55.205  13.605  22.070  1.00  0.00
ATOM   5083 2HB  LYS   320      55.740  14.501  21.755  1.00  0.00
ATOM   5084 3HB  LYS   320      55.527  13.324  23.073  1.00  0.00
ATOM   5085  CG  LYS   320      55.505  12.472  21.106  1.00  0.00
ATOM   5086 2HG  LYS   320      55.043  11.560  21.484  1.00  0.00
ATOM   5087 3HG  LYS   320      55.079  12.718  20.133  1.00  0.00
ATOM   5088  CD  LYS   320      57.002  12.260  20.964  1.00  0.00
ATOM   5089 2HD  LYS   320      57.461  13.203  20.668  1.00  0.00
ATOM   5090 3HD  LYS   320      57.403  11.948  21.928  1.00  0.00
ATOM   5091  CE  LYS   320      57.308  11.200  19.922  1.00  0.00
ATOM   5092 2HE  LYS   320      56.877  10.256  20.257  1.00  0.00
ATOM   5093 3HE  LYS   320      56.842  11.499  18.983  1.00  0.00
ATOM   5094  NZ  LYS   320      58.773  11.031  19.717  1.00  0.00
ATOM   5095 1HZ  LYS   320      59.205  10.754  20.587  1.00  0.00
ATOM   5096 2HZ  LYS   320      58.935  10.320  19.019  1.00  0.00
ATOM   5097 3HZ  LYS   320      59.172  11.905  19.406  1.00  0.00
ATOM   5098  C   LYS   320      52.916  12.712  22.487  1.00  0.00
ATOM   5099  O   LYS   320      52.041  12.305  21.724  1.00  0.00
ATOM   5100  N   TRP   321      53.231  12.092  23.617  1.00  0.00
ATOM   5101  H   TRP   321      54.001  12.441  24.170  1.00  0.00
ATOM   5102  CA  TRP   321      52.587  10.849  24.033  1.00  0.00
ATOM   5103  HA  TRP   321      52.783  10.055  23.312  1.00  0.00
ATOM   5104  CB  TRP   321      53.153  10.428  25.389  1.00  0.00
ATOM   5105 2HB  TRP   321      52.903  11.167  26.150  1.00  0.00
ATOM   5106 3HB  TRP   321      52.774   9.452  25.692  1.00  0.00
ATOM   5107  CG  TRP   321      54.649  10.321  25.370  1.00  0.00
ATOM   5108  CD1 TRP   321      55.515  10.789  26.314  1.00  0.00
ATOM   5109  HD1 TRP   321      55.076  11.285  27.180  1.00  0.00
ATOM   5110  NE1 TRP   321      56.811  10.518  25.946  1.00  0.00
ATOM   5111  HE1 TRP   321      57.635  10.763  26.476  1.00  0.00
ATOM   5112  CE2 TRP   321      56.804   9.860  24.744  1.00  0.00
ATOM   5113  CZ2 TRP   321      57.868   9.378  23.972  1.00  0.00
ATOM   5114  HZ2 TRP   321      58.884   9.524  24.338  1.00  0.00
ATOM   5115  CH2 TRP   321      57.560   8.747  22.793  1.00  0.00
ATOM   5116  HH2 TRP   321      58.362   8.358  22.166  1.00  0.00
ATOM   5117  CZ3 TRP   321      56.225   8.589  22.371  1.00  0.00
ATOM   5118  HZ3 TRP   321      55.989   8.087  21.433  1.00  0.00
ATOM   5119  CE3 TRP   321      55.169   9.069  23.138  1.00  0.00
ATOM   5120  HE3 TRP   321      54.154   8.924  22.768  1.00  0.00
ATOM   5121  CD2 TRP   321      55.455   9.717  24.349  1.00  0.00
ATOM   5122  C   TRP   321      51.059  10.841  24.071  1.00  0.00
ATOM   5123  O   TRP   321      50.435   9.909  23.562  1.00  0.00
ATOM   5124  N   LYS   322      50.452  11.866  24.664  1.00  0.00
ATOM   5125  H   LYS   322      50.979  12.599  25.117  1.00  0.00
ATOM   5126  CA  LYS   322      48.994  11.914  24.740  1.00  0.00
ATOM   5127  HA  LYS   322      48.617  11.008  25.215  1.00  0.00
ATOM   5128  CB  LYS   322      48.543  13.126  25.567  1.00  0.00
ATOM   5129 2HB  LYS   322      49.004  13.025  26.549  1.00  0.00
ATOM   5130 3HB  LYS   322      48.940  14.011  25.069  1.00  0.00
ATOM   5131  CG  LYS   322      47.030  13.267  25.727  1.00  0.00
ATOM   5132 2HG  LYS   322      46.596  13.533  24.763  1.00  0.00
ATOM   5133 3HG  LYS   322      46.619  12.314  26.060  1.00  0.00
ATOM   5134  CD  LYS   322      46.696  14.352  26.753  1.00  0.00
ATOM   5135 2HD  LYS   322      47.082  14.032  27.721  1.00  0.00
ATOM   5136 3HD  LYS   322      47.197  15.271  26.448  1.00  0.00
ATOM   5137  CE  LYS   322      45.199  14.603  26.862  1.00  0.00
ATOM   5138 2HE  LYS   322      44.712  13.652  27.079  1.00  0.00
ATOM   5139 3HE  LYS   322      45.032  15.294  27.688  1.00  0.00
ATOM   5140  NZ  LYS   322      44.627  15.180  25.607  1.00  0.00
ATOM   5141 1HZ  LYS   322      44.782  14.540  24.841  1.00  0.00
ATOM   5142 2HZ  LYS   322      43.635  15.329  25.726  1.00  0.00
ATOM   5143 3HZ  LYS   322      45.078  16.061  25.406  1.00  0.00
ATOM   5144  C   LYS   322      48.353  11.943  23.353  1.00  0.00
ATOM   5145  O   LYS   322      47.556  11.068  23.011  1.00  0.00
ATOM   5146  N   PRO   323      48.704  12.937  22.521  1.00  0.00
ATOM   5147  CD  PRO   323      49.547  14.123  22.770  1.00  0.00
ATOM   5148 2HD  PRO   323      50.480  13.820  23.245  1.00  0.00
ATOM   5149 3HD  PRO   323      49.020  14.822  23.419  1.00  0.00
ATOM   5150  CG  PRO   323      49.757  14.677  21.373  1.00  0.00
ATOM   5151 2HG  PRO   323      50.565  14.157  20.858  1.00  0.00
ATOM   5152 3HG  PRO   323      49.972  15.745  21.399  1.00  0.00
ATOM   5153  CB  PRO   323      48.433  14.413  20.721  1.00  0.00
ATOM   5154 2HB  PRO   323      48.443  14.455  19.632  1.00  0.00
ATOM   5155 3HB  PRO   323      47.689  15.111  21.104  1.00  0.00
ATOM   5156  CA  PRO   323      48.103  12.992  21.184  1.00  0.00
ATOM   5157  HA  PRO   323      47.028  12.901  21.338  1.00  0.00
ATOM   5158  C   PRO   323      48.566  11.933  20.177  1.00  0.00
ATOM   5159  O   PRO   323      47.785  11.499  19.330  1.00  0.00
ATOM   5160  N   MET   324      49.823  11.511  20.262  1.00  0.00
ATOM   5161  H   MET   324      50.461  11.895  20.944  1.00  0.00
ATOM   5162  CA  MET   324      50.337  10.528  19.307  1.00  0.00
ATOM   5163  HA  MET   324      49.842  10.653  18.344  1.00  0.00
ATOM   5164  CB  MET   324      51.850  10.714  19.109  1.00  0.00
ATOM   5165 2HB  MET   324      52.024  11.778  18.947  1.00  0.00
ATOM   5166 3HB  MET   324      52.335  10.404  20.034  1.00  0.00
ATOM   5167  CG  MET   324      52.431   9.916  17.935  1.00  0.00
ATOM   5168 2HG  MET   324      52.167   8.870  18.093  1.00  0.00
ATOM   5169 3HG  MET   324      51.949  10.279  17.027  1.00  0.00
ATOM   5170  SD  MET   324      54.237  10.056  17.750  1.00  0.00
ATOM   5171  CE  MET   324      54.365  11.666  16.954  1.00  0.00
ATOM   5172 1HE  MET   324      53.931  12.428  17.602  1.00  0.00
ATOM   5173 2HE  MET   324      55.414  11.900  16.772  1.00  0.00
ATOM   5174 3HE  MET   324      53.828  11.647  16.006  1.00  0.00
ATOM   5175  C   MET   324      50.054   9.077  19.686  1.00  0.00
ATOM   5176  O   MET   324      49.768   8.251  18.819  1.00  0.00
ATOM   5177  N   ALA   325      50.138   8.766  20.974  1.00  0.00
ATOM   5178  H   ALA   325      50.423   9.456  21.655  1.00  0.00
ATOM   5179  CA  ALA   325      49.902   7.401  21.430  1.00  0.00
ATOM   5180  HA  ALA   325      50.003   6.751  20.561  1.00  0.00
ATOM   5181  CB  ALA   325      50.957   7.004  22.463  1.00  0.00
ATOM   5182 1HB  ALA   325      50.862   7.641  23.343  1.00  0.00
ATOM   5183 2HB  ALA   325      50.811   5.963  22.751  1.00  0.00
ATOM   5184 3HB  ALA   325      51.951   7.125  22.033  1.00  0.00
ATOM   5185  C   ALA   325      48.497   7.191  22.002  1.00  0.00
ATOM   5186  O   ALA   325      47.687   6.485  21.408  1.00  0.00
ATOM   5187  N   LEU   326      48.204   7.807  23.143  1.00  0.00
ATOM   5188  H   LEU   326      48.896   8.353  23.636  1.00  0.00
ATOM   5189  CA  LEU   326      46.891   7.631  23.762  1.00  0.00
ATOM   5190  HA  LEU   326      46.758   6.589  24.053  1.00  0.00
ATOM   5191  CB  LEU   326      46.761   8.506  25.007  1.00  0.00
ATOM   5192 2HB  LEU   326      46.942   9.523  24.658  1.00  0.00
ATOM   5193 3HB  LEU   326      45.730   8.417  25.348  1.00  0.00
ATOM   5194  CG  LEU   326      47.711   8.188  26.166  1.00  0.00
ATOM   5195  HG  LEU   326      48.721   8.514  25.917  1.00  0.00
ATOM   5196  CD1 LEU   326      47.234   8.923  27.404  1.00  0.00
ATOM   5197 1HD1 LEU   326      46.224   8.597  27.654  1.00  0.00
ATOM   5198 2HD1 LEU   326      47.902   8.705  28.237  1.00  0.00
ATOM   5199 3HD1 LEU   326      47.232   9.996  27.212  1.00  0.00
ATOM   5200  CD2 LEU   326      47.756   6.682  26.432  1.00  0.00
ATOM   5201 1HD2 LEU   326      48.106   6.165  25.539  1.00  0.00
ATOM   5202 2HD2 LEU   326      48.437   6.479  27.259  1.00  0.00
ATOM   5203 3HD2 LEU   326      46.758   6.328  26.688  1.00  0.00
ATOM   5204  C   LEU   326      45.725   7.902  22.813  1.00  0.00
ATOM   5205  O   LEU   326      44.680   7.254  22.898  1.00  0.00
ATOM   5206  N   GLU   327      45.900   8.853  21.903  1.00  0.00
ATOM   5207  H   GLU   327      46.743   9.409  21.889  1.00  0.00
ATOM   5208  CA  GLU   327      44.848   9.172  20.951  1.00  0.00
ATOM   5209  HA  GLU   327      43.919   8.679  21.238  1.00  0.00
ATOM   5210  CB  GLU   327      44.612  10.686  20.929  1.00  0.00
ATOM   5211 2HB  GLU   327      45.587  11.174  20.932  1.00  0.00
ATOM   5212 3HB  GLU   327      44.088  10.927  20.004  1.00  0.00
ATOM   5213  CG  GLU   327      43.797  11.176  22.115  1.00  0.00
ATOM   5214 2HG  GLU   327      42.745  10.978  21.910  1.00  0.00
ATOM   5215 3HG  GLU   327      44.113  10.597  22.983  1.00  0.00
ATOM   5216  CD  GLU   327      43.986  12.647  22.397  1.00  0.00
ATOM   5217  OE1 GLU   327      44.126  13.429  21.433  1.00  0.00
ATOM   5218  OE2 GLU   327      43.982  13.025  23.587  1.00  0.00
ATOM   5219  C   GLU   327      45.160   8.654  19.552  1.00  0.00
ATOM   5220  O   GLU   327      44.370   7.913  18.967  1.00  0.00
ATOM   5221  N   GLY   328      46.318   9.033  19.023  1.00  0.00
ATOM   5222  H   GLY   328      46.954   9.625  19.538  1.00  0.00
ATOM   5223  CA  GLY   328      46.701   8.607  17.689  1.00  0.00
ATOM   5224 2HA  GLY   328      45.960   9.008  16.998  1.00  0.00
ATOM   5225 3HA  GLY   328      47.673   9.051  17.476  1.00  0.00
ATOM   5226  C   GLY   328      46.792   7.104  17.498  1.00  0.00
ATOM   5227  O   GLY   328      46.561   6.595  16.404  1.00  0.00
ATOM   5228  N   PHE   329      47.133   6.380  18.554  1.00  0.00
ATOM   5229  H   PHE   329      47.339   6.810  19.444  1.00  0.00
ATOM   5230  CA  PHE   329      47.243   4.934  18.445  1.00  0.00
ATOM   5231  HA  PHE   329      47.393   4.647  17.404  1.00  0.00
ATOM   5232  CB  PHE   329      48.436   4.441  19.265  1.00  0.00
ATOM   5233 2HB  PHE   329      49.339   5.001  19.020  1.00  0.00
ATOM   5234 3HB  PHE   329      48.209   4.563  20.324  1.00  0.00
ATOM   5235  CG  PHE   329      48.762   2.987  19.060  1.00  0.00
ATOM   5236  CD1 PHE   329      49.534   2.577  17.975  1.00  0.00
ATOM   5237  HD1 PHE   329      49.877   3.321  17.256  1.00  0.00
ATOM   5238  CE1 PHE   329      49.867   1.241  17.804  1.00  0.00
ATOM   5239  HE1 PHE   329      50.474   0.934  16.952  1.00  0.00
ATOM   5240  CZ  PHE   329      49.425   0.292  18.723  1.00  0.00
ATOM   5241  HZ  PHE   329      49.686  -0.758  18.594  1.00  0.00
ATOM   5242  CE2 PHE   329      48.651   0.687  19.805  1.00  0.00
ATOM   5243  HE2 PHE   329      48.301  -0.052  20.526  1.00  0.00
ATOM   5244  CD2 PHE   329      48.322   2.028  19.969  1.00  0.00
ATOM   5245  HD2 PHE   329      47.713   2.340  20.817  1.00  0.00
ATOM   5246  C   PHE   329      45.969   4.252  18.940  1.00  0.00
ATOM   5247  O   PHE   329      45.330   3.499  18.208  1.00  0.00
ATOM   5248  N   ASN   330      45.595   4.541  20.183  1.00  0.00
ATOM   5249  H   ASN   330      46.185   5.125  20.758  1.00  0.00
ATOM   5250  CA  ASN   330      44.428   3.917  20.798  1.00  0.00
ATOM   5251  HA  ASN   330      44.426   2.844  20.606  1.00  0.00
ATOM   5252  CB  ASN   330      44.472   4.143  22.312  1.00  0.00
ATOM   5253 2HB  ASN   330      44.597   5.207  22.514  1.00  0.00
ATOM   5254 3HB  ASN   330      43.528   3.801  22.736  1.00  0.00
ATOM   5255  CG  ASN   330      45.610   3.384  22.982  1.00  0.00
ATOM   5256  OD1 ASN   330      46.316   3.926  23.830  1.00  0.00
ATOM   5257  ND2 ASN   330      45.783   2.118  22.611  1.00  0.00
ATOM   5258 1HD2 ASN   330      46.524   1.570  23.025  1.00  0.00
ATOM   5259 2HD2 ASN   330      45.173   1.710  21.917  1.00  0.00
ATOM   5260  C   ASN   330      43.048   4.279  20.250  1.00  0.00
ATOM   5261  O   ASN   330      42.074   3.583  20.536  1.00  0.00
ATOM   5262  N   ASN   331      42.937   5.350  19.468  1.00  0.00
ATOM   5263  H   ASN   331      43.713   5.965  19.268  1.00  0.00
ATOM   5264  CA  ASN   331      41.626   5.693  18.928  1.00  0.00
ATOM   5265  HA  ASN   331      40.925   5.848  19.749  1.00  0.00
ATOM   5266  CB  ASN   331      41.688   6.974  18.089  1.00  0.00
ATOM   5267 2HB  ASN   331      42.668   7.035  17.616  1.00  0.00
ATOM   5268 3HB  ASN   331      40.916   6.935  17.320  1.00  0.00
ATOM   5269  CG  ASN   331      41.475   8.222  18.927  1.00  0.00
ATOM   5270  OD1 ASN   331      41.200   8.136  20.126  1.00  0.00
ATOM   5271  ND2 ASN   331      41.595   9.389  18.302  1.00  0.00
ATOM   5272 1HD2 ASN   331      41.463  10.249  18.815  1.00  0.00
ATOM   5273 2HD2 ASN   331      41.818   9.410  17.317  1.00  0.00
ATOM   5274  C   ASN   331      41.057   4.546  18.093  1.00  0.00
ATOM   5275  O   ASN   331      39.851   4.296  18.112  1.00  0.00
ATOM   5276  N   ASP   332      41.917   3.840  17.364  1.00  0.00
ATOM   5277  H   ASP   332      42.896   4.082  17.314  1.00  0.00
ATOM   5278  CA  ASP   332      41.439   2.725  16.558  1.00  0.00
ATOM   5279  HA  ASP   332      40.610   3.054  15.931  1.00  0.00
ATOM   5280  CB  ASP   332      42.554   2.193  15.656  1.00  0.00
ATOM   5281 2HB  ASP   332      43.447   2.060  16.267  1.00  0.00
ATOM   5282 3HB  ASP   332      42.239   1.228  15.259  1.00  0.00
ATOM   5283  CG  ASP   332      42.863   3.134  14.509  1.00  0.00
ATOM   5284  OD1 ASP   332      41.909   3.560  13.829  1.00  0.00
ATOM   5285  OD2 ASP   332      44.048   3.445  14.286  1.00  0.00
ATOM   5286  C   ASP   332      40.886   1.602  17.440  1.00  0.00
ATOM   5287  O   ASP   332      40.012   0.854  17.014  1.00  0.00
ATOM   5288  N   ASB   333      41.389   1.486  18.665  1.00  0.00
ATOM   5289  H   ASB   333      42.137   2.111  19.003  1.00  0.00
ATOM   5290  CA  ASB   333      40.890   0.449  19.570  1.00  0.00
ATOM   5291  HA  ASB   333      40.939  -0.519  19.036  1.00  0.00
ATOM   5292  CB  ASB   333      41.737   0.373  20.837  1.00  0.00
ATOM   5293 2HB  ASB   333      41.852   1.388  21.258  1.00  0.00
ATOM   5294 3HB  ASB   333      41.275  -0.306  21.568  1.00  0.00
ATOM   5295  CG  ASB   333      43.123  -0.162  20.571  1.00  0.00
ATOM   5296  OD1 ASB   333      43.220  -1.263  19.987  1.00  0.00
ATOM   5297  OD2 ASB   333      44.107   0.514  20.943  1.00  0.00
ATOM   5298  C   ASB   333      39.454   0.769  19.949  1.00  0.00
ATOM   5299  O   ASB   333      38.618  -0.130  20.085  1.00  0.00
ATOM   5300  N   ILE   334      39.172   2.058  20.109  1.00  0.00
ATOM   5301  H   ILE   334      39.903   2.751  20.036  1.00  0.00
ATOM   5302  CA  ILE   334      37.833   2.502  20.470  1.00  0.00
ATOM   5303  HA  ILE   334      37.517   2.008  21.389  1.00  0.00
ATOM   5304  CB  ILE   334      37.790   4.036  20.669  1.00  0.00
ATOM   5305  HB  ILE   334      38.220   4.521  19.793  1.00  0.00
ATOM   5306  CG2 ILE   334      36.346   4.507  20.855  1.00  0.00
ATOM   5307 1HG2 ILE   334      35.915   4.023  21.731  1.00  0.00
ATOM   5308 2HG2 ILE   334      36.331   5.588  20.994  1.00  0.00
ATOM   5309 3HG2 ILE   334      35.762   4.246  19.972  1.00  0.00
ATOM   5310  CG1 ILE   334      38.629   4.411  21.893  1.00  0.00
ATOM   5311 2HG1 ILE   334      38.156   3.944  22.757  1.00  0.00
ATOM   5312 3HG1 ILE   334      39.619   3.980  21.744  1.00  0.00
ATOM   5313  CD1 ILE   334      38.760   5.916  22.135  1.00  0.00
ATOM   5314 1HD1 ILE   334      37.771   6.348  22.285  1.00  0.00
ATOM   5315 2HD1 ILE   334      39.370   6.090  23.021  1.00  0.00
ATOM   5316 3HD1 ILE   334      39.233   6.384  21.271  1.00  0.00
ATOM   5317  C   ILE   334      36.783   2.080  19.443  1.00  0.00
ATOM   5318  O   ILE   334      35.784   1.455  19.801  1.00  0.00
ATOM   5319  N   TRP   335      36.985   2.387  18.165  1.00  0.00
ATOM   5320  H   TRP   335      37.733   2.979  17.834  1.00  0.00
ATOM   5321  CA  TRP   335      35.962   1.976  17.219  1.00  0.00
ATOM   5322  HA  TRP   335      34.980   2.147  17.661  1.00  0.00
ATOM   5323  CB  TRP   335      36.050   2.759  15.897  1.00  0.00
ATOM   5324 2HB  TRP   335      35.238   2.406  15.262  1.00  0.00
ATOM   5325 3HB  TRP   335      35.924   3.825  16.088  1.00  0.00
ATOM   5326  CG  TRP   335      37.294   2.614  15.112  1.00  0.00
ATOM   5327  CD1 TRP   335      38.403   3.409  15.173  1.00  0.00
ATOM   5328  HD1 TRP   335      38.387   4.224  15.896  1.00  0.00
ATOM   5329  NE1 TRP   335      39.341   2.981  14.261  1.00  0.00
ATOM   5330  HE1 TRP   335      40.246   3.402  14.108  1.00  0.00
ATOM   5331  CE2 TRP   335      38.847   1.888  13.594  1.00  0.00
ATOM   5332  CZ2 TRP   335      39.424   1.107  12.586  1.00  0.00
ATOM   5333  HZ2 TRP   335      40.424   1.363  12.238  1.00  0.00
ATOM   5334  CH2 TRP   335      38.687   0.060  12.097  1.00  0.00
ATOM   5335  HH2 TRP   335      39.104  -0.569  11.311  1.00  0.00
ATOM   5336  CZ3 TRP   335      37.399  -0.225  12.587  1.00  0.00
ATOM   5337  HZ3 TRP   335      36.821  -1.061  12.193  1.00  0.00
ATOM   5338  CE3 TRP   335      36.826   0.550  13.588  1.00  0.00
ATOM   5339  HE3 TRP   335      35.825   0.291  13.932  1.00  0.00
ATOM   5340  CD2 TRP   335      37.557   1.628  14.107  1.00  0.00
ATOM   5341  C   TRP   335      35.937   0.460  16.987  1.00  0.00
ATOM   5342  O   TRP   335      34.900  -0.088  16.620  1.00  0.00
ATOM   5343  N   ALA   336      37.056  -0.225  17.224  1.00  0.00
ATOM   5344  H   ALA   336      37.911   0.236  17.502  1.00  0.00
ATOM   5345  CA  ALA   336      37.072  -1.680  17.064  1.00  0.00
ATOM   5346  HA  ALA   336      36.684  -1.984  16.092  1.00  0.00
ATOM   5347  CB  ALA   336      38.492  -2.224  17.215  1.00  0.00
ATOM   5348 1HB  ALA   336      38.891  -1.936  18.188  1.00  0.00
ATOM   5349 2HB  ALA   336      38.475  -3.311  17.137  1.00  0.00
ATOM   5350 3HB  ALA   336      39.124  -1.814  16.428  1.00  0.00
ATOM   5351  C   ALA   336      36.149  -2.284  18.137  1.00  0.00
ATOM   5352  O   ALA   336      35.367  -3.191  17.856  1.00  0.00
ATOM   5353  N   ARG   337      36.237  -1.765  19.360  1.00  0.00
ATOM   5354  H   ARG   337      36.873  -1.001  19.540  1.00  0.00
ATOM   5355  CA  ARG   337      35.387  -2.236  20.458  1.00  0.00
ATOM   5356  HA  ARG   337      35.594  -3.289  20.647  1.00  0.00
ATOM   5357  CB  ARG   337      35.644  -1.450  21.741  1.00  0.00
ATOM   5358 2HB  ARG   337      35.409  -0.409  21.517  1.00  0.00
ATOM   5359 3HB  ARG   337      34.940  -1.830  22.482  1.00  0.00
ATOM   5360  CG  ARG   337      37.023  -1.540  22.278  1.00  0.00
ATOM   5361 2HG  ARG   337      37.222  -2.561  22.605  1.00  0.00
ATOM   5362 3HG  ARG   337      37.736  -1.262  21.502  1.00  0.00
ATOM   5363  CD  ARG   337      37.164  -0.600  23.450  1.00  0.00
ATOM   5364 2HD  ARG   337      36.622   0.327  23.262  1.00  0.00
ATOM   5365 3HD  ARG   337      36.783  -1.065  24.359  1.00  0.00
ATOM   5366  NE  ARG   337      38.567  -0.287  23.641  1.00  0.00
ATOM   5367  HE  ARG   337      39.233  -0.823  23.104  1.00  0.00
ATOM   5368  CZ  ARG   337      39.023   0.637  24.472  1.00  0.00
ATOM   5369  NH1 ARG   337      38.180   1.353  25.204  1.00  0.00
ATOM   5370 1HH1 ARG   337      37.186   1.192  25.126  1.00  0.00
ATOM   5371 2HH1 ARG   337      38.536   2.056  25.836  1.00  0.00
ATOM   5372  NH2 ARG   337      40.327   0.846  24.555  1.00  0.00
ATOM   5373 1HH2 ARG   337      40.960   0.302  23.987  1.00  0.00
ATOM   5374 2HH2 ARG   337      40.683   1.549  25.186  1.00  0.00
ATOM   5375  C   ARG   337      33.927  -2.014  20.114  1.00  0.00
ATOM   5376  O   ARG   337      33.087  -2.874  20.343  1.00  0.00
ATOM   5377  N   GLU   338      33.629  -0.829  19.595  1.00  0.00
ATOM   5378  H   GLU   338      34.351  -0.134  19.466  1.00  0.00
ATOM   5379  CA  GLU   338      32.261  -0.477  19.241  1.00  0.00
ATOM   5380  HA  GLU   338      31.609  -0.607  20.105  1.00  0.00
ATOM   5381  CB  GLU   338      32.189   0.984  18.789  1.00  0.00
ATOM   5382 2HB  GLU   338      32.777   1.069  17.875  1.00  0.00
ATOM   5383 3HB  GLU   338      31.144   1.203  18.569  1.00  0.00
ATOM   5384  CG  GLU   338      32.706   1.969  19.815  1.00  0.00
ATOM   5385 2HG  GLU   338      32.104   1.852  20.716  1.00  0.00
ATOM   5386 3HG  GLU   338      33.743   1.718  20.036  1.00  0.00
ATOM   5387  CD  GLU   338      32.625   3.405  19.337  1.00  0.00
ATOM   5388  OE1 GLU   338      33.037   3.681  18.188  1.00  0.00
ATOM   5389  OE2 GLU   338      32.156   4.259  20.115  1.00  0.00
ATOM   5390  C   GLU   338      31.719  -1.377  18.146  1.00  0.00
ATOM   5391  O   GLU   338      30.521  -1.634  18.091  1.00  0.00
ATOM   5392  N   ALA   339      32.608  -1.864  17.285  1.00  0.00
ATOM   5393  H   ALA   339      33.578  -1.589  17.350  1.00  0.00
ATOM   5394  CA  ALA   339      32.207  -2.730  16.181  1.00  0.00
ATOM   5395  HA  ALA   339      31.364  -2.241  15.692  1.00  0.00
ATOM   5396  CB  ALA   339      33.348  -2.859  15.173  1.00  0.00
ATOM   5397 1HB  ALA   339      34.196  -3.355  15.645  1.00  0.00
ATOM   5398 2HB  ALA   339      33.014  -3.447  14.318  1.00  0.00
ATOM   5399 3HB  ALA   339      33.650  -1.867  14.836  1.00  0.00
ATOM   5400  C   ALA   339      31.745  -4.115  16.623  1.00  0.00
ATOM   5401  O   ALA   339      31.046  -4.791  15.876  1.00  0.00
ATOM   5402  N   MET   340      32.146  -4.545  17.820  1.00  0.00
ATOM   5403  H   MET   340      32.780  -3.992  18.380  1.00  0.00
ATOM   5404  CA  MET   340      31.730  -5.853  18.330  1.00  0.00
ATOM   5405  HA  MET   340      31.521  -6.520  17.494  1.00  0.00
ATOM   5406  CB  MET   340      32.828  -6.481  19.195  1.00  0.00
ATOM   5407 2HB  MET   340      33.158  -5.715  19.897  1.00  0.00
ATOM   5408 3HB  MET   340      32.369  -7.303  19.745  1.00  0.00
ATOM   5409  CG  MET   340      34.028  -7.002  18.411  1.00  0.00
ATOM   5410 2HG  MET   340      33.675  -7.671  17.626  1.00  0.00
ATOM   5411 3HG  MET   340      34.550  -6.158  17.960  1.00  0.00
ATOM   5412  SD  MET   340      35.166  -7.898  19.487  1.00  0.00
ATOM   5413  CE  MET   340      35.739  -6.550  20.487  1.00  0.00
ATOM   5414 1HE  MET   340      34.894  -6.098  21.006  1.00  0.00
ATOM   5415 2HE  MET   340      36.459  -6.919  21.218  1.00  0.00
ATOM   5416 3HE  MET   340      36.217  -5.804  19.852  1.00  0.00
ATOM   5417  C   MET   340      30.438  -5.822  19.142  1.00  0.00
ATOM   5418  O   MET   340      29.905  -6.870  19.492  1.00  0.00
ATOM   5419  N   VAL   341      29.938  -4.627  19.437  1.00  0.00
ATOM   5420  H   VAL   341      30.435  -3.790  19.168  1.00  0.00
ATOM   5421  CA  VAL   341      28.722  -4.484  20.232  1.00  0.00
ATOM   5422  HA  VAL   341      28.865  -4.898  21.230  1.00  0.00
ATOM   5423  CB  VAL   341      28.319  -2.997  20.367  1.00  0.00
ATOM   5424  HB  VAL   341      28.291  -2.541  19.377  1.00  0.00
ATOM   5425  CG1 VAL   341      26.944  -2.888  21.016  1.00  0.00
ATOM   5426 1HG1 VAL   341      26.972  -3.344  22.006  1.00  0.00
ATOM   5427 2HG1 VAL   341      26.667  -1.838  21.108  1.00  0.00
ATOM   5428 3HG1 VAL   341      26.209  -3.405  20.399  1.00  0.00
ATOM   5429  CG2 VAL   341      29.359  -2.255  21.206  1.00  0.00
ATOM   5430 1HG2 VAL   341      30.333  -2.322  20.721  1.00  0.00
ATOM   5431 2HG2 VAL   341      29.072  -1.208  21.299  1.00  0.00
ATOM   5432 3HG2 VAL   341      29.415  -2.705  22.197  1.00  0.00
ATOM   5433  C   VAL   341      27.504  -5.274  19.744  1.00  0.00
ATOM   5434  O   VAL   341      26.916  -6.033  20.506  1.00  0.00
ATOM   5435  N   ASP   342      27.125  -5.106  18.482  1.00  0.00
ATOM   5436  H   ASP   342      27.597  -4.449  17.877  1.00  0.00
ATOM   5437  CA  ASP   342      25.953  -5.809  17.961  1.00  0.00
ATOM   5438  HA  ASP   342      25.072  -5.523  18.536  1.00  0.00
ATOM   5439  CB  ASP   342      25.710  -5.461  16.484  1.00  0.00
ATOM   5440 2HB  ASP   342      26.610  -5.736  15.933  1.00  0.00
ATOM   5441 3HB  ASP   342      24.869  -6.055  16.126  1.00  0.00
ATOM   5442  CG  ASP   342      25.416  -3.989  16.268  1.00  0.00
ATOM   5443  OD1 ASP   342      24.963  -3.320  17.223  1.00  0.00
ATOM   5444  OD2 ASP   342      25.628  -3.502  15.135  1.00  0.00
ATOM   5445  C   ASP   342      26.004  -7.328  18.107  1.00  0.00
ATOM   5446  O   ASP   342      25.034  -7.943  18.539  1.00  0.00
ATOM   5447  N   PHE   343      27.134  -7.931  17.753  1.00  0.00
ATOM   5448  H   PHE   343      27.904  -7.388  17.390  1.00  0.00
ATOM   5449  CA  PHE   343      27.282  -9.386  17.820  1.00  0.00
ATOM   5450  HA  PHE   343      26.515  -9.871  17.216  1.00  0.00
ATOM   5451  CB  PHE   343      28.659  -9.788  17.279  1.00  0.00
ATOM   5452 2HB  PHE   343      28.914  -9.278  16.350  1.00  0.00
ATOM   5453 3HB  PHE   343      29.388  -9.529  18.047  1.00  0.00
ATOM   5454  CG  PHE   343      28.815 -11.263  17.017  1.00  0.00
ATOM   5455  CD1 PHE   343      27.909 -11.942  16.204  1.00  0.00
ATOM   5456  HD1 PHE   343      27.043 -11.409  15.811  1.00  0.00
ATOM   5457  CE1 PHE   343      28.100 -13.290  15.891  1.00  0.00
ATOM   5458  HE1 PHE   343      27.385 -13.808  15.252  1.00  0.00
ATOM   5459  CZ  PHE   343      29.208 -13.974  16.398  1.00  0.00
ATOM   5460  HZ  PHE   343      29.362 -15.025  16.155  1.00  0.00
ATOM   5461  CE2 PHE   343      30.117 -13.308  17.216  1.00  0.00
ATOM   5462  HE2 PHE   343      30.983 -13.834  17.618  1.00  0.00
ATOM   5463  CD2 PHE   343      29.915 -11.959  17.521  1.00  0.00
ATOM   5464  HD2 PHE   343      30.623 -11.433  18.162  1.00  0.00
ATOM   5465  C   PHE   343      27.106  -9.955  19.227  1.00  0.00
ATOM   5466  O   PHE   343      26.558 -11.044  19.397  1.00  0.00
ATOM   5467  N   TYR   344      27.569  -9.219  20.231  1.00  0.00
ATOM   5468  H   TYR   344      28.043  -8.346  20.048  1.00  0.00
ATOM   5469  CA  TYR   344      27.474  -9.680  21.616  1.00  0.00
ATOM   5470  HA  TYR   344      27.299 -10.756  21.645  1.00  0.00
ATOM   5471  CB  TYR   344      28.790  -9.376  22.349  1.00  0.00
ATOM   5472 2HB  TYR   344      29.045  -8.321  22.248  1.00  0.00
ATOM   5473 3HB  TYR   344      28.591  -9.603  23.396  1.00  0.00
ATOM   5474  CG  TYR   344      29.945 -10.223  21.861  1.00  0.00
ATOM   5475  CD1 TYR   344      30.139 -11.514  22.354  1.00  0.00
ATOM   5476  HD1 TYR   344      29.477 -11.879  23.140  1.00  0.00
ATOM   5477  CE1 TYR   344      31.150 -12.329  21.864  1.00  0.00
ATOM   5478  HE1 TYR   344      31.298 -13.326  22.278  1.00  0.00
ATOM   5479  CZ  TYR   344      31.989 -11.862  20.860  1.00  0.00
ATOM   5480  OH  TYR   344      32.965 -12.695  20.363  1.00  0.00
ATOM   5481  HH  TYR   344      32.969 -13.559  20.781  1.00  0.00
ATOM   5482  CE2 TYR   344      31.828 -10.582  20.351  1.00  0.00
ATOM   5483  HE2 TYR   344      32.485 -10.208  19.566  1.00  0.00
ATOM   5484  CD2 TYR   344      30.804  -9.765  20.858  1.00  0.00
ATOM   5485  HD2 TYR   344      30.669  -8.756  20.469  1.00  0.00
ATOM   5486  C   TYR   344      26.296  -9.071  22.378  1.00  0.00
ATOM   5487  O   TYR   344      25.998  -9.480  23.503  1.00  0.00
ATOM   5488  N   ALA   345      25.616  -8.119  21.752  1.00  0.00
ATOM   5489  H   ALA   345      25.920  -7.805  20.841  1.00  0.00
ATOM   5490  CA  ALA   345      24.489  -7.430  22.382  1.00  0.00
ATOM   5491  HA  ALA   345      24.910  -6.923  23.250  1.00  0.00
ATOM   5492  CB  ALA   345      23.926  -6.376  21.426  1.00  0.00
ATOM   5493 1HB  ALA   345      23.492  -6.869  20.556  1.00  0.00
ATOM   5494 2HB  ALA   345      23.157  -5.796  21.936  1.00  0.00
ATOM   5495 3HB  ALA   345      24.728  -5.711  21.104  1.00  0.00
ATOM   5496  C   ALA   345      23.363  -8.336  22.875  1.00  0.00
ATOM   5497  O   ALA   345      22.776  -8.077  23.924  1.00  0.00
ATOM   5498  N   ASP   346      23.049  -9.382  22.118  1.00  0.00
ATOM   5499  H   ASP   346      23.523  -9.541  21.240  1.00  0.00
ATOM   5500  CA  ASP   346      21.988 -10.308  22.510  1.00  0.00
ATOM   5501  HA  ASP   346      21.290  -9.813  23.185  1.00  0.00
ATOM   5502  CB  ASP   346      21.218 -10.778  21.266  1.00  0.00
ATOM   5503 2HB  ASP   346      20.506 -11.538  21.588  1.00  0.00
ATOM   5504 3HB  ASP   346      20.677  -9.924  20.858  1.00  0.00
ATOM   5505  CG  ASP   346      22.131 -11.360  20.193  1.00  0.00
ATOM   5506  OD1 ASP   346      23.371 -11.285  20.349  1.00  0.00
ATOM   5507  OD2 ASP   346      21.609 -11.887  19.187  1.00  0.00
ATOM   5508  C   ASP   346      22.571 -11.510  23.252  1.00  0.00
ATOM   5509  O   ASP   346      21.884 -12.506  23.490  1.00  0.00
ATOM   5510  N   ASP   347      23.845 -11.393  23.616  1.00  0.00
ATOM   5511  H   ASP   347      24.330 -10.541  23.374  1.00  0.00
ATOM   5512  CA  ASP   347      24.587 -12.437  24.316  1.00  0.00
ATOM   5513  HA  ASP   347      25.571 -12.060  24.595  1.00  0.00
ATOM   5514  CB  ASP   347      23.849 -12.880  25.594  1.00  0.00
ATOM   5515 2HB  ASP   347      22.847 -13.193  25.300  1.00  0.00
ATOM   5516 3HB  ASP   347      24.385 -13.729  26.019  1.00  0.00
ATOM   5517  CG  ASP   347      23.749 -11.768  26.637  1.00  0.00
ATOM   5518  OD1 ASP   347      24.771 -11.099  26.901  1.00  0.00
ATOM   5519  OD2 ASP   347      22.654 -11.565  27.202  1.00  0.00
ATOM   5520  C   ASP   347      24.839 -13.690  23.474  1.00  0.00
ATOM   5521  O   ASP   347      25.397 -14.677  23.934  1.00  0.00
ATOM   5522  N   LYS   348      24.412 -13.564  22.205  1.00  0.00
ATOM   5523  H   LYS   348      23.957 -12.734  21.852  1.00  0.00
ATOM   5524  CA  LYS   348      24.570 -14.713  21.298  1.00  0.00
ATOM   5525  HA  LYS   348      24.355 -15.649  21.814  1.00  0.00
ATOM   5526  CB  LYS   348      23.578 -14.551  20.146  1.00  0.00
ATOM   5527 2HB  LYS   348      23.835 -13.641  19.603  1.00  0.00
ATOM   5528 3HB  LYS   348      23.684 -15.410  19.484  1.00  0.00
ATOM   5529  CG  LYS   348      22.131 -14.461  20.636  1.00  0.00
ATOM   5530 2HG  LYS   348      22.119 -13.867  21.550  1.00  0.00
ATOM   5531 3HG  LYS   348      21.544 -13.957  19.868  1.00  0.00
ATOM   5532  CD  LYS   348      21.529 -15.839  20.916  1.00  0.00
ATOM   5533 2HD  LYS   348      21.760 -16.485  20.069  1.00  0.00
ATOM   5534 3HD  LYS   348      22.001 -16.236  21.815  1.00  0.00
ATOM   5535  CE  LYS   348      20.011 -15.786  21.118  1.00  0.00
ATOM   5536 2HE  LYS   348      19.775 -15.055  21.891  1.00  0.00
ATOM   5537 3HE  LYS   348      19.532 -15.494  20.183  1.00  0.00
ATOM   5538  NZ  LYS   348      19.521 -17.101  21.526  1.00  0.00
ATOM   5539 1HZ  LYS   348      19.964 -17.372  22.392  1.00  0.00
ATOM   5540 2HZ  LYS   348      18.520 -17.061  21.658  1.00  0.00
ATOM   5541 3HZ  LYS   348      19.740 -17.779  20.810  1.00  0.00
ATOM   5542  C   LYS   348      26.002 -14.869  20.739  1.00  0.00
ATOM   5543  O   LYS   348      26.443 -15.954  20.382  1.00  0.00
ATOM   5544  N   GLY   349      26.721 -13.752  20.676  1.00  0.00
ATOM   5545  H   GLY   349      26.338 -12.862  20.963  1.00  0.00
ATOM   5546  CA  GLY   349      28.090 -13.788  20.187  1.00  0.00
ATOM   5547 2HA  GLY   349      28.079 -14.162  19.163  1.00  0.00
ATOM   5548 3HA  GLY   349      28.486 -12.772  20.198  1.00  0.00
ATOM   5549  C   GLY   349      28.988 -14.678  21.029  1.00  0.00
ATOM   5550  O   GLY   349      29.958 -15.241  20.529  1.00  0.00
ATOM   5551  N   TRP   350      28.672 -14.805  22.317  1.00  0.00
ATOM   5552  H   TRP   350      27.886 -14.298  22.698  1.00  0.00
ATOM   5553  CA  TRP   350      29.461 -15.636  23.218  1.00  0.00
ATOM   5554  HA  TRP   350      30.512 -15.356  23.152  1.00  0.00
ATOM   5555  CB  TRP   350      28.994 -15.451  24.668  1.00  0.00
ATOM   5556 2HB  TRP   350      27.941 -15.710  24.774  1.00  0.00
ATOM   5557 3HB  TRP   350      29.590 -16.075  25.334  1.00  0.00
ATOM   5558  CG  TRP   350      29.139 -14.048  25.154  1.00  0.00
ATOM   5559  CD1 TRP   350      28.136 -13.173  25.452  1.00  0.00
ATOM   5560  HD1 TRP   350      27.115 -13.528  25.310  1.00  0.00
ATOM   5561  NE1 TRP   350      28.661 -11.980  25.886  1.00  0.00
ATOM   5562  HE1 TRP   350      28.127 -11.172  26.171  1.00  0.00
ATOM   5563  CE2 TRP   350      30.028 -12.064  25.868  1.00  0.00
ATOM   5564  CZ2 TRP   350      30.994 -11.115  26.213  1.00  0.00
ATOM   5565  HZ2 TRP   350      30.661 -10.136  26.558  1.00  0.00
ATOM   5566  CH2 TRP   350      32.314 -11.480  26.094  1.00  0.00
ATOM   5567  HH2 TRP   350      33.096 -10.766  26.354  1.00  0.00
ATOM   5568  CZ3 TRP   350      32.683 -12.763  25.641  1.00  0.00
ATOM   5569  HZ3 TRP   350      33.732 -13.045  25.548  1.00  0.00
ATOM   5570  CE3 TRP   350      31.721 -13.706  25.299  1.00  0.00
ATOM   5571  HE3 TRP   350      32.055 -14.685  24.955  1.00  0.00
ATOM   5572  CD2 TRP   350      30.366 -13.357  25.411  1.00  0.00
ATOM   5573  C   TRP   350      29.367 -17.112  22.839  1.00  0.00
ATOM   5574  O   TRP   350      30.148 -17.931  23.316  1.00  0.00
ATOM   5575  N   VAL   351      28.406 -17.443  21.983  1.00  0.00
ATOM   5576  H   VAL   351      27.778 -16.734  21.633  1.00  0.00
ATOM   5577  CA  VAL   351      28.224 -18.813  21.526  1.00  0.00
ATOM   5578  HA  VAL   351      28.862 -19.502  22.080  1.00  0.00
ATOM   5579  CB  VAL   351      26.749 -19.265  21.688  1.00  0.00
ATOM   5580  HB  VAL   351      26.094 -18.520  21.235  1.00  0.00
ATOM   5581  CG1 VAL   351      26.535 -20.616  21.003  1.00  0.00
ATOM   5582 1HG1 VAL   351      27.189 -21.361  21.456  1.00  0.00
ATOM   5583 2HG1 VAL   351      25.496 -20.924  21.123  1.00  0.00
ATOM   5584 3HG1 VAL   351      26.767 -20.527  19.942  1.00  0.00
ATOM   5585  CG2 VAL   351      26.387 -19.351  23.165  1.00  0.00
ATOM   5586 1HG2 VAL   351      26.514 -18.373  23.628  1.00  0.00
ATOM   5587 2HG2 VAL   351      25.350 -19.669  23.267  1.00  0.00
ATOM   5588 3HG2 VAL   351      27.038 -20.073  23.658  1.00  0.00
ATOM   5589  C   VAL   351      28.594 -18.973  20.048  1.00  0.00
ATOM   5590  O   VAL   351      29.147 -19.997  19.643  1.00  0.00
ATOM   5591  N   ASN   352      28.306 -17.946  19.254  1.00  0.00
ATOM   5592  H   ASN   352      27.817 -17.144  19.625  1.00  0.00
ATOM   5593  CA  ASN   352      28.539 -18.010  17.814  1.00  0.00
ATOM   5594  HA  ASN   352      28.528 -19.045  17.471  1.00  0.00
ATOM   5595  CB  ASN   352      27.430 -17.245  17.093  1.00  0.00
ATOM   5596 2HB  ASN   352      27.392 -16.230  17.488  1.00  0.00
ATOM   5597 3HB  ASN   352      27.658 -17.211  16.028  1.00  0.00
ATOM   5598  CG  ASN   352      26.067 -17.890  17.278  1.00  0.00
ATOM   5599  OD1 ASN   352      25.916 -19.092  17.100  1.00  0.00
ATOM   5600  ND2 ASN   352      25.067 -17.087  17.634  1.00  0.00
ATOM   5601 1HD2 ASN   352      24.141 -17.468  17.770  1.00  0.00
ATOM   5602 2HD2 ASN   352      25.238 -16.101  17.767  1.00  0.00
ATOM   5603  C   ASN   352      29.902 -17.593  17.254  1.00  0.00
ATOM   5604  O   ASN   352      30.195 -17.874  16.093  1.00  0.00
ATOM   5605  N   GLU   353      30.715 -16.926  18.065  1.00  0.00
ATOM   5606  H   GLU   353      30.412 -16.712  19.004  1.00  0.00
ATOM   5607  CA  GLU   353      32.052 -16.495  17.652  1.00  0.00
ATOM   5608  HA  GLU   353      31.985 -15.746  16.863  1.00  0.00
ATOM   5609  CB  GLU   353      32.775 -15.873  18.859  1.00  0.00
ATOM   5610 2HB  GLU   353      33.776 -15.579  18.544  1.00  0.00
ATOM   5611 3HB  GLU   353      32.220 -14.989  19.173  1.00  0.00
ATOM   5612  CG  GLU   353      32.876 -16.861  20.037  1.00  0.00
ATOM   5613 2HG  GLU   353      31.880 -17.270  20.206  1.00  0.00
ATOM   5614 3HG  GLU   353      33.542 -17.656  19.700  1.00  0.00
ATOM   5615  CD  GLU   353      33.408 -16.271  21.332  1.00  0.00
ATOM   5616  OE1 GLU   353      33.497 -15.034  21.459  1.00  0.00
ATOM   5617  OE2 GLU   353      33.723 -17.067  22.247  1.00  0.00
ATOM   5618  C   GLU   353      32.864 -17.701  17.153  1.00  0.00
ATOM   5619  O   GLU   353      32.719 -18.804  17.671  1.00  0.00
ATOM   5620  N   ILE   354      33.703 -17.497  16.140  1.00  0.00
ATOM   5621  H   ILE   354      33.762 -16.596  15.688  1.00  0.00
ATOM   5622  CA  ILE   354      34.565 -18.576  15.652  1.00  0.00
ATOM   5623  HA  ILE   354      34.343 -19.484  16.214  1.00  0.00
ATOM   5624  CB  ILE   354      34.378 -18.847  14.139  1.00  0.00
ATOM   5625  HB  ILE   354      34.525 -17.922  13.581  1.00  0.00
ATOM   5626  CG2 ILE   354      35.402 -19.887  13.681  1.00  0.00
ATOM   5627 1HG2 ILE   354      35.255 -20.812  14.238  1.00  0.00
ATOM   5628 2HG2 ILE   354      35.273 -20.080  12.616  1.00  0.00
ATOM   5629 3HG2 ILE   354      36.409 -19.511  13.862  1.00  0.00
ATOM   5630  CG1 ILE   354      32.951 -19.353  13.868  1.00  0.00
ATOM   5631 2HG1 ILE   354      32.840 -20.290  14.413  1.00  0.00
ATOM   5632 3HG1 ILE   354      32.269 -18.610  14.282  1.00  0.00
ATOM   5633  CD1 ILE   354      32.621 -19.581  12.386  1.00  0.00
ATOM   5634 1HD1 ILE   354      33.302 -20.324  11.972  1.00  0.00
ATOM   5635 2HD1 ILE   354      31.595 -19.937  12.292  1.00  0.00
ATOM   5636 3HD1 ILE   354      32.731 -18.644  11.840  1.00  0.00
ATOM   5637  C   ILE   354      35.993 -18.108  15.930  1.00  0.00
ATOM   5638  O   ILE   354      36.521 -17.223  15.250  1.00  0.00
ATOM   5639  N   LEU   355      36.608 -18.702  16.944  1.00  0.00
ATOM   5640  H   LEU   355      36.129 -19.423  17.464  1.00  0.00
ATOM   5641  CA  LEU   355      37.946 -18.318  17.369  1.00  0.00
ATOM   5642  HA  LEU   355      38.097 -17.248  17.229  1.00  0.00
ATOM   5643  CB  LEU   355      38.117 -18.647  18.859  1.00  0.00
ATOM   5644 2HB  LEU   355      38.122 -19.736  18.916  1.00  0.00
ATOM   5645 3HB  LEU   355      39.089 -18.263  19.170  1.00  0.00
ATOM   5646  CG  LEU   355      37.026 -18.091  19.787  1.00  0.00
ATOM   5647  HG  LEU   355      36.057 -18.489  19.484  1.00  0.00
ATOM   5648  CD1 LEU   355      37.313 -18.496  21.214  1.00  0.00
ATOM   5649 1HD1 LEU   355      38.281 -18.098  21.517  1.00  0.00
ATOM   5650 2HD1 LEU   355      36.536 -18.099  21.868  1.00  0.00
ATOM   5651 3HD1 LEU   355      37.329 -19.583  21.287  1.00  0.00
ATOM   5652  CD2 LEU   355      36.971 -16.574  19.672  1.00  0.00
ATOM   5653 1HD2 LEU   355      36.744 -16.295  18.643  1.00  0.00
ATOM   5654 2HD2 LEU   355      36.195 -16.187  20.333  1.00  0.00
ATOM   5655 3HD2 LEU   355      37.935 -16.152  19.958  1.00  0.00
ATOM   5656  C   LEU   355      39.063 -18.988  16.585  1.00  0.00
ATOM   5657  O   LEU   355      38.849 -20.019  15.952  1.00  0.00
ATOM   5658  N   PHE   356      40.243 -18.369  16.593  1.00  0.00
ATOM   5659  H   PHE   356      40.329 -17.416  16.917  1.00  0.00
ATOM   5660  CA  PHE   356      41.389 -18.982  15.946  1.00  0.00
ATOM   5661  HA  PHE   356      41.198 -20.049  15.828  1.00  0.00
ATOM   5662  CB  PHE   356      41.675 -18.369  14.542  1.00  0.00
ATOM   5663 2HB  PHE   356      42.388 -19.055  14.084  1.00  0.00
ATOM   5664 3HB  PHE   356      40.784 -18.300  13.917  1.00  0.00
ATOM   5665  CG  PHE   356      42.320 -17.001  14.528  1.00  0.00
ATOM   5666  CD1 PHE   356      41.983 -16.015  15.450  1.00  0.00
ATOM   5667  HD1 PHE   356      41.304 -16.260  16.266  1.00  0.00
ATOM   5668  CE1 PHE   356      42.507 -14.716  15.338  1.00  0.00
ATOM   5669  HE1 PHE   356      42.234 -13.953  16.067  1.00  0.00
ATOM   5670  CZ  PHE   356      43.382 -14.401  14.287  1.00  0.00
ATOM   5671  HZ  PHE   356      43.790 -13.395  14.189  1.00  0.00
ATOM   5672  CE2 PHE   356      43.728 -15.385  13.366  1.00  0.00
ATOM   5673  HE2 PHE   356      44.409 -15.152  12.548  1.00  0.00
ATOM   5674  CD2 PHE   356      43.200 -16.675  13.491  1.00  0.00
ATOM   5675  HD2 PHE   356      43.473 -17.448  12.772  1.00  0.00
ATOM   5676  C   PHE   356      42.571 -18.975  16.923  1.00  0.00
ATOM   5677  O   PHE   356      42.441 -18.500  18.061  1.00  0.00
ATOM   5678  N   GLU   357      43.705 -19.525  16.506  1.00  0.00
ATOM   5679  H   GLU   357      43.729 -19.985  15.607  1.00  0.00
ATOM   5680  CA  GLU   357      44.860 -19.673  17.391  1.00  0.00
ATOM   5681  HA  GLU   357      44.663 -20.434  18.146  1.00  0.00
ATOM   5682  CB  GLU   357      46.081 -20.101  16.572  1.00  0.00
ATOM   5683 2HB  GLU   357      46.232 -19.356  15.791  1.00  0.00
ATOM   5684 3HB  GLU   357      46.942 -20.105  17.241  1.00  0.00
ATOM   5685  CG  GLU   357      45.924 -21.482  15.935  1.00  0.00
ATOM   5686 2HG  GLU   357      46.923 -21.885  15.766  1.00  0.00
ATOM   5687 3HG  GLU   357      45.398 -22.107  16.656  1.00  0.00
ATOM   5688  CD  GLU   357      45.153 -21.466  14.618  1.00  0.00
ATOM   5689  OE1 GLU   357      44.716 -20.383  14.171  1.00  0.00
ATOM   5690  OE2 GLU   357      44.992 -22.551  14.022  1.00  0.00
ATOM   5691  C   GLU   357      45.262 -18.580  18.380  1.00  0.00
ATOM   5692  O   GLU   357      45.441 -18.873  19.562  1.00  0.00
ATOM   5693  N   SER   358      45.409 -17.339  17.930  1.00  0.00
ATOM   5694  H   SER   358      45.305 -17.116  16.950  1.00  0.00
ATOM   5695  CA  SER   358      45.813 -16.275  18.843  1.00  0.00
ATOM   5696  HA  SER   358      46.717 -16.571  19.375  1.00  0.00
ATOM   5697  CB  SER   358      46.099 -14.978  18.073  1.00  0.00
ATOM   5698 2HB  SER   358      46.356 -14.203  18.795  1.00  0.00
ATOM   5699 3HB  SER   358      46.948 -15.155  17.413  1.00  0.00
ATOM   5700  OG  SER   358      44.987 -14.558  17.308  1.00  0.00
ATOM   5701  HG  SER   358      45.206 -13.747  16.844  1.00  0.00
ATOM   5702  C   SER   358      44.797 -15.999  19.952  1.00  0.00
ATOM   5703  O   SER   358      45.125 -15.363  20.947  1.00  0.00
ATOM   5704  N   ASP   359      43.569 -16.480  19.786  1.00  0.00
ATOM   5705  H   ASP   359      43.304 -16.934  18.924  1.00  0.00
ATOM   5706  CA  ASP   359      42.541 -16.269  20.802  1.00  0.00
ATOM   5707  HA  ASP   359      42.576 -15.240  21.160  1.00  0.00
ATOM   5708  CB  ASP   359      41.149 -16.535  20.207  1.00  0.00
ATOM   5709 2HB  ASP   359      41.161 -17.521  19.742  1.00  0.00
ATOM   5710 3HB  ASP   359      40.424 -16.526  21.021  1.00  0.00
ATOM   5711  CG  ASP   359      40.759 -15.489  19.169  1.00  0.00
ATOM   5712  OD1 ASP   359      41.006 -14.290  19.416  1.00  0.00
ATOM   5713  OD2 ASP   359      40.209 -15.851  18.110  1.00  0.00
ATOM   5714  C   ASP   359      42.767 -17.105  22.074  1.00  0.00
ATOM   5715  O   ASP   359      41.973 -17.049  23.016  1.00  0.00
ATOM   5716  N   GLU   360      43.858 -17.865  22.109  1.00  0.00
ATOM   5717  H   GLU   360      44.490 -17.906  21.322  1.00  0.00
ATOM   5718  CA  GLU   360      44.176 -18.659  23.297  1.00  0.00
ATOM   5719  HA  GLU   360      43.353 -19.341  23.509  1.00  0.00
ATOM   5720  CB  GLU   360      45.456 -19.484  23.087  1.00  0.00
ATOM   5721 2HB  GLU   360      46.196 -18.806  22.663  1.00  0.00
ATOM   5722 3HB  GLU   360      45.783 -19.806  24.076  1.00  0.00
ATOM   5723  CG  GLU   360      45.304 -20.703  22.179  1.00  0.00
ATOM   5724 2HG  GLU   360      44.807 -20.368  21.268  1.00  0.00
ATOM   5725 3HG  GLU   360      46.303 -21.065  21.935  1.00  0.00
ATOM   5726  CD  GLU   360      44.492 -21.836  22.816  1.00  0.00
ATOM   5727  OE1 GLU   360      44.103 -21.707  24.001  1.00  0.00
ATOM   5728  OE2 GLU   360      44.250 -22.859  22.131  1.00  0.00
ATOM   5729  C   GLU   360      44.384 -17.680  24.456  1.00  0.00
ATOM   5730  O   GLU   360      44.081 -17.989  25.603  1.00  0.00
ATOM   5731  N   ALA   361      44.893 -16.490  24.142  1.00  0.00
ATOM   5732  H   ALA   361      45.144 -16.283  23.186  1.00  0.00
ATOM   5733  CA  ALA   361      45.133 -15.470  25.156  1.00  0.00
ATOM   5734  HA  ALA   361      45.743 -15.876  25.963  1.00  0.00
ATOM   5735  CB  ALA   361      45.869 -14.279  24.539  1.00  0.00
ATOM   5736 1HB  ALA   361      45.267 -13.856  23.735  1.00  0.00
ATOM   5737 2HB  ALA   361      46.039 -13.521  25.303  1.00  0.00
ATOM   5738 3HB  ALA   361      46.827 -14.611  24.138  1.00  0.00
ATOM   5739  C   ALA   361      43.808 -15.006  25.765  1.00  0.00
ATOM   5740  O   ALA   361      43.694 -14.844  26.979  1.00  0.00
ATOM   5741  N   ILE   362      42.815 -14.785  24.914  1.00  0.00
ATOM   5742  H   ILE   362      42.964 -14.870  23.919  1.00  0.00
ATOM   5743  CA  ILE   362      41.507 -14.353  25.381  1.00  0.00
ATOM   5744  HA  ILE   362      41.607 -13.522  26.079  1.00  0.00
ATOM   5745  CB  ILE   362      40.618 -13.924  24.195  1.00  0.00
ATOM   5746  HB  ILE   362      40.700 -14.671  23.405  1.00  0.00
ATOM   5747  CG2 ILE   362      39.157 -13.800  24.629  1.00  0.00
ATOM   5748 1HG2 ILE   362      39.074 -13.053  25.418  1.00  0.00
ATOM   5749 2HG2 ILE   362      38.549 -13.497  23.777  1.00  0.00
ATOM   5750 3HG2 ILE   362      38.805 -14.762  25.002  1.00  0.00
ATOM   5751  CG1 ILE   362      41.137 -12.587  23.643  1.00  0.00
ATOM   5752 2HG1 ILE   362      41.017 -11.850  24.437  1.00  0.00
ATOM   5753 3HG1 ILE   362      42.198 -12.723  23.432  1.00  0.00
ATOM   5754  CD1 ILE   362      40.429 -12.099  22.387  1.00  0.00
ATOM   5755 1HD1 ILE   362      39.368 -11.962  22.597  1.00  0.00
ATOM   5756 2HD1 ILE   362      40.862 -11.150  22.071  1.00  0.00
ATOM   5757 3HD1 ILE   362      40.549 -12.835  21.592  1.00  0.00
ATOM   5758  C   ILE   362      40.847 -15.472  26.183  1.00  0.00
ATOM   5759  O   ILE   362      40.262 -15.221  27.236  1.00  0.00
ATOM   5760  N   VAL   363      40.957 -16.703  25.696  1.00  0.00
ATOM   5761  H   VAL   363      41.417 -16.865  24.811  1.00  0.00
ATOM   5762  CA  VAL   363      40.379 -17.846  26.395  1.00  0.00
ATOM   5763  HA  VAL   363      39.309 -17.699  26.538  1.00  0.00
ATOM   5764  CB  VAL   363      40.597 -19.160  25.597  1.00  0.00
ATOM   5765  HB  VAL   363      41.633 -19.204  25.260  1.00  0.00
ATOM   5766  CG1 VAL   363      40.297 -20.368  26.472  1.00  0.00
ATOM   5767 1HG1 VAL   363      39.261 -20.325  26.809  1.00  0.00
ATOM   5768 2HG1 VAL   363      40.455 -21.281  25.898  1.00  0.00
ATOM   5769 3HG1 VAL   363      40.960 -20.364  27.337  1.00  0.00
ATOM   5770  CG2 VAL   363      39.686 -19.174  24.369  1.00  0.00
ATOM   5771 1HG2 VAL   363      39.921 -18.321  23.732  1.00  0.00
ATOM   5772 2HG2 VAL   363      39.841 -20.097  23.811  1.00  0.00
ATOM   5773 3HG2 VAL   363      38.645 -19.113  24.687  1.00  0.00
ATOM   5774  C   VAL   363      40.991 -17.976  27.793  1.00  0.00
ATOM   5775  O   VAL   363      40.284 -18.265  28.753  1.00  0.00
ATOM   5776  N   ALA   364      42.300 -17.755  27.906  1.00  0.00
ATOM   5777  H   ALA   364      42.854 -17.550  27.087  1.00  0.00
ATOM   5778  CA  ALA   364      42.978 -17.839  29.197  1.00  0.00
ATOM   5779  HA  ALA   364      42.783 -18.805  29.664  1.00  0.00
ATOM   5780  CB  ALA   364      44.489 -17.680  29.015  1.00  0.00
ATOM   5781 1HB  ALA   364      44.701 -16.714  28.557  1.00  0.00
ATOM   5782 2HB  ALA   364      44.980 -17.737  29.986  1.00  0.00
ATOM   5783 3HB  ALA   364      44.864 -18.476  28.372  1.00  0.00
ATOM   5784  C   ALA   364      42.440 -16.756  30.138  1.00  0.00
ATOM   5785  O   ALA   364      42.231 -16.996  31.323  1.00  0.00
ATOM   5786  N   TRP   365      42.211 -15.564  29.602  1.00  0.00
ATOM   5787  H   TRP   365      42.436 -15.381  28.635  1.00  0.00
ATOM   5788  CA  TRP   365      41.672 -14.473  30.405  1.00  0.00
ATOM   5789  HA  TRP   365      42.278 -14.333  31.300  1.00  0.00
ATOM   5790  CB  TRP   365      41.686 -13.172  29.596  1.00  0.00
ATOM   5791 2HB  TRP   365      42.625 -12.640  29.749  1.00  0.00
ATOM   5792 3HB  TRP   365      41.569 -13.405  28.538  1.00  0.00
ATOM   5793  CG  TRP   365      40.580 -12.207  29.950  1.00  0.00
ATOM   5794  CD1 TRP   365      39.468 -11.928  29.205  1.00  0.00
ATOM   5795  HD1 TRP   365      39.371 -12.450  28.253  1.00  0.00
ATOM   5796  NE1 TRP   365      38.679 -11.004  29.855  1.00  0.00
ATOM   5797  HE1 TRP   365      37.805 -10.632  29.512  1.00  0.00
ATOM   5798  CE2 TRP   365      39.274 -10.670  31.043  1.00  0.00
ATOM   5799  CZ2 TRP   365      38.857  -9.777  32.044  1.00  0.00
ATOM   5800  HZ2 TRP   365      37.920  -9.238  31.901  1.00  0.00
ATOM   5801  CH2 TRP   365      39.661  -9.639  33.146  1.00  0.00
ATOM   5802  HH2 TRP   365      39.367  -8.954  33.941  1.00  0.00
ATOM   5803  CZ3 TRP   365      40.862 -10.363  33.277  1.00  0.00
ATOM   5804  HZ3 TRP   365      41.494 -10.249  34.158  1.00  0.00
ATOM   5805  CE3 TRP   365      41.281 -11.253  32.277  1.00  0.00
ATOM   5806  HE3 TRP   365      42.216 -11.794  32.423  1.00  0.00
ATOM   5807  CD2 TRP   365      40.477 -11.411  31.138  1.00  0.00
ATOM   5808  C   TRP   365      40.246 -14.786  30.874  1.00  0.00
ATOM   5809  O   TRP   365      39.899 -14.576  32.045  1.00  0.00
ATOM   5810  N   ARG   366      39.416 -15.289  29.972  1.00  0.00
ATOM   5811  H   ARG   366      39.692 -15.434  29.011  1.00  0.00
ATOM   5812  CA  ARG   366      38.039 -15.598  30.351  1.00  0.00
ATOM   5813  HA  ARG   366      37.552 -14.701  30.732  1.00  0.00
ATOM   5814  CB  ARG   366      37.250 -16.107  29.143  1.00  0.00
ATOM   5815 2HB  ARG   366      37.799 -16.957  28.737  1.00  0.00
ATOM   5816 3HB  ARG   366      36.282 -16.444  29.513  1.00  0.00
ATOM   5817  CG  ARG   366      37.041 -15.064  28.044  1.00  0.00
ATOM   5818 2HG  ARG   366      36.480 -14.224  28.454  1.00  0.00
ATOM   5819 3HG  ARG   366      38.014 -14.715  27.697  1.00  0.00
ATOM   5820  CD  ARG   366      36.268 -15.669  26.871  1.00  0.00
ATOM   5821 2HD  ARG   366      36.831 -16.521  26.490  1.00  0.00
ATOM   5822 3HD  ARG   366      35.299 -16.009  27.236  1.00  0.00
ATOM   5823  NE  ARG   366      36.051 -14.722  25.775  1.00  0.00
ATOM   5824  HE  ARG   366      36.344 -13.766  25.916  1.00  0.00
ATOM   5825  CZ  ARG   366      35.498 -15.052  24.609  1.00  0.00
ATOM   5826  NH1 ARG   366      35.108 -16.305  24.390  1.00  0.00
ATOM   5827 1HH1 ARG   366      35.233 -17.003  25.110  1.00  0.00
ATOM   5828 2HH1 ARG   366      34.689 -16.553  23.505  1.00  0.00
ATOM   5829  NH2 ARG   366      35.329 -14.135  23.667  1.00  0.00
ATOM   5830 1HH2 ARG   366      35.621 -13.183  23.835  1.00  0.00
ATOM   5831 2HH2 ARG   366      34.909 -14.393  22.785  1.00  0.00
ATOM   5832  C   ARG   366      37.997 -16.628  31.471  1.00  0.00
ATOM   5833  O   ARG   366      37.176 -16.525  32.392  1.00  0.00
ATOM   5834  N   LYS   367      38.883 -17.617  31.395  1.00  0.00
ATOM   5835  H   LYS   367      39.513 -17.683  30.608  1.00  0.00
ATOM   5836  CA  LYS   367      38.938 -18.658  32.414  1.00  0.00
ATOM   5837  HA  LYS   367      37.933 -19.029  32.615  1.00  0.00
ATOM   5838  CB  LYS   367      39.806 -19.827  31.946  1.00  0.00
ATOM   5839 2HB  LYS   367      40.793 -19.434  31.703  1.00  0.00
ATOM   5840 3HB  LYS   367      39.890 -20.533  32.772  1.00  0.00
ATOM   5841  CG  LYS   367      39.233 -20.532  30.738  1.00  0.00
ATOM   5842 2HG  LYS   367      38.150 -20.582  30.854  1.00  0.00
ATOM   5843 3HG  LYS   367      39.476 -19.945  29.853  1.00  0.00
ATOM   5844  CD  LYS   367      39.790 -21.934  30.583  1.00  0.00
ATOM   5845 2HD  LYS   367      40.860 -21.868  30.386  1.00  0.00
ATOM   5846 3HD  LYS   367      39.625 -22.483  31.510  1.00  0.00
ATOM   5847  CE  LYS   367      39.106 -22.663  29.432  1.00  0.00
ATOM   5848 2HE  LYS   367      38.029 -22.614  29.592  1.00  0.00
ATOM   5849 3HE  LYS   367      39.359 -22.147  28.506  1.00  0.00
ATOM   5850  NZ  LYS   367      39.531 -24.094  29.338  1.00  0.00
ATOM   5851 1HZ  LYS   367      39.296 -24.572  30.196  1.00  0.00
ATOM   5852 2HZ  LYS   367      39.055 -24.536  28.565  1.00  0.00
ATOM   5853 3HZ  LYS   367      40.529 -24.140  29.190  1.00  0.00
ATOM   5854  C   LYS   367      39.476 -18.107  33.726  1.00  0.00
ATOM   5855  O   LYS   367      38.958 -18.429  34.796  1.00  0.00
ATOM   5856  N   LEU   368      40.521 -17.287  33.647  1.00  0.00
ATOM   5857  H   LEU   368      40.947 -17.065  32.759  1.00  0.00
ATOM   5858  CA  LEU   368      41.091 -16.702  34.850  1.00  0.00
ATOM   5859  HA  LEU   368      41.348 -17.496  35.551  1.00  0.00
ATOM   5860  CB  LEU   368      42.356 -15.900  34.534  1.00  0.00
ATOM   5861 2HB  LEU   368      43.094 -16.627  34.195  1.00  0.00
ATOM   5862 3HB  LEU   368      42.180 -15.168  33.746  1.00  0.00
ATOM   5863  CG  LEU   368      42.880 -15.186  35.786  1.00  0.00
ATOM   5864  HG  LEU   368      42.195 -15.367  36.614  1.00  0.00
ATOM   5865  CD1 LEU   368      44.246 -15.704  36.143  1.00  0.00
ATOM   5866 1HD1 LEU   368      44.932 -15.523  35.315  1.00  0.00
ATOM   5867 2HD1 LEU   368      44.609 -15.190  37.033  1.00  0.00
ATOM   5868 3HD1 LEU   368      44.189 -16.775  36.340  1.00  0.00
ATOM   5869  CD2 LEU   368      42.893 -13.686  35.569  1.00  0.00
ATOM   5870 1HD2 LEU   368      41.881 -13.340  35.360  1.00  0.00
ATOM   5871 2HD2 LEU   368      43.267 -13.192  36.466  1.00  0.00
ATOM   5872 3HD2 LEU   368      43.540 -13.446  34.726  1.00  0.00
ATOM   5873  C   LEU   368      40.074 -15.781  35.516  1.00  0.00
ATOM   5874  O   LEU   368      39.912 -15.801  36.740  1.00  0.00
ATOM   5875  N   ALA   369      39.397 -14.971  34.705  1.00  0.00
ATOM   5876  H   ALA   369      39.583 -14.976  33.712  1.00  0.00
ATOM   5877  CA  ALA   369      38.407 -14.034  35.218  1.00  0.00
ATOM   5878  HA  ALA   369      38.858 -13.409  35.988  1.00  0.00
ATOM   5879  CB  ALA   369      37.894 -13.130  34.092  1.00  0.00
ATOM   5880 1HB  ALA   369      37.431 -13.741  33.317  1.00  0.00
ATOM   5881 2HB  ALA   369      37.158 -12.433  34.492  1.00  0.00
ATOM   5882 3HB  ALA   369      38.727 -12.572  33.665  1.00  0.00
ATOM   5883  C   ALA   369      37.243 -14.782  35.854  1.00  0.00
ATOM   5884  O   ALA   369      36.711 -14.359  36.879  1.00  0.00
ATOM   5885  N   SER   370      36.859 -15.897  35.239  1.00  0.00
ATOM   5886  H   SER   370      37.326 -16.195  34.394  1.00  0.00
ATOM   5887  CA  SER   370      35.755 -16.702  35.738  1.00  0.00
ATOM   5888  HA  SER   370      34.887 -16.067  35.912  1.00  0.00
ATOM   5889  CB  SER   370      35.373 -17.787  34.723  1.00  0.00
ATOM   5890 2HB  SER   370      36.267 -18.362  34.481  1.00  0.00
ATOM   5891 3HB  SER   370      34.633 -18.443  35.182  1.00  0.00
ATOM   5892  OG  SER   370      34.837 -17.228  33.539  1.00  0.00
ATOM   5893  HG  SER   370      34.609 -17.932  32.927  1.00  0.00
ATOM   5894  C   SER   370      36.090 -17.378  37.057  1.00  0.00
ATOM   5895  O   SER   370      35.237 -17.503  37.928  1.00  0.00
ATOM   5896  N   GLU   371      37.335 -17.811  37.204  1.00  0.00
ATOM   5897  H   GLU   371      38.008 -17.712  36.458  1.00  0.00
ATOM   5898  CA  GLU   371      37.740 -18.520  38.409  1.00  0.00
ATOM   5899  HA  GLU   371      36.893 -19.060  38.833  1.00  0.00
ATOM   5900  CB  GLU   371      38.842 -19.530  38.063  1.00  0.00
ATOM   5901 2HB  GLU   371      39.721 -18.962  37.759  1.00  0.00
ATOM   5902 3HB  GLU   371      39.068 -20.089  38.971  1.00  0.00
ATOM   5903  CG  GLU   371      38.456 -20.497  36.956  1.00  0.00
ATOM   5904 2HG  GLU   371      37.635 -21.104  37.337  1.00  0.00
ATOM   5905 3HG  GLU   371      38.112 -19.918  36.099  1.00  0.00
ATOM   5906  CD  GLU   371      39.600 -21.403  36.530  1.00  0.00
ATOM   5907  OE1 GLU   371      40.754 -20.925  36.473  1.00  0.00
ATOM   5908  OE2 GLU   371      39.343 -22.590  36.235  1.00  0.00
ATOM   5909  C   GLU   371      38.208 -17.665  39.580  1.00  0.00
ATOM   5910  O   GLU   371      38.137 -18.108  40.727  1.00  0.00
ATOM   5911  N   HIE   372      38.660 -16.444  39.314  1.00  0.00
ATOM   5912  H   HIE   372      38.739 -16.106  38.365  1.00  0.00
ATOM   5913  CA  HIE   372      39.193 -15.618  40.387  1.00  0.00
ATOM   5914  HA  HIE   372      39.031 -16.088  41.357  1.00  0.00
ATOM   5915  CB  HIE   372      40.694 -15.459  40.167  1.00  0.00
ATOM   5916 2HB  HIE   372      40.829 -15.080  39.154  1.00  0.00
ATOM   5917 3HB  HIE   372      41.171 -14.781  40.874  1.00  0.00
ATOM   5918  CG  HIE   372      41.442 -16.753  40.243  1.00  0.00
ATOM   5919  ND1 HIE   372      41.621 -17.436  41.426  1.00  0.00
ATOM   5920  CE1 HIE   372      42.246 -18.576  41.183  1.00  0.00
ATOM   5921  HE1 HIE   372      42.480 -19.265  41.994  1.00  0.00
ATOM   5922  NE2 HIE   372      42.481 -18.653  39.886  1.00  0.00
ATOM   5923  HE2 HIE   372      42.945 -19.414  39.411  1.00  0.00
ATOM   5924  CD2 HIE   372      41.991 -17.524  39.275  1.00  0.00
ATOM   5925  HD2 HIE   372      42.093 -17.400  38.197  1.00  0.00
ATOM   5926  C   HIE   372      38.565 -14.257  40.671  1.00  0.00
ATOM   5927  O   HIE   372      39.085 -13.499  41.489  1.00  0.00
ATOM   5928  N   ASN   373      37.461 -13.940  40.005  1.00  0.00
ATOM   5929  H   ASN   373      37.066 -14.557  39.309  1.00  0.00
ATOM   5930  CA  ASN   373      36.793 -12.671  40.262  1.00  0.00
ATOM   5931  HA  ASN   373      37.511 -11.855  40.180  1.00  0.00
ATOM   5932  CB  ASN   373      35.667 -12.435  39.252  1.00  0.00
ATOM   5933 2HB  ASN   373      35.373 -11.387  39.305  1.00  0.00
ATOM   5934 3HB  ASN   373      36.040 -12.657  38.252  1.00  0.00
ATOM   5935  CG  ASN   373      34.444 -13.296  39.516  1.00  0.00
ATOM   5936  OD1 ASN   373      33.619 -12.980  40.375  1.00  0.00
ATOM   5937  ND2 ASN   373      34.325 -14.392  38.781  1.00  0.00
ATOM   5938 1HD2 ASN   373      33.531 -15.002  38.914  1.00  0.00
ATOM   5939 2HD2 ASN   373      35.029 -14.613  38.091  1.00  0.00
ATOM   5940  C   ASN   373      36.234 -12.753  41.686  1.00  0.00
ATOM   5941  O   ASN   373      35.992 -13.845  42.207  1.00  0.00
ATOM   5942  N   GLN   374      36.029 -11.602  42.310  1.00  0.00
ATOM   5943  H   GLN   374      36.258 -10.726  41.862  1.00  0.00
ATOM   5944  CA  GLN   374      35.543 -11.569  43.683  1.00  0.00
ATOM   5945  HA  GLN   374      35.716 -12.529  44.169  1.00  0.00
ATOM   5946  CB  GLN   374      36.292 -10.484  44.463  1.00  0.00
ATOM   5947 2HB  GLN   374      36.136  -9.544  43.934  1.00  0.00
ATOM   5948 3HB  GLN   374      35.834 -10.426  45.451  1.00  0.00
ATOM   5949  CG  GLN   374      37.789 -10.741  44.611  1.00  0.00
ATOM   5950 2HG  GLN   374      38.222 -10.855  43.617  1.00  0.00
ATOM   5951 3HG  GLN   374      38.250  -9.890  45.112  1.00  0.00
ATOM   5952  CD  GLN   374      38.083 -11.995  45.416  1.00  0.00
ATOM   5953  OE1 GLN   374      37.514 -12.204  46.485  1.00  0.00
ATOM   5954  NE2 GLN   374      38.981 -12.833  44.907  1.00  0.00
ATOM   5955 1HE2 GLN   374      39.213 -13.682  45.403  1.00  0.00
ATOM   5956 2HE2 GLN   374      39.427 -12.617  44.027  1.00  0.00
ATOM   5957  C   GLN   374      34.041 -11.350  43.814  1.00  0.00
ATOM   5958  O   GLN   374      33.553 -10.992  44.892  1.00  0.00
ATOM   5959  N   GLY   375      33.311 -11.552  42.721  1.00  0.00
ATOM   5960  H   GLY   375      33.732 -11.824  41.844  1.00  0.00
ATOM   5961  CA  GLY   375      31.870 -11.383  42.769  1.00  0.00
ATOM   5962 2HA  GLY   375      31.435 -12.357  42.991  1.00  0.00
ATOM   5963 3HA  GLY   375      31.650 -10.693  43.583  1.00  0.00
ATOM   5964  C   GLY   375      31.257 -10.849  41.491  1.00  0.00
ATOM   5965  O   GLY   375      31.858 -10.021  40.806  1.00  0.00
ATOM   5966  N   ILE   376      30.051 -11.314  41.175  1.00  0.00
ATOM   5967  H   ILE   376      29.590 -11.979  41.780  1.00  0.00
ATOM   5968  CA  ILE   376      29.350 -10.870  39.971  1.00  0.00
ATOM   5969  HA  ILE   376      30.048 -10.448  39.248  1.00  0.00
ATOM   5970  CB  ILE   376      28.547 -12.021  39.305  1.00  0.00
[truncated: 1,373,242 more chars]
