# Supplementary material for: Electron Transport in a Dioxygenase-Ferredoxin Complex: Long Range Charge Coupling between the Rieske and Non-Heme Iron Center
Source: PLoS One. 2016 Sep 22;11(9):e0162031. doi: 10.1371/journal.pone.0162031 (PMC5033481; doi:10.1371/journal.pone.0162031)
Supplement: S4 File — This file is a folder containing all the scripts and files necessary to build and use the force field reported in this work: an example of a completely prepared 2DE5 complex (2DE5o_fixed.pdb) and scripts for building, warming up, equilibrating and evaluating the full 2DE5 complex. Similar scripts are also in S1 File under the title “Listings”. These are provided as an aid in understanding how to apply the information in this study. (ZIP) [file pone.0162031.s004.zip › PONE_dawson_etal_Suppl4/amber_qm1S4.prepin]

    0    0    2

Fe2S2 cluster
FES_I1v.m12
FES   INT  0
CORRECT     OMIT DU   BEG
  0.0000
   1  DUMM  DU    M    0  -1  -2     0.000      .0        .0     0.00000
   2  DUMM  DU    M    1   0  -1     1.449      .0        .0     0.00000
   3  DUMM  DU    M    2   1   0     1.522   111.1        .0     0.00000
   4  FE1   FE    M    3   2   1     1.540   111.208   180.000   0.85313
   5  S1    Sb    E    4   3   2     2.114   142.534   -90.000  -0.79804
   6  S2    Sb    E    4   3   2     2.098    37.265   -91.759  -0.79804
   7  FE2   FE    M    4   3   2     2.538    90.000   -90.000   0.66628

LOOP
  FE2   S1
  FE2   S2

IMPROPER


DONE
Cysteine bound to Fe2S2 Rieske cluster
CYR_I1v.m12
CYR   INT  1
CORRECT     OMIT DU   BEG
  0.0000
   1  DUMM  DU    M    0  -1  -2     0.000      .0        .0     0.00000
   2  DUMM  DU    M    1   0  -1     1.449      .0        .0     0.00000
   3  DUMM  DU    M    2   1   0     1.522   111.1        .0     0.00000
   4  N     N     M    3   2   1     1.540   116.600   180.000  -0.67071
   5  H     H     E    4   3   2     1.020   119.800     0.000   0.31353
   6  CA    CT    M    4   3   2     1.477   121.900   180.000   0.29030
   7  HA    H1    E    6   4   3     1.103   106.600   300.000   0.01714
   8  CB    CT    3    6   4   3     1.529   109.900    60.000   0.27252
   9  HB2   HC    E    8   6   4     1.100   109.900   300.000  -0.03400
  10  HB3   HC    E    8   6   4     1.104   110.400    60.000  -0.03400
  11  SG    SH    E    8   6   4     1.848   111.600   180.000  -0.75547
  12  C     C     M    6   4   3     1.556   109.500   180.000   0.63343
  13  O     O     E   12   6   4     1.235   122.600     0.000  -0.57961

LOOP

IMPROPER
   -M   CA    N    H
   CA   +M    C    O


DONE
-Histidine bound to Fe2S2 cluster (H epsilon): for 2DE5 His 71
HIR_I1v.m12
HR1   INT  1
CORRECT     OMIT DU   BEG
  0.0000
   1  DUMM  DU    M    0  -1  -2     0.000      .0        .0     0.00000
   2  DUMM  DU    M    1   0  -1     1.449      .0        .0     0.00000
   3  DUMM  DU    M    2   1   0     1.522   111.1        .0     0.00000
   4  N     N     M    3   2   1     1.540   116.600   180.000  -0.59527  
   5  H     H     E    4   3   2     1.027   119.800     0.000   0.33875  
   6  CA    CT    M    4   3   2     1.470   121.900   180.000   0.47867  
   7  HA    H1    E    6   4   3     1.106   106.100   300.000  -0.00816  
   8  CB    CT    3    6   4   3     1.530   109.700    60.000  -0.19665
   9  HB2   HC    E    8   6   4     1.102   109.000   300.000   0.03857
  10  HB3   HC    E    8   6   4     1.104   109.500    60.000   0.03857
  11  CG    CC    S    8   6   4     1.495   114.500   180.000   0.04167
  12  ND1   NB    S   11   8   6     1.404   121.700   180.000  -0.09916
  13  CE1   CR    B   12  11   8     1.339   107.000   180.000  -0.02912
  14  HE1   H5    E   13  12  11     1.086   125.700   180.000   0.17928
  15  NE2   NA    B   13  12  11     1.359   110.000     0.000  -0.28056
  16  HE2   H     E   15  13  12     1.015   125.700   180.000   0.37296
  17  CD2   CW    S   15  13  12     1.387   108.300     0.000  -0.12859
  18  HD2   H4    E   17  15  13     1.086   121.900   180.000   0.16487
  19  C     C     M    6   4   3     1.562   109.900   180.000   0.45763  
  20  O     O     E   19   6   4     1.229   122.900     0.000  -0.58295  

LOOP
  CD2   CG

IMPROPER
   -M   CA    N    H
   CB  CD2   CG  ND1
  HE1  NE2  CE1  ND1
  CE1  CD2  NE2  HE2
   CG  HD2  CD2  NE2
   CA   +M    C    O


DONE
Histidine bound to Fe2S2 cluster (H epsilon): for 2DE5 His 93
HIR_I1v.m12
HR2   INT  1
CORRECT     OMIT DU   BEG
  0.0000
   1  DUMM  DU    M    0  -1  -2     0.000      .0        .0     0.00000
   2  DUMM  DU    M    1   0  -1     1.449      .0        .0     0.00000
   3  DUMM  DU    M    2   1   0     1.522   111.1        .0     0.00000
   4  N     N     M    3   2   1     1.540   116.600   180.000  -0.59527 
   5  H     H     E    4   3   2     1.027   119.800     0.000   0.33875 
   6  CA    CT    M    4   3   2     1.470   121.900   180.000   0.47867 
   7  HA    H1    E    6   4   3     1.106   106.100   300.000  -0.00816 
   8  CB    CT    3    6   4   3     1.530   109.700    60.000  -0.25757
   9  HB2   HC    E    8   6   4     1.102   109.000   300.000   0.07471
  10  HB3   HC    E    8   6   4     1.104   109.500    60.000   0.07471
  11  CG    CC    S    8   6   4     1.495   114.500   180.000   0.32657
  12  ND1   NB    S   11   8   6     1.404   121.700   180.000  -0.52424
  13  CE1   CR    B   12  11   8     1.339   107.000   180.000  -0.09241
  14  HE1   H5    E   13  12  11     1.086   125.700   180.000   0.16769
  15  NE2   NA    B   13  12  11     1.359   110.000     0.000   0.17459
  16  HE2   H     E   15  13  12     1.015   125.700   180.000   0.14366
  17  CD2   CW    S   15  13  12     1.387   108.300     0.000  -0.40154
  18  HD2   H4    E   17  15  13     1.086   121.900   180.000   0.20507
  19  C     C     M    6   4   3     1.562   109.900   180.000   0.45763 
  20  O     O     E   19   6   4     1.229   122.900     0.000  -0.58295 

LOOP
  CD2   CG

IMPROPER
   -M   CA    N    H
   CB  CD2   CG  ND1
  HE1  NE2  CE1  ND1
  CE1  CD2  NE2  HE2
   CG  HD2  CD2  NE2
   CA   +M    C    O


DONE
ACTIVE CENTER
FE2
 FE2  INT     1                                                 
 CORR OMIT DU   BEG                                             
   0.00000                                                      
   1  DUMM  DU    M    0  -1  -2     0.000     0.000     0.000   0.00000
   2  DUMM  DU    M    1   0  -1     1.000     0.000     0.000   0.00000
   3  DUMM  DU    M    2   1   0     1.000    90.000     0.000   0.00000
   4  FE    FE    M    3   2   1     1.000    90.000   180.000   1.41239
   5  O     OW    M    3   2   1     2.058    90.000   180.000  -1.05698
   6  H1    HW    E    5   4   3     0.977   128.913     0.000   0.54582
   7  H2    HW    E    5   4   3     0.977   112.915   180.000   0.54582

LOOP
 H1  H2


DONE
HIS: N_delta bound H substituted (bound at N_epsilon) horizonal site (2DE5-7: His 183)
HIJ_I1v.m12 (original file)
HI1   INT  0
CORRECT     OMIT DU   BEG
  0.0000
   1  DUMM  DU    M    0  -1  -2     0.000     0.000     0.000   0.00000
   2  DUMM  DU    M    1   0  -1     1.449     0.000     0.000   0.00000
   3  DUMM  DU    M    2   1   0     1.522   111.100     0.000   0.00000
   4  N     N     M    3   2   1     1.540   116.600   180.000  -0.63512 
   5  H     H     E    4   3   2     1.019   119.800     0.000   0.34275 
   6  CA    CT    M    4   3   2     1.470   121.900   180.000   0.26979 
   7  HA    H1    E    6   4   3     1.104   106.100   300.000   0.02477 
   8  CB    CT    3    6   4   3     1.543   110.900    60.000  -0.37794
   9  HB2   HC    E    8   6   4     1.101   109.100   300.000   0.12772
  10  HB3   HC    E    8   6   4     1.104   107.800    60.000   0.12772
  11  CG    CC    S    8   6   4     1.498   114.100   180.000   0.26064
  12  ND1   NA    B   11   8   6     1.390   123.800   180.000  -0.26942
  13  HD1   H     E   12  11   8     1.017   126.100     0.000   0.36224
  14  CE1   CR    B   12  11   8     1.365   108.700   180.000   0.12122
  15  HE1   H5    E   14  12  11     1.087   124.200   180.000   0.14800
  16  NE2   Np    S   14  12  11     1.337   110.100     0.000  -0.44828
  17  CD2   CV    S   16  14  12     1.394   106.200     0.000  -0.18069
  18  HD2   H4    E   17  16  14     1.089   120.300   180.000   0.17372
  19  C     C     M    6   4   3     1.562   111.300   180.000   0.70942  
  20  O     O     E   19   6   4     1.231   122.100     0.000  -0.55286  

LOOP
  CD2   CG

IMPROPER
   -M   CA    N    H
   CB  CD2   CG  ND1
   CG  CE1  ND1  HD1
  HE1  ND1  CE1  NE2
   CG  HD2  CD2  NE2
   CA   +M    C    O


DONE
HIS: N_delta bound H substituted (bound at N_epsilon) vertical site (2DE5-7: His 187)
HIT_I1v.m12 (original file)
HI2   INT  0
CORRECT     OMIT DU   BEG
  0.0000
   1  DUMM  DU    M    0  -1  -2     0.000      .0        .0     0.00000
   2  DUMM  DU    M    1   0  -1     1.449      .0        .0     0.00000
   3  DUMM  DU    M    2   1   0     1.522   111.1        .0     0.00000
   4  N     N     M    3   2   1     1.540   116.600   180.000  -0.66036
   5  H     H     E    4   3   2     1.019   119.800     0.000   0.33055
   6  CA    CT    M    4   3   2     1.471   121.900   180.000   0.35646
   7  HA    H1    E    6   4   3     1.104   106.700   300.000   0.03106
   8  CB    CT    3    6   4   3     1.533   111.100    60.000  -0.49666
   9  HB2   HC    E    8   6   4     1.106   108.600   300.000   0.14124
  10  HB3   HC    E    8   6   4     1.104   107.200    60.000   0.14124
  11  CG    CC    S    8   6   4     1.500   114.200   180.000   0.25458
  12  ND1   NA    B   11   8   6     1.392   121.600   180.000  -0.22432
  13  HD1   H     E   12  11   8     1.016   125.900     0.000   0.35097
  14  CE1   CR    B   12  11   8     1.371   108.800   180.000   0.10283
  15  HE1   H5    E   14  12  11     1.086   124.500   180.000   0.14038
  16  NE2   Nv    S   14  12  11     1.341   109.500     0.000  -0.54216
  17  CD2   CV    S   16  14  12     1.396   106.800     0.000  -0.11322
  18  HD2   H4    E   17  16  14     1.093   119.200   180.000   0.14827
  19  C     C     M    6   4   3     1.564   111.000   180.000   0.69070
  20  O     O     E   19   6   4     1.231   122.000     0.000  -0.54234

LOOP
  CD2   CG

IMPROPER
   -M   CA    N    H
   CB  CD2   CG  ND1
   CG  CE1  ND1  HD1
  HE1  ND1  CE1  NE2
   CG  HD2  CD2  NE2
   CA   +M    C    O


DONE
Asp bound to Fe2 site
ASB_I1v.m12
ASB   INT  0
CORRECT     OMIT DU   BEG
  0.0000
   1  DUMM  DU    M    0  -1  -2     0.000      .0        .0     0.00000
   2  DUMM  DU    M    1   0  -1     1.449      .0        .0     0.00000
   3  DUMM  DU    M    2   1   0     1.522   111.1        .0     0.00000     
   4  N     N     M    3   2   1     1.540   116.600   180.000  -0.59403 
   5  H     H     E    4   3   2     1.032   119.800     0.000   0.35347 
   6  CA    CT    M    4   3   2     1.472   121.900   180.000   0.23476  
   7  HA    H1    E    6   4   3     1.107   107.600   300.000   0.03327 
   8  CB    CT    3    6   4   3     1.539   111.500    60.000  -0.34547
   9  HB2   HC    E    8   6   4     1.105   107.300   300.000   0.09059
  10  HB3   HC    E    8   6   4     1.100   108.600    60.000   0.09059
  11  CG    C     B    8   6   4     1.529   116.200   180.000   0.91669
  12  OD1   OS    E   11   8   6     1.295   114.900  -123.000  -0.79274
  13  OD2   O2    E   11   8   6     1.261   119.900    57.000  -0.83349
  14  C     C     M    6   4   3     1.568   110.700   180.000   0.62466 
  15  O     O     E   14   6   4     1.232   122.500     0.000  -0.53827 

LOOP

IMPROPER
   -M   CA    N    H
   CB  OD1   CG  OD2
   CA   +M    C    O

DONE
STOP
