# Supplementary material for: Electron Transport in a Dioxygenase-Ferredoxin Complex: Long Range Charge Coupling between the Rieske and Non-Heme Iron Center
Source: PLoS One. 2016 Sep 22;11(9):e0162031. doi: 10.1371/journal.pone.0162031 (PMC5033481; doi:10.1371/journal.pone.0162031)
Supplement: S4 File — This file is a folder containing all the scripts and files necessary to build and use the force field reported in this work: an example of a completely prepared 2DE5 complex (2DE5o_fixed.pdb) and scripts for building, warming up, equilibrating and evaluating the full 2DE5 complex. Similar scripts are also in S1 File under the title “Listings”. These are provided as an aid in understanding how to apply the information in this study. (ZIP) [file pone.0162031.s004.zip › PONE_dawson_etal_Suppl4/amber_qp0S5.prepin]

    0    0    2

Fe2S2 cluster
FES_I1v.m12
FES   INT  0
CORRECT     OMIT DU   BEG
  0.0000
   1  DUMM  DU    M    0  -1  -2     0.000      .0        .0     0.00000
   2  DUMM  DU    M    1   0  -1     1.449      .0        .0     0.00000
   3  DUMM  DU    M    2   1   0     1.522   111.1        .0     0.00000
   4  FE1   FE    M    3   2   1     1.540   111.208   180.000   0.71963
   5  S1    Sb    E    4   3   2     2.114   142.534   -90.000  -0.57315
   6  S2    Sb    E    4   3   2     2.098    37.265   -91.759  -0.57315
   7  FE2   FE    M    4   3   2     2.538    90.000   -90.000   0.86659

LOOP
  FE2   S1
  FE2   S2

IMPROPER


DONE
Cysteine bound to Fe2S2 Rieske cluster
CYR_I1v.m12
CYR   INT  1
CORRECT     OMIT DU   BEG
  0.0000
   1  DUMM  DU    M    0  -1  -2     0.000      .0        .0     0.00000
   2  DUMM  DU    M    1   0  -1     1.449      .0        .0     0.00000
   3  DUMM  DU    M    2   1   0     1.522   111.1        .0     0.00000
   4  N     N     M    3   2   1     1.540   116.600   180.000  -0.67071
   5  H     H     E    4   3   2     1.020   119.800     0.000   0.31353
   6  CA    CT    M    4   3   2     1.477   121.900   180.000   0.30844
   7  HA    H1    E    6   4   3     1.103   106.600   300.000   0.01714
   8  CB    CT    3    6   4   3     1.529   109.900    60.000   0.14191
   9  HB2   HC    E    8   6   4     1.100   109.900   300.000   0.00714
  10  HB3   HC    E    8   6   4     1.104   110.400    60.000   0.00714
  11  SG    SH    E    8   6   4     1.848   111.600   180.000  -0.61565
  12  C     C     M    6   4   3     1.556   109.500   180.000   0.64976
  13  O     O     E   12   6   4     1.235   122.600     0.000  -0.57961

LOOP

IMPROPER
   -M   CA    N    H
   CA   +M    C    O


DONE
Histidine bound to Fe2S2 cluster (H epsilon): for 2DE5 His 71
HIR_I1v.m12
HR1   INT  1
CORRECT     OMIT DU   BEG
  0.0000
   1  DUMM  DU    M    0  -1  -2     0.000      .0        .0     0.00000
   2  DUMM  DU    M    1   0  -1     1.449      .0        .0     0.00000
   3  DUMM  DU    M    2   1   0     1.522   111.1        .0     0.00000
   4  N     N     M    3   2   1     1.540   116.600   180.000  -0.59527  
   5  H     H     E    4   3   2     1.027   119.800     0.000   0.33875  
   6  CA    CT    M    4   3   2     1.470   121.900   180.000   0.47867  
   7  HA    H1    E    6   4   3     1.106   106.100   300.000  -0.00816  
   8  CB    CT    3    6   4   3     1.530   109.700    60.000  -0.17728
   9  HB2   HC    E    8   6   4     1.102   109.000   300.000   0.05965
  10  HB3   HC    E    8   6   4     1.104   109.500    60.000   0.05965
  11  CG    CC    S    8   6   4     1.495   114.500   180.000   0.08745
  12  ND1   NB    S   11   8   6     1.404   121.700   180.000  -0.23650
  13  CE1   CR    B   12  11   8     1.339   107.000   180.000   0.03931
  14  HE1   H5    E   13  12  11     1.086   125.700   180.000   0.16198
  15  NE2   NA    B   13  12  11     1.359   110.000     0.000  -0.23069
  16  HE2   H     E   15  13  12     1.015   125.700   180.000   0.36374
  17  CD2   CW    S   15  13  12     1.387   108.300     0.000  -0.12617
  18  HD2   H4    E   17  15  13     1.086   121.900   180.000   0.16903
  19  C     C     M    6   4   3     1.562   109.900   180.000   0.46967  
  20  O     O     E   19   6   4     1.229   122.900     0.000  -0.55866  

LOOP
  CD2   CG

IMPROPER
   -M   CA    N    H
   CB  CD2   CG  ND1
  HE1  NE2  CE1  ND1
  CE1  CD2  NE2  HE2
   CG  HD2  CD2  NE2
   CA   +M    C    O


DONE
Histidine bound to Fe2S2 cluster (H epsilon): for 2DE5 His 93
HIR_I1v.m12
HR2   INT  1
CORRECT     OMIT DU   BEG
  0.0000
   1  DUMM  DU    M    0  -1  -2     0.000      .0        .0     0.00000
   2  DUMM  DU    M    1   0  -1     1.449      .0        .0     0.00000
   3  DUMM  DU    M    2   1   0     1.522   111.1        .0     0.00000
   4  N     N     M    3   2   1     1.540   116.600   180.000  -0.59527 
   5  H     H     E    4   3   2     1.027   119.800     0.000   0.33875 
   6  CA    CT    M    4   3   2     1.470   121.900   180.000   0.47867 
   7  HA    H1    E    6   4   3     1.106   106.100   300.000  -0.00816 
   8  CB    CT    3    6   4   3     1.530   109.700    60.000  -0.44731
   9  HB2   HC    E    8   6   4     1.102   109.000   300.000   0.12903
  10  HB3   HC    E    8   6   4     1.104   109.500    60.000   0.12903
  11  CG    CC    S    8   6   4     1.495   114.500   180.000   0.40969
  12  ND1   NB    S   11   8   6     1.404   121.700   180.000  -0.49471
  13  CE1   CR    B   12  11   8     1.339   107.000   180.000  -0.10190
  14  HE1   H5    E   13  12  11     1.086   125.700   180.000   0.19617
  15  NE2   NA    B   13  12  11     1.359   110.000     0.000   0.18190
  16  HE2   H     E   15  13  12     1.015   125.700   180.000   0.16988
  17  CD2   CW    S   15  13  12     1.387   108.300     0.000  -0.40840
  18  HD2   H4    E   17  15  13     1.086   121.900   180.000   0.21834
  19  C     C     M    6   4   3     1.562   109.900   180.000   0.46967 
  20  O     O     E   19   6   4     1.229   122.900     0.000  -0.55866 

LOOP
  CD2   CG

IMPROPER
   -M   CA    N    H
   CB  CD2   CG  ND1
  HE1  NE2  CE1  ND1
  CE1  CD2  NE2  HE2
   CG  HD2  CD2  NE2
   CA   +M    C    O


DONE
ACTIVE CENTER
FE2
 FE2  INT     1                                                 
 CORR OMIT DU   BEG                                             
   0.00000                                                      
   1  DUMM  DU    M    0  -1  -2     0.000     0.000     0.000   0.00000
   2  DUMM  DU    M    1   0  -1     1.000     0.000     0.000   0.00000
   3  DUMM  DU    M    2   1   0     1.000    90.000     0.000   0.00000
   4  FE    FE    M    3   2   1     1.000    90.000   180.000   1.36153
   5  O     OW    M    3   2   1     2.058    90.000   180.000  -1.15153
   6  H1    HW    E    5   4   3     0.977   128.913     0.000   0.59542
   7  H2    HW    E    5   4   3     0.977   112.915   180.000   0.59542

LOOP
 H1  H2


DONE
HIS: N_delta bound H substituted (bound at N_epsilon) horizonal site (2DE5-7: His 183)
HIJ_I1v.m12 (original file)
HI1   INT  0
CORRECT     OMIT DU   BEG
  0.0000
   1  DUMM  DU    M    0  -1  -2     0.000     0.000     0.000   0.00000
   2  DUMM  DU    M    1   0  -1     1.449     0.000     0.000   0.00000
   3  DUMM  DU    M    2   1   0     1.522   111.100     0.000   0.00000
   4  N     N     M    3   2   1     1.540   116.600   180.000  -0.63510 
   5  H     H     E    4   3   2     1.019   119.800     0.000   0.34275 
   6  CA    CT    M    4   3   2     1.470   121.900   180.000   0.27390 
   7  HA    H1    E    6   4   3     1.104   106.100   300.000   0.02477 
   8  CB    CT    3    6   4   3     1.543   110.900    60.000  -0.45486
   9  HB2   HC    E    8   6   4     1.101   109.100   300.000   0.14557
  10  HB3   HC    E    8   6   4     1.104   107.800    60.000   0.14557
  11  CG    CC    S    8   6   4     1.498   114.100   180.000   0.32075
  12  ND1   NA    B   11   8   6     1.390   123.800   180.000  -0.32499
  13  HD1   H     E   12  11   8     1.017   126.100     0.000   0.37669
  14  CE1   CR    B   12  11   8     1.365   108.700   180.000   0.11989
  15  HE1   H5    E   14  12  11     1.087   124.200   180.000   0.14310
  16  NE2   Np    S   14  12  11     1.337   110.100     0.000  -0.39576
  17  CD2   CV    S   16  14  12     1.394   106.200     0.000  -0.19768
  18  HD2   H4    E   17  16  14     1.089   120.300   180.000   0.14547
  19  C     C     M    6   4   3     1.562   111.300   180.000   0.71519  
  20  O     O     E   19   6   4     1.231   122.100     0.000  -0.55286  

LOOP
  CD2   CG

IMPROPER
   -M   CA    N    H
   CB  CD2   CG  ND1
   CG  CE1  ND1  HD1
  HE1  ND1  CE1  NE2
   CG  HD2  CD2  NE2
   CA   +M    C    O


DONE
HIS: N_delta bound H substituted (bound at N_epsilon) vertical site (2DE5-7: His 187)
HIT_I1v.m12 (original file)
HI2   INT  0
CORRECT     OMIT DU   BEG
  0.0000
   1  DUMM  DU    M    0  -1  -2     0.000      .0        .0     0.00000
   2  DUMM  DU    M    1   0  -1     1.449      .0        .0     0.00000
   3  DUMM  DU    M    2   1   0     1.522   111.1        .0     0.00000
   4  N     N     M    3   2   1     1.540   116.600   180.000  -0.66036
   5  H     H     E    4   3   2     1.019   119.800     0.000   0.33055
   6  CA    CT    M    4   3   2     1.471   121.900   180.000   0.36189
   7  HA    H1    E    6   4   3     1.104   106.700   300.000   0.03106
   8  CB    CT    3    6   4   3     1.533   111.100    60.000  -0.46820
   9  HB2   HC    E    8   6   4     1.106   108.600   300.000   0.13926
  10  HB3   HC    E    8   6   4     1.104   107.200    60.000   0.13926
  11  CG    CC    S    8   6   4     1.500   114.200   180.000   0.22043
  12  ND1   NA    B   11   8   6     1.392   121.600   180.000  -0.19588
  13  HD1   H     E   12  11   8     1.016   125.900     0.000   0.35010
  14  CE1   CR    B   12  11   8     1.371   108.800   180.000   0.04137
  15  HE1   H5    E   14  12  11     1.086   124.500   180.000   0.14754
  16  NE2   Nv    S   14  12  11     1.341   109.500     0.000  -0.43888
  17  CD2   CV    S   16  14  12     1.396   106.800     0.000  -0.12801
  18  HD2   H4    E   17  16  14     1.093   119.200   180.000   0.16057
  19  C     C     M    6   4   3     1.564   111.000   180.000   0.69632
  20  O     O     E   19   6   4     1.231   122.000     0.000  -0.54234

LOOP
  CD2   CG

IMPROPER
   -M   CA    N    H
   CB  CD2   CG  ND1
   CG  CE1  ND1  HD1
  HE1  ND1  CE1  NE2
   CG  HD2  CD2  NE2
   CA   +M    C    O


DONE
Asp bound to Fe2 site
ASB_I1v.m12
ASB   INT  0
CORRECT     OMIT DU   BEG
  0.0000
   1  DUMM  DU    M    0  -1  -2     0.000      .0        .0     0.00000
   2  DUMM  DU    M    1   0  -1     1.449      .0        .0     0.00000
   3  DUMM  DU    M    2   1   0     1.522   111.1        .0     0.00000     
   4  N     N     M    3   2   1     1.540   116.600   180.000  -0.59403 
   5  H     H     E    4   3   2     1.032   119.800     0.000   0.35347 
   6  CA    CT    M    4   3   2     1.472   121.900   180.000   0.23333  
   7  HA    H1    E    6   4   3     1.107   107.600   300.000   0.03327 
   8  CB    CT    3    6   4   3     1.539   111.500    60.000  -0.35546
   9  HB2   HC    E    8   6   4     1.105   107.300   300.000   0.09095
  10  HB3   HC    E    8   6   4     1.100   108.600    60.000   0.09095
  11  CG    C     B    8   6   4     1.529   116.200   180.000   1.01384
  12  OD1   OS    E   11   8   6     1.295   114.900  -123.000  -0.90423
  13  OD2   O2    E   11   8   6     1.261   119.900    57.000  -0.83617
  14  C     C     M    6   4   3     1.568   110.700   180.000   0.63443 
  15  O     O     E   14   6   4     1.232   122.500     0.000  -0.53827 

LOOP

IMPROPER
   -M   CA    N    H
   CB  OD1   CG  OD2
   CA   +M    C    O

DONE
STOP
