# Supplementary material for: Electron Transport in a Dioxygenase-Ferredoxin Complex: Long Range Charge Coupling between the Rieske and Non-Heme Iron Center
Source: PLoS One. 2016 Sep 22;11(9):e0162031. doi: 10.1371/journal.pone.0162031 (PMC5033481; doi:10.1371/journal.pone.0162031)
Supplement: S4 File — This file is a folder containing all the scripts and files necessary to build and use the force field reported in this work: an example of a completely prepared 2DE5 complex (2DE5o_fixed.pdb) and scripts for building, warming up, equilibrating and evaluating the full 2DE5 complex. Similar scripts are also in S1 File under the title “Listings”. These are provided as an aid in understanding how to apply the information in this study. (ZIP) [file pone.0162031.s004.zip › PONE_dawson_etal_Suppl4/oxygenase.frcmod]

remark goes here
MASS
FE 55.80         1.000
Sb 32.06         2.900            bridge sulfur, same as ss
SH 32.060        2.900            ligand sulfur, same as ss 
OS 16.000        0.465               (same as os) 
Np 14.010        0.530               (same as n2) 
Nv 14.010        0.530               (same as n2) 

BOND
FE-FE   39.00   2.64        estimated from QC calc and experiment
FE-SH  220.00   2.261       estimated from QC calc and experiment
FE-Sb  200.00   2.184       estimated from QC calc and experiment
FE-NB  140.00   2.089       estimated from QC calc and experiment
FE-OS   86.02   2.013       (d from 2Asp+Asn(wc))
FE-Np  311.60   2.020       (d from 2Asp+Asn(wc))
FE-Nv  378.80   2.031       (d from 2Asp+Asn(wc))
FE-OW  137.30   2.028       (d from 2Asp+Asn(wc))
OS-C   411.30   1.291       (d from 2Asp+Asn(wc), F from c -os)
Np-CR  411.10   1.352       (d from 2Asp+Asn(wc), F from c2-na)
Np-CV  411.10   1.396       (d from 2Asp+Asn(wc), F from c2-na)
Nv-CR  411.10   1.345       (d from 2Asp+Asn(wc), F from c2-na)
Nv-CV  411.10   1.393       (d from 2Asp+Asn(wc), F from c2-na)

ANGLE
FE-Sb-FE   33.000      73.900     pdb averages and QC
FE-SH-CT   21.700     102.525     pdb averages and QC
FE-FE-Sb   40.00       52.841     pdb averages and QC
FE-FE-NB   13.000     133.400     QC averages
Sb-FE-Sb   38.900     105.900     pdb averages and QC
Sb-FE-SH   36.000     114.300     pdb averages and QC
Sb-FE-NB   36.000     107.500     pdb averages and QC
SH-FE-SH   28.800      90.300     pdb averages and QC
SH-FE-FE    8.600     130.500     QC averages
SH-CT-HC   42.700     107.870     (same as hc-c3-sh)
NB-FE-NB   36.000      89.000     from QM, avg PDB and table 1 of RR (Vittal et al.)
FE-NB-CR   21.600     123.532     ""
FE-NB-CC   21.600     128.671     ""
FE-OS-C   116.500     103.000   (d from 2Asp+Asn(wc) + F(th) from qm calc, maybe should lower f(th))
FE-Np-CR   31.500     127.000   (d from 2Asp+Asn(wc) + F(th) from qm calc)
FE-Np-CV   31.500     127.000   (d from 2Asp+Asn(wc) + F(th) from qm calc)
FE-Nv-CR   31.500     127.000   (d from 2Asp+Asn(wc) + F(th) from qm calc)
FE-Nv-CV   31.500     127.000   (d from 2Asp+Asn(wc) + F(th) from qm calc)
FE-OW-HW   35.000     128.000   (d from 2Asp+Asn(wc) + F(th) from qm calc, rounded)
OS-FE-Np   35.000     103.000   (d from 2Asp+Asn(wc) + F(th) from qm calc, rounded)
OS-FE-Nv   35.000      95.000   (d from 2Asp+Asn(wc) + F(th) from qm calc, rounded)
OS-FE-OW   70.000     130.000   (d from 2Asp+Asn(wc) + F(th) from qm calc, rounded)
Np-FE-Nv   35.000     110.000   (d from 2Asp+Asn(wc) + F(th) from qm calc, rounded)
Np-FE-OW   50.000     130.000   (d from 2Asp+Asn(wc) + F(th) from qm calc, rounded): qm clcln ~35.00, but tests reveal instability
Nv-FE-OW   50.000     110.000   (d from 2Asp+Asn(wc) + F(th) from qm calc, rounded): qm clcln ~35.00, but tests reveal instability
OS-C -O2   76.200     123.800   (d from 2Asp+Asn(wc) + F(th) from o -c -os)
OS-C -CT   69.300     116.100   (d from 2Asp+Asn(wc) + F(th) from c3-c -os)
Np-CR-NA   73.700     111.700   (d from 2Asp+Asn(wc) + F(th) from na-c2-na)
Np-CR-H5   51.200     124.800   (d from 2Asp+Asn(wc) + F(th) from ha-c2-na)
Np-CV-CC   69.800     109.200   (d from 2Asp+Asn(wc) + F(th) from c2-c2-na)
Np-CV-H4   51.200     121.400   (d from 2Asp+Asn(wc) + F(th) from ha-c2-na)
CR-Np-CV   67.800     105.300   (d from 2Asp+Asn(wc) + F(th) from c2-na-c2)
Nv-CR-NA   73.700     111.300   (d from 2Asp+Asn(wc) + F(th) from na-c2-na)
Nv-CR-H5   51.200     125.900   (d from 2Asp+Asn(wc) + F(th) from ha-c2-na)
Nv-CV-CC   69.800     109.600   (d from 2Asp+Asn(wc) + F(th) from c2-c2-na)
Nv-CV-H4   51.200     121.300   (d from 2Asp+Asn(wc) + F(th) from ha-c2-na)
CR-Nv-CV   67.800     105.400   (d from 2Asp+Asn(wc) + F(th) from c2-na-c2)

DIHE
FE-Sb-FE-FE   1    0.000         0.000           0.000      cannot define because it is meaningless
FE-Sb-FE-Sb   1    5.000       180.000           1.000      similar order: His(CR-NB-CC-CW or CR-NB-CC-CT)
FE-SF-FE-NB   1    0.380       180.000          -3.000      new: same as hc-c3-c2-c2
FE-SF-FE-NB   1    1.150         0.000           1.000           additional term
FE-SH-CT-HC   1    0.156         0.000           3.000      same as X -c3-c3-X (used X=H1)
FE-SH-CT-CT   1    0.156         0.000           3.000      same as X -c3-c3-X (used X=CT)
FE-FE-NB-CR   1    4.000       180.000           4.000      from rotation (barrier much larger)
FE-FE-NB-CC   1    4.000       180.000           4.000      from rotation (barrier much larger)
CT-SH-FE-Sb   1    1.000         0.000           3.000     Cb-Sg-Fe-Sb
Sb-FE-FE-Sb   1    5.000         0.000           1.000      similar order: His(CR-NB-CC-CW or CR-NB-CC-CT)
Sb-FE-FE-NB   1    1.000       180.000           2.000      normal mode coupling not so clear
Sb-FE-FE-SH   1    1.000       180.000           2.000      normal mode coupling not so clear
Sb-FE-NB-CR   1    0.500       180.000         -12.000      **Not so simple to pull out specific dih angs.
Sb-FE-NB-CR   1    0.500         0.000           4.000           additional term
Sb-FE-NB-CC   1    0.500       180.000         -12.000      **Not so simple to pull out specific dih angs.
Sb-FE-NB-CC   1    0.500         0.000           4.000           additional term
SH-FE-Sb-FE   1    0.380       180.000          -3.000      new: same as hc-c3-c2-c2
SH-FE-Sb-FE   1    1.150         0.000           1.000           additional term
SH-FE-SH-CT   1    1.000         0.000           3.000     Sg-Fe-Sg-Cb
SH-FE-FE-NB   2    4.000       180.000           2.000     doesn't bend much but can bend
CT-SH-FE-FE   1    0.300       180.000           3.000     encourage a +/-120 deg position
FE-NB-CR-X    4   20.000       180.000           2.000      same as twice "X -CR-NB-X" with X=NA,H5,CW,CT  
NB-FE-Sb-FE   1    0.380       180.000          -3.000      new: same as hc-c3-c2-c2
NB-FE-Sb-FE   1    1.150         0.000           1.000           additional term
CR-NB-FE-NB   1    1.000       180.000           4.000     CR-> His:Ce QM scan on Fe2
CC-NB-FE-NB   1    1.000       180.000           4.000     CC-> His:Cg
FE-OS-C -O2   1    0.625       180.000           2.000      (dha: 2DE6 th= 208; f: X -c2-na-X)
FE-OS-C -CT   1    0.625       180.000           2.000      (dha: 2DE6 th=-154; f: X -c2-na-X)
FE-Np-CR-X    4    9.600       180.000           2.000      same as twice "X -CV-NB-X" with X=NA,H5,CC,H4  
FE-Nv-CR-X    4    9.600       180.000           2.000      same as twice "X -CV-NB-X" with X=NA,H5,CC,H4  
X -Nv-FE-X    2    2.500       180.000           2.000      (dha: 2DE6/QM; f: doubled X -c2-na-X) X1=OS, X2=CR,CV
X -Np-FE-X    2    2.500       180.000           2.000      (dha: 2DE6/QM; f: doubled X -c2-na-X) X1=OS, X2=CR,CV
OS-FE-OW-HW   1    1.250        90.000           2.000      (dha: 2DE6/QM; f: doubled X -c2-na-X)
C -OS-FE-Np   1    0.625       144.000           2.000      (dha: 2DE6; f: X -c2-na-X)
C -OS-FE-Nv   1    0.625        -6.000           2.000      (dha: 2DE6; f: X -c2-na-X)
C -OS-FE-OW   1    3.625       218.000           2.000      (dha: 2DE6; f: X -c2-na-X)
Np-FE-Nv-CR   1    0.625       132.000           2.000      (dha: 2DE6; f: X -c2-na-X)
Np-FE-Nv-CV   1    0.625       110.000           2.000      (dha: 2DE6; f: X -c2-na-X)
Np-FE-OW-HW   1    0.625        75.000           3.000      (dha: 2DE6/QM cmprms; f: X -c2-na-X)
Nv-FE-Np-CR   1    0.625        32.000           2.000      (dha: 2DE6; f: X -c2-na-X, rrdr)
Nv-FE-Np-CV   1    0.625        66.000           2.000      (dha: 2DE6; f: X -c2-na-X, rrdr)
Nv-FE-OW-HW   1    0.625        80.000           2.000      (dha: 2DE6/QM cmprms; f: X -c2-na-X)
CV-Np-FE-OW   1    3.000       150.000           2.000      (dha: 2DE6; f: X -c2-na-X)
CR-Np-FE-OW   1    3.000       150.000           2.000      (dha: 2DE6; f: X -c2-na-X)
CV-Nv-FE-OW   1    0.625        19.000           2.000      (dha: 2DE6; f: X -c2-na-X)
CR-Nv-FE-OW   1    0.625        19.000           2.000      (dha: 2DE6; f: X -c2-na-X)
FE-OW-HW-HW   1    0.000         0.000           0.000      meaningless anyway, must write something
OS-C -CT-HC   1    0.000       180.000           3.000      (same as X -c -c3-X) 
Np-CR-NA-CC   1    0.625       180.000           2.000      (same as X -c2-na-X) 
Np-CR-NA-H    1    0.625       180.000           2.000      (same as X -c2-na-X) 
Np-CV-CC-NA   1    6.650       180.000           2.000      (same as X -c2-c2-X) 
Np-CV-CC-CT   1    6.650       180.000           2.000      (same as X -c2-c2-X) 
Nv-CR-NA-X    2    4.650       180.000           2.000      (same as half X -CR-NA-X ) X=CC,H
Nv-CV-CC-X    2   10.300       180.000           2.000      (same as half X -CC-CV-X ) X=NA,CT
CR-Np-CV-X    2    9.500       180.000           2.000      (same as X -cc-nc-X ) X=CC,H4
CV-Np-CR-X    2    8.300       180.000           2.000      (same as X -c2-n2-X, rrdr, X=NA,H5) 
CR-Nv-CV-X    2    9.500       180.000           2.000      (same as X -cc-nc-X ) X=CC,H4
CV-Nv-CR-X    2    8.300       180.000           2.000      (same as X -c2-n2-X, rrdr, X=NA,H5) 

IMPROPER
CC-CR-NB-FE         1.1          180.0         2.0          Using default value
CC-CR-NA-H          1.1          180.0         2.0          Using default value
CT-O2-C -OS         1.1          180.0         2.0          Using default value
CR-CV-Np-FE         1.1          180.0         2.0          Using default value
CT-CV-CC-NA         1.1          180.0         2.0          Using default value
C*-CN-CB-CA         1.1          180.0         2.0          Default (atoms are: CG CE2 CD2 CE3)
NA-CA-CN-CB         1.1          180.0         2.0          Default (atoms are: NE1 CZ2 CE2 CD2)
H5-NA-CR-Np         1.1          180.0         2.0          Using default value
CC-HC-CV-Np         1.1          180.0         2.0          Using default value
CR-CV-Nv-FE         1.1          180.0         2.0          Using default value
H5-NA-CR-Nv         1.1          180.0         2.0          Using default value
CC-H4-CV-Nv         1.1          180.0         2.0          Using default value

NONBON
  FE          1.2000  0.0500             taken from heme
  Sb          2.0000  0.2500             same as ss 
  SH          2.0000  0.2500             same as ss 
  OS          1.6837  0.1700             (same as os) 
  Np          1.8240  0.1700             (same as nc) 
  Nv          1.8240  0.1700             (same as nc) 
