# Supplementary material for: Electron Transport in a Dioxygenase-Ferredoxin Complex: Long Range Charge Coupling between the Rieske and Non-Heme Iron Center
Source: PLoS One. 2016 Sep 22;11(9):e0162031. doi: 10.1371/journal.pone.0162031 (PMC5033481; doi:10.1371/journal.pone.0162031)
Supplement: S4 File — This file is a folder containing all the scripts and files necessary to build and use the force field reported in this work: an example of a completely prepared 2DE5 complex (2DE5o_fixed.pdb) and scripts for building, warming up, equilibrating and evaluating the full 2DE5 complex. Similar scripts are also in S1 File under the title “Listings”. These are provided as an aid in understanding how to apply the information in this study. (ZIP) [file pone.0162031.s004.zip › PONE_dawson_etal_Suppl4/prep_wbx_eq.in]

warm up preparation of complex_wbox from 0 to 300 K using variable tempi 
 &cntrl
    imin=0, nmropt=0, 
    ntx=5, irest=1, ntrx=1,
    ntxo=1, ntpr=50, ntwr=50, iwrap=1, ntwx=5000, ioutfm=0,
    ntf=2, ntb=2, cut=8.0, 
    igb=0,
    ntr=0,
    nstlim=600000, nscm=500, t=0.0, dt=0.002,
    tempi=300., temp0=300., ntt=3, vlimit=20, tautp=1.0, gamma_ln=2., ig=-1
    ntp=1, pres0=1.0, taup=1.0,
    ntc=2, tol=1.0e-6,
 /
 &ewald
    eedmeth=1,
 /	
# temperature regulation
# must use nmropt=1 to have effect
 &wt type='TEMP0', istep1=0, istep2=600000, 
    value1=0., value2=300.,   /
# bath regulation 
# for Andersen thermostate, adjust every 4 ps

 &wt type='END'   /
